# Supplementary material for: Eukaryotic-driven directed evolution of Cas9 nucleases
Source: Genome Biol. 2024 Mar 25;25:79. doi: 10.1186/s13059-024-03215-9 (PMC10962177; doi:10.1186/s13059-024-03215-9)
Supplement: Supplementary file 2 — Additional file. 2: Table S1. Indel frequencies of selected variants. Table S2. Sanger sequences of selected variants. Table S3. Indel frequencies on genomic loci. Table S4. sgRNA cloning primers. Table S5. Cloning primers. Table S6. TIDE analysis primers. Table S7. Identified off-targets of CjCas9 WT targeting AAVS1TS1. Table S8. Identified off-targets of UltraCjCas9 targeting AAVS1TS1. Table S9. Identified off-targets of CjCas9 WT targeting AAVS1TS8. Table S10. Identified off-targets of UltraCjCas9 targeting AAVS1TS8. Table S11. Indel frequencies with mismatched sgRNAs. [file 13059_2024_3215_MOESM2_ESM.xlsx]

## Sheet: Table S1
Indel frequencies of selected variants
Variant	EMX1 indel frequency				RHO indel frequency				CCR5 indel frequency				Grand mean
	Rep1	Rep2	Mean	Fold/WT	Rep1	Rep2	Mean	Fold/WT	Rep1	Rep2	Mean	Fold/WT	Fold/WT
WT	5.2	5.4	5.3	1	18.3	28.2	23.25	1	19.2	15.4	17.3	1
A	30.3	33.1	31.7	5.98113	46.7	54.9	50.8	2.18495	37.1	27.1	32.1	1.85549	3.34052
B	20.8	24.9	22.85	4.31132	41.5	38.4	39.95	1.71828	35.6	41.5	38.55	2.22832	2.75264
C	28.4	27.7	28.05	5.29245	47.4	56.4	51.9	2.23226	33	33.4	33.2	1.91908	3.14793
D	28.6	33.6	31.1	5.86792	48.7	52.9	50.8	2.18495	39.8	39.6	39.7	2.2948	3.44922
E	27.35	32.5	29.925	5.64623	48.7	50.2	49.45	2.12688	41	40.8	40.9	2.36416	3.37909
F	27.4	25.8	26.6	5.01887	37.8	50.3	44.05	1.89462	28.1	27.5	27.8	1.60694	2.84014
G	28.7	20.5	24.6	4.64151	40.8	46.6	43.7	1.87957	42.8	37.9	40.35	2.33237	2.95115
H	36.8	31.2	34	6.41509	47.3	51	49.15	2.11398	43.4	36.1	39.75	2.29769	3.60892
I	21.9	23	22.45	4.23585	35.4	49	42.2	1.81505	22	20	21	1.21387	2.42159
J	12.8	19.6	16.2	3.0566	22.6	38.3	30.45	1.30968	26.5	31.8	29.15	1.68497	2.01708
K	13.1	17.6	15.35	2.89623	23.3	32.2	27.75	1.19355	36.7	27	31.85	1.84104	1.97694
L	28.3	30.9	29.6	5.58491	47.1	57.5	52.3	2.24946	46.1	43.5	44.8	2.5896	3.47465
M	20.5	20.6	20.55	3.87736	29.8	44	36.9	1.5871	31.9	25.1	28.5	1.6474	2.37062
N	22.6	25.2	23.9	4.50943	49.2	55.1	52.15	2.24301	46.6	40.9	43.75	2.5289	3.09378
O	13.4	19.9	16.65	3.14151	31.3	44.2	37.75	1.62366	29.6	32.8	31.2	1.80347	2.18954
P	21.7	28.1	24.9	4.69811	46.6	49.4	48	2.06452	28.8	28.5	28.65	1.65607	2.80623
Q	17.1	24.3	20.7	3.90566	42.9	48	45.45	1.95484	29.8	26.3	28.05	1.62139	2.49396
				Mean				Mean				Mean
				4.4489				1.85424				1.91586

## Sheet: Table S2
Sanger sequences of selected variants
Variant
A	V35A, Q116R, L156M, E189G, Y232H, T913S
B	Y170C, E189G, I195V, I284T, K514R, T913S
C	V35A, L112P, E189G, E282K, N487S, E511G, G674D, E746K, T913S
D	V35A, K188R, E189G, S316F, N881H, T913S
E	V35A, Q116R, L156M, E189G, M264T, A593V, D829A, Y845H, T913S
F	V35A, S114C, F199L, N292I, L347F, E495A, E789K, T913S
G	E189G, K210R, I359V, E513V, N623D, D829G, T913S
H	V35A, E189G, F214I, A492V, T913S
I	V35A, E189G, T250M, K322R, K357R, K369N, F591I, E789K, S801T, T913S
J	V35A, E75K, E189G, K279R, A786V, T913S, S922R
K	Q160K, E189G, F214I, A437V, E513G, T589S, T913S, A967P
L	V35A, S53A, F86L, E189G, Q616L, D829N, T913S
M	K115E, E189G, T303I, I339V, E789K, T913S
N	D138N, E189G, Y286F, F389L, T913S
O	I122V, Q160K, E189G, Q764P, E789Q, T913S
P	V35A, E189G, A426D, T913S
Q	V35A, N136S, E189G, F214I, D317G, I366K, K374R, E789G, D891G, I896M, T913S

## Sheet: Table S3
Indel frequencies on genomic loci
	CjCas9 WT					enCjCas9					UltraCjCas9
	Rep1	Rep2	Rep3	Rep4	Mean	Rep1	Rep2	Rep3	Rep4	Mean	Rep1	Rep2	Rep3	Rep4	Mean	Fold/WT
EMX1	5.2	5.4	4.4		5	9.7	7.4	8.2		8.43333	36.8	31.2	40		36	7.2
RHO	18.3	28.2	26.4		24.3	26.6	27.1	39.5		31.0667	47.3	51	58.8		52.3667	2.15501
CCR5	19.2	15.4	17.2		17.2667	26.8	24	26.9		25.9	43.4	36.1	41		40.1667	2.32625
IL2RG	2.8	4.9	0.9	5.3	3.475	4.9	7.3	2.8		5	23.7	33.3	14.3	26.1	24.35	7.00719
HPRT	5.9	7.9	5.1	7.9	6.7	6.3	9.7	4.9		6.96667	14	28.9	16.2	18.4	19.375	2.89179
PD1	35.1	29.1	41.5		35.2333	49.1	30.4	48.8		42.7667	56.1	41.1	56.4		51.2	1.45317
TRBC	8.3	4.9	3.9		5.7	8.5	10.3	6.8		8.53333	25.3	28.1	24		25.8	4.52632
TRAC	16.9	18.6	18		17.8333	32.9	35.4	21.5		29.9333	53.5	62.1	47.7		54.4333	3.05234
ZSCAN	1.9	4.4	10.1		5.46667	2.5	6.7	5.4		4.86667	27.9	16.3	23.8		22.6667	4.14634
HEK site 3	4.1	4.2	1.8		3.36667	3	2.6	1.9		2.5	5.1	3	0.7		2.93333	0.871287
HEK site 4	6.2	5.4	6.4	7.5	6.375	5.6	9.5	12.1		9.06667	40.4	27.5	36.1	42.1	36.525	5.72941
VEGFA3	13.8	23.1	22.3		19.7333	27.5	33.6	32.3		31.1333	1.9	1.4	2.4		1.9	0.0962838
VEGFA2	41.6	39	36.4		39	42.2	39.5	35.9		39.2	40.8	42.1	36.3		39.7333	1.0188
CHR6	3.5	5.7	5.3		4.83333	4	9	6.3		6.43333	5.1	12.2	10		9.1	1.88276
FAS1	1.6	7	11.2		6.6	13.2	19.9	19.5		17.5333	56.7	54.5	56		55.7333	8.44444
HBB	5.5	5.8	3.4		4.9	9	4.5	12.7		8.73333	2.1	3.8	0.6		2.16667	0.442177
ATM	3.9	0.9	1.3		2.03333	4	1	1.7		2.23333	2.3	1.1	2.3		1.9	0.934426
HBG1	17.6	18	10.6		15.4	22.6	33.9	14.1		23.5333	25.3	20.3	16		20.5333	1.33333
FANCF	26.3	18.5	21.9		22.2333	27.6	23.5	33.6		28.2333	53.9	47.7	47.2		49.6	2.23088
BCR	3	0	1.2		1.4	3.7	2.4	4.6		3.56667	8	2.4	7.3		5.9	4.21429
CHR8	14.6	22.3	18.3		18.4	17.8	22.5	15		18.4333	20.5	27.8	23.8		24.0333	1.30616
HEK site 1	1.1	1.8	3.6	1.5	2	3.4	7.2	5.8		5.46667	14.6	29.7	26.8	24.6	23.925	11.9625
HEK site 2	24.9	38.8	30.4		31.3667	34.3	50	47.6		43.9667	37.9	50.4	48.9		45.7333	1.45802
					Mean					Mean					Mean
					12.9833					17.5435					28.0902

## Sheet: Table S4
sgRNA cloning primers
	oligo 1	oligo 2
RHO	accgACGGGTGTGGTACGCAGCCCCT	gaacAGGGGCTGCGTACCACACCCGT
CCR5	accgGCAAACACAGCATGGACGACAG	gaacCTGTCGTCCATGCTGTGTTTGC
EMX1	accgCGCAGGGGCCTGGCCAGCAGCA	gaacTGCTGCTGGCCAGGCCCCTGCG
IL2RG	accgAGGGTGTGGCAAATATGTGCTG	gaacCAGCACATATTTGCCACACCCT
HPRT	accgATTTCAAACATCAGCAGCTGTT	gaacAACAGCTGCTGATGTTTGAAAT
PDCD1	accgCCCAGGAGTTCGAGCTGCCCAA	gaacTTGGGCAGCTCGAACTCCTGGG
TRBC	accgCAGCGCACACCATGAAGGAGAA	gaacTTCTCCTTCATGGTGTGCGCTG
TRAC	accgTCACTGGATTTAGAGTCTCTCA	gaacTGAGAGACTCTAAATCCAGTGA
ZSCAN	accgATGGAGCCCCGGCTGAAGCTCT	gaacAGAGCTTCAGCCGGGGCTCCAT
HEK site 3	accgGACCTGGCCCTTCAGGGTCGAG	gaacCTCGACCCTGAAGGGCCAGGTC
HEK site 4	accgCTCCAACTTCTCTGCTGCTCCT	gaacAGGAGCAGCAGAGAAGTTGGAG
VEGFA3	accgTCCAGATGGCACATTGTCAGAG	gaacCTCTGACAATGTGCCATCTGGA
VEGFA2	accgAGTCGCGCTGACGGACAGACAG	gaacCTGTCTGTCCGTCAGCGCGACT
CHR6	accgCAAGGCTCACCGACATAGTGAT	gaacATCACTATGTCGGTGAGCCTTG
FAS1	accgCGAAGTGAAAGAGCTTCCCCAA	gaacTTGGGGAAGCTCTTTCACTTCG
HBB	accgAAGCTGTGATTCCAAATATTAC	gaacGTAATATTTGGAATCACAGCTT
ATM	accgTTAAGGAGAATAAGTGATTCTC	gaacGAGAATCACTTATTCTCCTTAA
HBG1	accgCTAGTTTCCTTCTCCCATCATA	gaacTATGATGGGAGAAGGAAACTAG
FANCF	accgCGAATTCCCCAGAAGCCAGTGG	gaacCCACTGGCTTCTGGGGAATTCG
BCR	accgGGAGCACCTCCCTGTGAGGTCT	gaacAGACCTCACAGGGAGGTGCTCC
CHR8	accgGGAGCGGATTCAGAGGACAGGA	gaacTCCTGTCCTCTGAATCCGCTCC
HEK site 1	accgGGGCAAGTGCTGTCTGCCATGC	gaacGCATGGCAGACAGCACTTGCCC
HEK site 2	accgAACTTCCCAAGTGAGAAGCCAG	gaacCTGGCTTCTCACTTGGGAAGTT
AAVS1TS1	accgGAATATAAGGTGGTCCCAGCTC	gaacGAGCTGGGACCACCTTATATTC
AAVS1TS8	accgGGAGTGTGACAGCCTGGGGCCC	gaacGGGCCCCAGGCTGTCACACTCC
TetR	accgGCCTTAGCCATTGAGATGTTAG	gaacCTAACATCTCAATGGCTAAGGC
GFP	accgCCGCGCCGAGGTGAAGTTCGAG	aaacCTCGAACTTCACCTCGGCGCGG
PDCD1m1	accggCCAGGAGTTCGAGCTGCCCAA	gaacTTGGGCAGCTCGAACTCCTGGc
PDCD1m2	accgCgCAGGAGTTCGAGCTGCCCAA	gaacTTGGGCAGCTCGAACTCCTGcG
PDCD1m3	accgCCgAGGAGTTCGAGCTGCCCAA	gaacTTGGGCAGCTCGAACTCCTcGG
PDCD1m4	accgCCCtGGAGTTCGAGCTGCCCAA	gaacTTGGGCAGCTCGAACTCCaGGG
PDCD1m5	accgCCCAcGAGTTCGAGCTGCCCAA	gaacTTGGGCAGCTCGAACTCgTGGG
PDCD1m6	accgCCCAGcAGTTCGAGCTGCCCAA	gaacTTGGGCAGCTCGAACTgCTGGG
PDCD1m7	accgCCCAGGtGTTCGAGCTGCCCAA	gaacTTGGGCAGCTCGAACaCCTGGG
PDCD1m8	accgCCCAGGAcTTCGAGCTGCCCAA	gaacTTGGGCAGCTCGAAgTCCTGGG
PDCD1m9	accgCCCAGGAGaTCGAGCTGCCCAA	gaacTTGGGCAGCTCGAtCTCCTGGG
PDCD1m10	accgCCCAGGAGTaCGAGCTGCCCAA	gaacTTGGGCAGCTCGtACTCCTGGG
PDCD1m11	accgCCCAGGAGTTgGAGCTGCCCAA	gaacTTGGGCAGCTCcAACTCCTGGG
PDCD1m12	accgCCCAGGAGTTCcAGCTGCCCAA	gaacTTGGGCAGCTgGAACTCCTGGG
PDCD1m13	accgCCCAGGAGTTCGtGCTGCCCAA	gaacTTGGGCAGCaCGAACTCCTGGG
PDCD1m14	accgCCCAGGAGTTCGAcCTGCCCAA	gaacTTGGGCAGgTCGAACTCCTGGG
PDCD1m15	accgCCCAGGAGTTCGAGgTGCCCAA	gaacTTGGGCAcCTCGAACTCCTGGG
PDCD1m16	accgCCCAGGAGTTCGAGCaGCCCAA	gaacTTGGGCtGCTCGAACTCCTGGG
PDCD1m17	accgCCCAGGAGTTCGAGCTcCCCAA	gaacTTGGGgAGCTCGAACTCCTGGG
PDCD1m18	accgCCCAGGAGTTCGAGCTGgCCAA	gaacTTGGcCAGCTCGAACTCCTGGG
PDCD1m19	accgCCCAGGAGTTCGAGCTGCgCAA	gaacTTGcGCAGCTCGAACTCCTGGG
PDCD1m20	accgCCCAGGAGTTCGAGCTGCCgAA	gaacTTcGGCAGCTCGAACTCCTGGG
PDCD1m21	accgCCCAGGAGTTCGAGCTGCCCtA	gaacTaGGGCAGCTCGAACTCCTGGG
PDCD1m22	accgCCCAGGAGTTCGAGCTGCCCAt	gaacaTGGGCAGCTCGAACTCCTGGG

## Sheet: Table S5
Cloning primers
Yeast strain generation
pAde2_AAVS1-TS34_1	GAGGTGGCTAAAGCCAGGGAGACGGGGTAC
pAde2_AAVS1-TS34_2	gatcGTACCCCGTCTCCCTGGCTTTAGCCACCTCgtac
pTrp1_AAVS1-TS32_1	gatcGTACCCAGAACCAGAGCCACATTAACCGGCgtac
pTrp1_AAVS1-TS32_2	GCCGGTTAATGTGGCTCTGGTTCTGGGTAC
Yeast expression plasmids
SpeI-V5-CjCas-F	ataactagtaaaaaaATGggcaagcccatccccaaccccctgctgggcctggacagcaccTCGCCGAAGAAAAAGCGCAAGGTCG
CjCas-Xho-R	taatctcgagTTAGCTGGCCTCCACCTTTC
gRNA-yeastCj-AAVS1TS34-1	gatcGAGGTGGCTAAAGCCAGGGAGA
gRNA-yeastCj-AAVS1TS34-2	aaacTCTCCCTGGCTTTAGCCACCTC
gRNA-yeastCj-AAVS1TS32-1	gatcGCCGGTTAATGTGGCTCTGGTT
gRNA-yeastCj-AAVS1TS32-2	aaacAACCAGAGCCACATTAACCGGC
Xho-SNR52p-F	attactcgagGGAGCTTCTTTGAAAAGATAATG
SacII-SUP4t-Cj_gRNA-R	taatccgcggagacataaaaaacAAAAAAAGCGGTTTTAGGGGATTG
SacI-promSNR52-R	tatcgagctcGGAGCTTCTTTGAAAAGATAATG
SacI-pRS-F	actagagctcgCGCGGAGACATAAAAAAC
gRNA-yeastSp-AAVSTS34-For	GTGGCTAAAGCCAGGGAGACgttttagagctagaaatagcaa
gRNA-yeastSp-AAVSTS34-Rev	GTCTCCCTGGCTTTAGCCACgatcatttatctttcactgcg
gRNA-yeastSp-AAVSTS32-For	GTTAATGTGGCTCTGGTTCTgttttagagctagaaatagcaa
gRNA-yeastSp-AAVSTS32-Rev	AGAACCAGAGCCACATTAACgatcatttatctttcactgcg
Cj sgRNA optimization
gRNA-scaff2Cj-C-F	GATCCCGTCTCCGTTCTAGTCCCTGAAAAGG
gRNA-scaff2Cj-C-R	CCTTTTCAGGGACTAGAACGGAGACGGGATC
gRNA-scaff2Cj-G-F	CCTGAAAAGGGACTAGAATAAAGAGTTTGC
gRNA-scaff2Cj-G-R	GCAAACTCTTTATTCTAGTCCCTTTTCAGG
Mutants generation
Cj_E189G_F	GTCAGAAATAAAAAGGGCTCTTACGAGAGATGC
Cj_E189G_R	GCATCTCTCGTAAGAGCCCTTTTTATTTCTGAC
Cj_F214I_F	AAGAAGCAACGCGAAATCGGTTTCTCATTCTCT
Cj_F214I_R	AGAGAATGAGAAACCGATTTCGCGTTGCTTCTT
Cj_E789K_F	TCAGGGGCACTGCACAAGGAGACATTCCGCAAG
Cj_E789K_R	CTTGCGGAATGTCTCCTTGTGCAGTGCCCCTGA
Cj_T913S_F	GTTTATTATAACGCCTTCAGCAGCAGTACAGTG
Cj_T913S_R	CACTGTACTGCTGCTGAAGGCGTTATAATAAAC
Cj_L58Y_F	TCCGCCCGAAAAAGGTACGCTCGGCGGAAGGCT
Cj_L58Y_R	AGCCTTCCGCCGAGCGTACCTTTTTCGGGCGGA
Cj_D900K_F	CTGATCCAGACAAAAAAGATGCAGGAACCAGAA
Cj_D900K_R	TTCTGGTTCCTGCATCTTTTTTGTCTGGATCAG
Mammalian expression plasmids
AgeI-Kozak-HACj-F	gtacACCGGTGCCACCATGTACC
BbsI-CjCas9-R	aatgaagactgaattTTAGCTGGCCTCCACCTTTC
AgeI-pX-F	GTTGGACCGGTGCCACCATG
EcoRI-KpnI-NLS-R	tactcgaattcgatcataggtaccttcGACCTTGCGCTTTTTCTTCG
KpnI-Cj-long2-F	actgatggtaccGCCCGCATCCTCGCTTTCGACATCGGAATCTCTAGTATCGG
BbsI-STOP-Cj-long-R	aatgaagactgaattttaCACCTTTCTCTTCTTCTTGGGGCTTTTCTTAAAATCCTCG
epPCR and deep sequencing
epPCR150-p415-F	GCATAACCACTTTAACTAATACTTTCAACATTTTCGGTTTGTATTACTTC
epPCR150-p415-R	AAAAGAAAAATTTGAAATATAAATAACGTTCTTAATACTAACATAACTAT
Lentiviral vectors
NdeI-promU6-F	ATGGACTATCATATGCTTACC
EcoRI-scaffCj-R	tcactgaattcAAAAAAAGCGGTTTTAGGGGATTG
CjNLS-intronSLiCE-F	tacccagaaaggctcaaagGTAAGGGGCTCACAGTAGC
CjNLS-intronSLiCE-R	acttagcctcaacgtggacCTGTGGAGAGAAAGGCAAAG
BamHI-Kozak-V5-F	agtcggatccgccaccATGGGCAAGCCCATCCCCAAC
NheI-KpnI-NLS-SLICE-R	atcatgctagcatgactggtaccTTCGACCTGTGGAGAGAAAGGC
NheI-termccdb-F	actacgctagcGACCGACAGCCTTCCAAATG
KpnI-promccdb-R	atgctggtaccAAAGCCAGATAACAGTATGC
KpnI-Cj-F	actgaggtaccGCCCGCATCCTCGCTTTCGAC
NheI-NLSCj-R	tactgctagcCACCTTTCTCTTCTTCTTGG
KpnI-Cj-long-F	actgatggtaccGCCCGCATCCTCGCTTTCGACATCGGAATC
NheI-NLSCj-long-R	actactgctagcCACCTTTCTCTTCTTCTTGGGGCTTTTC
PAM determination assay
T7-RBS-ATG-HACj-F	gcgaatTAATACGACTCACTATAGGgcttaagtatAAGGAGgaaaaaatATGTACCCATACGATGTTCC
T7term-STOP-Cj-R	aaacccctccgtttagagaggggttatgctagTTACACCTTTCTCTTCTTCTTGG
T7-spacer-Cjscaff-F	cctcTAATACGACTCACTATAGGtcgtcgccctcgaacttcacctGTTCTAGTCCCTGAAAAGGGAC
pU6-scaffCj-R	AAAAAAAGCGGTTTTAGGGGATTG

## Sheet: Table S6
TIDE analysis primers
	Forward	Reverse
RHO	CTGATTCAGCCAGGAGCTTAGG	GCTTGACTTCTTTGAGCCTCAGC
CCR5	ATGCACAGGGTGGAACAAGATGGA	CTAAGCCATGTGCACAACTCTGAC
EMX1	CTGCCATCCCCTTCTGTGAATGT	GGAATCTACCACCCCAGGCTCT
IL2RG	CTGGTTTGGATTAGATCAGAGG	GTTCCAAGTGCAATTCATG
HPRT	ACAGTTACTAATATCATCTTACACC	GGCTGAAAGGAGAGAACT
PD1	ACGTCGTAAAGCCAAGGTTAGTCC	CACCCTCCCTTCAACCTGACC
TRBC	CTGACCACGTGGAGCTGAG	CTTACTTACCCGAGGTAAAGCC
TRAC	CTGTCCCTGAGTCCCAGT	GGCCTAGAAGAGCAGTAAGG
ZSCAN	GACTGTGGGCAGAGGTTCAGC	TGTATACGGGACTTGACTCAGACC
HEK site 3	TAGCTACGCCTGTGATGG	CCAGAGAAGTTGCTAGGATGAAAGG
HEK site 4	AACAATTTCAGATCGCGG	GTCAGACGTCCAAAACCAGACTCC
VEGFA3	GCATACGTGGGCTCCAACAGGT	CCGCAATGAAGGGGAAGCTCGA
VEGFA2	TGCGAGCAGCGAAAGCGACA	TCCAATGCACCCAAGACAGC
CHR6	ATGTCCTCATGCCGGACTG	TCCAAGAGCATACGCACACATTCC
FAS1	TTAGAAAGGGCAGGAGGC	CTTGTCCAGGAGTTCCGCTC
HBB	CAAAGAACCTCTGGGTCCAAG	GCATATTCTGGAGACGCAGG
ATM	CTAAGGGGTCTGACACAGACTG	GTGGCTACAAGACATTTCCTCC
HBG1	GCCTGTGAGATTGACAAGAACAG	TACTGCGCTGAAACTGTGGC
FANCF	GGCACATCTTGGGACTCAG	AGCATAGCGCCTGGCATTAATAGG
BCR	GTCAGGGCGCTCCTTCCTTC	GTGTACAGGGCACCTGCA
CHR8	TCCTGGGTCTGAGTTTCTGAGAGG	ACAACACAGATCTGCAGATCTCCG
HEK site 1	GAAGGATAGAGGGTGGGAGAGG	TGGAGTGCAATGGCGTGAC
HEK site 2	CACTGCCATTCTACCAACAATAGAGG	CTAAAACATCCAACCTTGATAGAACACC
AAVS1TS1	AGGAGAGAGATGGCTCCAG	CCATGCCGTCTTCACTCG
AAVS1TS8	AAACCCAGCCAGGTCCTTCC	TGGACTCTGGAGTCCCTGG

## Sheet: Table S7
Identified off-targets of CjCas9 WT targeting AAVS1TS1
#BED_Chromosome	BED_Min.Position	BED_Max.Position	BED_Name	Filename	WindowIndex	WindowChromosome	Position	WindowSequence	+.mi	-.mi	bi.sum.mi	bi.geometric_mean.mi	+.total	-.total	total.sum	total.geometric_mean	primer1.mi	primer2.mi	primer.geometric_mean	position.stdev	BED_Site_Name	BED_Score	BED_Site_Chromosome	Site_SubstitutionsOnly.Sequence	Site_SubstitutionsOnly.NumSubstitutions	Site_SubstitutionsOnly.Strand	Site_SubstitutionsOnly.Start	Site_SubstitutionsOnly.End	Site_GapsAllowed.Sequence	Site_GapsAllowed.Length	Site_GapsAllowed.Score	Site_GapsAllowed.Substitutions	Site_GapsAllowed.Insertions	Site_GapsAllowed.Deletions	Site_GapsAllowed.Strand	Site_GapsAllowed.Start	Site_GapsAllowed.End	Cell	Targetsite	TargetSequence	RealignedTargetSequence
chrchr10	109880478	109880489	chrchr10_109880489_3	Cj_WT_TS1.sam	35331	chr10	109880489	GGCCCCACCTCAGAGCACAGGGAGCTCCTCCAAAAGGTTAACTTAAAGGT	0	3	3	0.0	0	4	4	0.0	1	1	1.0	##########																		Cj_WT_TS1	Cj_WT_TS1	GAATATAAGGTGGTCCCAGCTCNNNVRYAC	none
chrchr10	117847006	117847008	chrchr10_117847008_2	Cj_WT_TS1.sam	36140	chr10	117847008	AAAATGAATGCTGTCACTCAGGGGATGGCCTGAAATTAATAAgggcagaa	1	1	2	1.0	1	4	5	2.0	0	1	0.0	1.0																		Cj_WT_TS1	Cj_WT_TS1	GAATATAAGGTGGTCCCAGCTCNNNVRYAC	none
chrchr10	122577682	122577691	chrchr10_122577691_2	Cj_WT_TS1.sam	36622	chr10	122577691	TCACGGTGGGCACTGGCAGGGCCCACTTGGTGGGCGTGTGATGGGCATCA	1	1	2	1.0	2	1	3	##########	0	1	0.0	4.5																		Cj_WT_TS1	Cj_WT_TS1	GAATATAAGGTGGTCCCAGCTCNNNVRYAC	none
chrchr10	26753892	26753893	chrchr10_26753893_2	Cj_WT_TS1.sam	28633	chr10	26753893	GCCTCTTTAGCAAAGACCACACATGCCTAGAATAATGTACACTAATACTG	1	1	2	1.0	1	1	2	1.0	0	1	0.0	0.5																		Cj_WT_TS1	Cj_WT_TS1	GAATATAAGGTGGTCCCAGCTCNNNVRYAC	none
chrchr10	96134472	96134480	chrchr10_96134480_4	Cj_WT_TS1.sam	34034	chr10	96134480	actcctgaccttgagtgatctgtctgctttggcctcccaaagtgctggga	4	0	4	0.0	4	0	4	0.0	2	1	##########	4.0																		Cj_WT_TS1	Cj_WT_TS1	GAATATAAGGTGGTCCCAGCTCNNNVRYAC	none
chrchr11	107899663	107899668	chrchr11_107899663_4	Cj_WT_TS1.sam	46171	chr11	107899663	aagcctcaggcttccgagtagctgggattacaggcatgcaccatcacacc	1	3	4	##########	1	3	4	##########	0	4	0.0	2.5																		Cj_WT_TS1	Cj_WT_TS1	GAATATAAGGTGGTCCCAGCTCNNNVRYAC	none
chrchr11	125932415	125932418	chrchr11_125932415_3	Cj_WT_TS1.sam	47905	chr11	125932415	GCACGGGCTCAGGATTCGCCAAGCAGCTTTGATATTAACCTAAGACAGCA	2	1	3	##########	2	1	3	##########	1	0	0.0	1.5																		Cj_WT_TS1	Cj_WT_TS1	GAATATAAGGTGGTCCCAGCTCNNNVRYAC	none
chrchr11	14924535	14924535	chrchr11_14924535_2	Cj_WT_TS1.sam	38989	chr11	14924535	gtgatttttattgctgataaatctgcatatatgttgtggtttgtctgacc	0	2	2	0.0	0	2	2	0.0	1	1	1.0	0.0																		Cj_WT_TS1	Cj_WT_TS1	GAATATAAGGTGGTCCCAGCTCNNNVRYAC	none
chrchr11	42411849	42411853	chrchr11_42411849_3	Cj_WT_TS1.sam	41044	chr11	42411849	ggtggaaattatgcagctagtcctgGCTATCactgactagaaaataggca	1	2	3	##########	1	2	3	##########	0	2	0.0	2.0																		Cj_WT_TS1	Cj_WT_TS1	GAATATAAGGTGGTCCCAGCTCNNNVRYAC	none
chrchr11	61804432	61804435	chrchr11_61804435_13	Cj_WT_TS1.sam	42304	chr11	61804435	TCTTCCCCATTCCCAACTCAGCCCCCTGGCATTATGCCCAGTACAAGAAC	13	0	13	0.0	13	0	13	0.0	3	8	##########	1.5																		Cj_WT_TS1	Cj_WT_TS1	GAATATAAGGTGGTCCCAGCTCNNNVRYAC	none
chrchr11	61804455	61804455	chrchr11_61804455_17	Cj_WT_TS1.sam	42305	chr11	61804455	GCCCCCTGGCATTATGCCCAGTACAAGAACCTCTGGAGACACTGACCGCA	0	17	17	0.0	0	19	19	0.0	4	10	##########	0.0																		Cj_WT_TS1	Cj_WT_TS1	GAATATAAGGTGGTCCCAGCTCNNNVRYAC	none
chrchr11	65510446	65510452	chrchr11_65510446_3	Cj_WT_TS1.sam	42731	chr11	65510446	agtgcaatggcgcgatctcagctcactgcaacctctacctcccaggttca	2	1	3	##########	4	1	5	2.0	1	1	1.0	3.0																		Cj_WT_TS1	Cj_WT_TS1	GAATATAAGGTGGTCCCAGCTCNNNVRYAC	none
chrchr11	66879037	66879046	chrchr11_66879046_3	Cj_WT_TS1.sam	42888	chr11	66879046	cgccatgcctgggtgacaaacatcagctgctgtcactatCTTCCCAACTC	2	1	3	##########	2	1	3	##########	1	0	0.0	4.5																		Cj_WT_TS1	Cj_WT_TS1	GAATATAAGGTGGTCCCAGCTCNNNVRYAC	none
chrchr11	71676709	71676709	chrchr11_71676709_401	Cj_WT_TS1.sam	43397	chr11	71676709	gctaaaaataaagccaaatacttagcacccaactgatcttcagcaaagta	401	0	401	0.0	440	0	440	0.0	171	201	##########	0.0																		Cj_WT_TS1	Cj_WT_TS1	GAATATAAGGTGGTCCCAGCTCNNNVRYAC	none
chrchr11	71676729	71676729	chrchr11_71676729_312	Cj_WT_TS1.sam	43398	chr11	71676729	cttagcacccaactgatcttcagcaaagtaaacaaaaacaaagtagagaa	0	312	312	0.0	0	356	356	0.0	124	149	##########	0.0																		Cj_WT_TS1	Cj_WT_TS1	GAATATAAGGTGGTCCCAGCTCNNNVRYAC	none
chrchr11	74739998	74740004	chrchr11_74740004_2	Cj_WT_TS1.sam	43714	chr11	74740004	CAGACCTAGGAGACGCCTGCAGGCATTTCCCAGGGATGGGATTGCAGAAC	1	1	2	1.0	1	1	2	1.0	0	1	0.0	3.0																		Cj_WT_TS1	Cj_WT_TS1	GAATATAAGGTGGTCCCAGCTCNNNVRYAC	none
chrchr12	107443560	107443565	chrchr12_107443560_3	Cj_WT_TS1.sam	57473	chr12	107443560	caggagtttaaagaacagcagggacagcagtatggcagagtaaatgtggg	2	1	3	##########	3	7	10	##########	2	1	##########	2.5																		Cj_WT_TS1	Cj_WT_TS1	GAATATAAGGTGGTCCCAGCTCNNNVRYAC	none
chrchr12	115103117	115103124	chrchr12_115103124_2	Cj_WT_TS1.sam	58284	chr12	115103124	gctcagagaggtcaagtcactttcccaaagccaGTTTTGTCAGCTGCAAA	1	1	2	1.0	1	1	2	1.0	0	2	0.0	3.5																		Cj_WT_TS1	Cj_WT_TS1	GAATATAAGGTGGTCCCAGCTCNNNVRYAC	none
chrchr12	3541401	3541410	chrchr12_3541410_3	Cj_WT_TS1.sam	49069	chr12	3541410	TGGCCATAGTGGGGGCCTAATGGTGCCCCTACTGTATATCTTTCATTata	1	2	3	##########	1	3	4	##########	0	2	0.0	##########																		Cj_WT_TS1	Cj_WT_TS1	GAATATAAGGTGGTCCCAGCTCNNNVRYAC	none
chrchr12	38088092	38088102	chrchr12_38088102_4	Cj_WT_TS1.sam	51563	chr12	38088102	TGCCTAATACACAGTGGGGATAGGGTGGGTGAAGGGCCTGGGGGAAAGCA	2	2	4	2.0	2	3	5	##########	2	1	##########	5.0																		Cj_WT_TS1	Cj_WT_TS1	GAATATAAGGTGGTCCCAGCTCNNNVRYAC	none
chrchr12	38537068	38537069	chrchr12_38537068_3	Cj_WT_TS1.sam	51585	chr12	38537068	aatctcctattcaattaatggtactgggaaaaccggctagccatatgcag	3	0	3	0.0	3	0	3	0.0	2	1	##########	0.5																		Cj_WT_TS1	Cj_WT_TS1	GAATATAAGGTGGTCCCAGCTCNNNVRYAC	none
chrchr12	50953350	50953355	chrchr12_50953355_2	Cj_WT_TS1.sam	52740	chr12	50953355	CTGGGGTGAACACAATAAGCTGCACAGGGAACAGACTCAGGCGCTGCTAA	2	0	2	0.0	2	0	2	0.0	1	1	1.0	2.5																		Cj_WT_TS1	Cj_WT_TS1	GAATATAAGGTGGTCCCAGCTCNNNVRYAC	none
chrchr12	60498498	60498498	chrchr12_60498498_33	Cj_WT_TS1.sam	53705	chr12	60498498	AGGTAGGGCATGAGTCTCCTTCCTTGGGGTATTAATGTTTAATTAACATT	33	0	33	0.0	34	0	34	0.0	22	4	##########	0.0																		Cj_WT_TS1	Cj_WT_TS1	GAATATAAGGTGGTCCCAGCTCNNNVRYAC	none
chrchr12	60498518	60498518	chrchr12_60498518_26	Cj_WT_TS1.sam	53706	chr12	60498518	TCCTTGGGGTATTAATGTTTAATTAACATTGTTATTAAGAAGTTTATAAA	0	26	26	0.0	0	39	39	0.0	9	12	##########	0.0																		Cj_WT_TS1	Cj_WT_TS1	GAATATAAGGTGGTCCCAGCTCNNNVRYAC	none
chrchr12	76931811	76931813	chrchr12_76931813_8	Cj_WT_TS1.sam	55023	chr12	76931813	tctgtGCCTAAATAATAGTGCTTCACCCAGGTATGCAGTTGGTTACCAGT	2	6	8	##########	2	12	14	##########	5	0	0.0	0.816496580927726																		Cj_WT_TS1	Cj_WT_TS1	GAATATAAGGTGGTCCCAGCTCNNNVRYAC	none
chrchr12	9956146	9956156	chrchr12_9956156_2	Cj_WT_TS1.sam	49671	chr12	9956156	aatcaaaacctctcatccaatcaatattttaagaaaaccttgttctaacc	1	1	2	1.0	1	1	2	1.0	0	1	0.0	5.0																		Cj_WT_TS1	Cj_WT_TS1	GAATATAAGGTGGTCCCAGCTCNNNVRYAC	none
chrchr13	58133678	58133682	chrchr13_58133678_5	Cj_WT_TS1.sam	63104	chr13	58133678	accaaaccatatcattactgttgttgttgttgctttctgtttgcttgttt	2	3	5	##########	3	3	6	3.0	2	3	##########	##########																		Cj_WT_TS1	Cj_WT_TS1	GAATATAAGGTGGTCCCAGCTCNNNVRYAC	none
chrchr13	58906380	58906386	chrchr13_58906380_3	Cj_WT_TS1.sam	63162	chr13	58906380	ggcatgacagtctccaggcccctggaaggcatgcttaggcatgagtgggg	0	3	3	0.0	0	3	3	0.0	1	2	##########	3.0																		Cj_WT_TS1	Cj_WT_TS1	GAATATAAGGTGGTCCCAGCTCNNNVRYAC	none
chrchr13	61169067	61169068	chrchr13_61169068_2	Cj_WT_TS1.sam	63307	chr13	61169068	CAGAATAAGCCCAATTGGGAAGGGTGCTTAATCTTTAGTCCTCTGACTTA	1	1	2	1.0	1	1	2	1.0	2	0	0.0	0.5																		Cj_WT_TS1	Cj_WT_TS1	GAATATAAGGTGGTCCCAGCTCNNNVRYAC	none
chrchr13	62631198	62631198	chrchr13_62631198_3	Cj_WT_TS1.sam	63649	chr13	62631198	TTAAGATTTTGATTTCTGAACCCAAGACAGATAAATGAAAAAGAAAACAA	3	0	3	0.0	3	0	3	0.0	1	2	##########	0.0																		Cj_WT_TS1	Cj_WT_TS1	GAATATAAGGTGGTCCCAGCTCNNNVRYAC	none
chrchr13	66282561	66282568	chrchr13_66282561_3	Cj_WT_TS1.sam	64463	chr13	66282561	tatatattctgtattagaccattcttgcattgctataaagaaatacctaa	1	2	3	##########	1	2	3	##########	0	2	0.0	3.5																		Cj_WT_TS1	Cj_WT_TS1	GAATATAAGGTGGTCCCAGCTCNNNVRYAC	none
chrchr13	70874886	70874894	chrchr13_70874894_9	Cj_WT_TS1.sam	65331	chr13	70874894	GTATGCAAATAACATGAGTGGGTCGGGCCTCAGTCGTGAAGCTGGAGAGC	1	8	9	##########	1	9	10	3.0	0	8	0.0	4.0																		Cj_WT_TS1	Cj_WT_TS1	GAATATAAGGTGGTCCCAGCTCNNNVRYAC	none
chrchr13	74798677	74798679	chrchr13_74798677_96	Cj_WT_TS1.sam	66025	chr13	74798677	cctttccagggcagccttatgtatagattggtaaaattcctcttcctttt	96	0	96	0.0	125	0	125	0.0	31	58	##########	0.816496580927726																		Cj_WT_TS1	Cj_WT_TS1	GAATATAAGGTGGTCCCAGCTCNNNVRYAC	none
chrchr13	74798698	74798701	chrchr13_74798700_75	Cj_WT_TS1.sam	66026	chr13	74798700	tagattggtaaaattcctcttcctttttctggatgtactatattcctgat	0	75	75	0.0	0	81	81	0.0	32	35	##########	##########																		Cj_WT_TS1	Cj_WT_TS1	GAATATAAGGTGGTCCCAGCTCNNNVRYAC	none
chrchr13	77726487	77726489	chrchr13_77726489_2	Cj_WT_TS1.sam	66559	chr13	77726489	tgcctaggctggagtgcagtgacgcaaccacggctcactgcagccttgac	2	0	2	0.0	2	0	2	0.0	1	1	1.0	1.0																		Cj_WT_TS1	Cj_WT_TS1	GAATATAAGGTGGTCCCAGCTCNNNVRYAC	none
chrchr13	80667498	80667508	chrchr13_80667508_2	Cj_WT_TS1.sam	67079	chr13	80667508	atagtcataacaaagtatgatctgtgtaatatactttgtgtagtaagtaa	1	1	2	1.0	1	1	2	1.0	0	2	0.0	5.0																		Cj_WT_TS1	Cj_WT_TS1	GAATATAAGGTGGTCCCAGCTCNNNVRYAC	none
chrchr13	93830919	93830923	chrchr13_93830923_3	Cj_WT_TS1.sam	68950	chr13	93830923	AGAATCCATTCAGAGGTTATAATCCTCTAGGGAGTCAAGATGACAGTCTT	0	3	3	0.0	0	5	5	0.0	1	1	1.0	##########																		Cj_WT_TS1	Cj_WT_TS1	GAATATAAGGTGGTCCCAGCTCNNNVRYAC	none
chrchr13	94479578	94479585	chrchr13_94479585_3	Cj_WT_TS1.sam	69073	chr13	94479585	GTCAGGCTTTGTCTAATTGAGTTAATTTACAGAGCACCCAGTCATACTAC	1	2	3	##########	1	2	3	##########	0	2	0.0	3.5																		Cj_WT_TS1	Cj_WT_TS1	GAATATAAGGTGGTCCCAGCTCNNNVRYAC	none
chrchr14	101955346	101955353	chrchr14_101955353_4	Cj_WT_TS1.sam	77189	chr14	101955353	gtgcctgtaattccagctactcaggaggctgaggcaggagaattgcttga	4	0	4	0.0	5	0	5	0.0	1	3	##########	3.5																		Cj_WT_TS1	Cj_WT_TS1	GAATATAAGGTGGTCCCAGCTCNNNVRYAC	none
chrchr14	29978647	29978648	chrchr14_29978647_3	Cj_WT_TS1.sam	71224	chr14	29978647	TCTTATCTATTTTATGATTGTTTTCATCCATGTAGGTAGATCCCTACAAC	2	1	3	##########	2	1	3	##########	1	1	1.0	0.5																		Cj_WT_TS1	Cj_WT_TS1	GAATATAAGGTGGTCCCAGCTCNNNVRYAC	none
chrchr14	52203088	52203096	chrchr14_52203088_4	Cj_WT_TS1.sam	72916	chr14	52203088	CTTTCCTGTGACCCCAGTCTCTTCACCTCTCTAGGCTCCTTGCCCCAGCA	1	3	4	##########	1	3	4	##########	3	0	0.0	4.0																		Cj_WT_TS1	Cj_WT_TS1	GAATATAAGGTGGTCCCAGCTCNNNVRYAC	none
chrchr14	54462133	54462137	chrchr14_54462133_3	Cj_WT_TS1.sam	73121	chr14	54462133	aatgtatgcaaagcacttaccagagtggctggtatgtaataagcactcaa	1	2	3	##########	1	2	3	##########	0	3	0.0	2.0																		Cj_WT_TS1	Cj_WT_TS1	GAATATAAGGTGGTCCCAGCTCNNNVRYAC	none
chrchr14	73475619	73475623	chrchr14_73475623_2	Cj_WT_TS1.sam	74805	chr14	73475623	ggcaggcggattcacttgaggtcaggagttcgaaaccagcttggccatca	1	1	2	1.0	2	3	5	##########	1	1	1.0	2.0																		Cj_WT_TS1	Cj_WT_TS1	GAATATAAGGTGGTCCCAGCTCNNNVRYAC	none
chrchr14	91997031	91997041	chrchr14_91997041_2	Cj_WT_TS1.sam	76319	chr14	91997041	ATCAACTCATTTTGAAGAGACTTTACCCATTAGCACCCTCTTgtggaaag	1	1	2	1.0	1	2	3	##########	0	1	0.0	5.0																		Cj_WT_TS1	Cj_WT_TS1	GAATATAAGGTGGTCCCAGCTCNNNVRYAC	none
chrchr14	92752910	92752916	chrchr14_92752910_4	Cj_WT_TS1.sam	76406	chr14	92752910	ctgaggtcaggagttcaagaccagcctgaccaacatggtgaaatcccgtc	4	0	4	0.0	4	0	4	0.0	1	3	##########	3.0																		Cj_WT_TS1	Cj_WT_TS1	GAATATAAGGTGGTCCCAGCTCNNNVRYAC	none
chrchr15	101096801	101096806	chrchr15_101096806_2	Cj_WT_TS1.sam	84193	chr15	101096806	ctgaaacagtgggtctcatggaagaagaaaacaggaaagtggttaccaga	0	2	2	0.0	0	4	4	0.0	1	1	1.0	2.5																		Cj_WT_TS1	Cj_WT_TS1	GAATATAAGGTGGTCCCAGCTCNNNVRYAC	none
chrchr15	101520397	101520398	chrchr15_101520397_5	Cj_WT_TS1.sam	84250	chr15	101520397	CCTTTGATATTAGAATAGGAGTGCACCAACCCCTCCACTAGAACCTTGGA	5	0	5	0.0	5	0	5	0.0	2	3	##########	0.5																		Cj_WT_TS1	Cj_WT_TS1	GAATATAAGGTGGTCCCAGCTCNNNVRYAC	none
chrchr15	41956021	41956031	chrchr15_41956031_2	Cj_WT_TS1.sam	78468	chr15	41956031	GGAGGGAGGGGCTTGGGAGAACAGCAGCCAGTGTCGCCCAGCTCCCCGCA	1	1	2	1.0	1	1	2	1.0	2	0	0.0	5.0																		Cj_WT_TS1	Cj_WT_TS1	GAATATAAGGTGGTCCCAGCTCNNNVRYAC	none
chrchr15	67840044	67840298	chrchr15_67840045_8183	Cj_WT_TS1.sam	80234	chr15	67840045	gtatatgtgctgccgaagcgagcacGGTGTTTCGTCCTTTCCACAAGATA	4984	3199	8183	##########	6295	4032	10327	##########	2787	3559	##########	##########																		Cj_WT_TS1	Cj_WT_TS1	GAATATAAGGTGGTCCCAGCTCNNNVRYAC	none
chrchr15	75792831	75792835	chrchr15_75792835_2	Cj_WT_TS1.sam	81240	chr15	75792835	AGATCCCCACATGCTCTAGAGGGTTTCAGGTCTCTGCCTCTCAGGACCCC	1	1	2	1.0	1	1	2	1.0	1	1	1.0	2.0																		Cj_WT_TS1	Cj_WT_TS1	GAATATAAGGTGGTCCCAGCTCNNNVRYAC	none
chrchr15	78135283	78135289	chrchr15_78135289_2	Cj_WT_TS1.sam	81563	chr15	78135289	gagccaccgtgccctgccGGACTCTTCTCTTGATCACACAGTCTAGGACA	1	1	2	1.0	1	1	2	1.0	0	1	0.0	3.0																		Cj_WT_TS1	Cj_WT_TS1	GAATATAAGGTGGTCCCAGCTCNNNVRYAC	none
chrchr15	78333989	78334001	chrchr15_78333989_6	Cj_WT_TS1.sam	81593	chr15	78333989	tgagttcaagcgattctcctgcctcaacctcccgagtagctgagactaca	5	1	6	##########	12	2	14	##########	0	4	0.0	##########																		Cj_WT_TS1	Cj_WT_TS1	GAATATAAGGTGGTCCCAGCTCNNNVRYAC	none
chrchr15	84862572	84862580	chrchr15_84862572_9	Cj_WT_TS1.sam	82317	chr15	84862572	GCTCTTCTGGCCTTTTCCTTCCCTGTGAGCCCCACATTGGTGAGACAGGA	6	3	9	##########	9	7	16	##########	0	8	0.0	##########																		Cj_WT_TS1	Cj_WT_TS1	GAATATAAGGTGGTCCCAGCTCNNNVRYAC	none
chrchr15	84900764	84900770	chrchr15_84900770_2	Cj_WT_TS1.sam	82325	chr15	84900770	gtgagctatgcacaatatgcctatatgtcactgcactccagcctgggcaa	0	2	2	0.0	0	2	2	0.0	1	1	1.0	3.0																		Cj_WT_TS1	Cj_WT_TS1	GAATATAAGGTGGTCCCAGCTCNNNVRYAC	none
chrchr15	85432031	85432036	chrchr15_85432036_3	Cj_WT_TS1.sam	82398	chr15	85432036	aggctgtttagatgagaggcactttccaacactgggattctatTTTTTTG	1	2	3	##########	1	2	3	##########	0	2	0.0	2.5																		Cj_WT_TS1	Cj_WT_TS1	GAATATAAGGTGGTCCCAGCTCNNNVRYAC	none
chrchr15	87921420	87921421	chrchr15_87921420_5	Cj_WT_TS1.sam	82654	chr15	87921420	AAGCCCTCTCCAAACAGGGTCAGCATCCCTCAAGAACCAGTATGCCTAGC	1	4	5	2.0	3	9	12	##########	0	3	0.0	0.5																		Cj_WT_TS1	Cj_WT_TS1	GAATATAAGGTGGTCCCAGCTCNNNVRYAC	none
chrchr15	94339354	94339355	chrchr15_94339355_2	Cj_WT_TS1.sam	83456	chr15	94339355	ACGCTGTACAAAAGTAAAGTCATATATAAGAACTTGAACCCAGTATGGGA	1	1	2	1.0	2	1	3	##########	1	1	1.0	0.5																		Cj_WT_TS1	Cj_WT_TS1	GAATATAAGGTGGTCCCAGCTCNNNVRYAC	none
chrchr15	95194652	95194659	chrchr15_95194652_6	Cj_WT_TS1.sam	83535	chr15	95194652	GTTATCACTAGTGCCGTTATGGGCTTTAGATGTTTCCACTGATATGACAT	6	0	6	0.0	6	0	6	0.0	4	1	2.0	##########																		Cj_WT_TS1	Cj_WT_TS1	GAATATAAGGTGGTCCCAGCTCNNNVRYAC	none
chrchr16	26715674	26715677	chrchr16_26715677_2	Cj_WT_TS1.sam	86489	chr16	26715677	ttgggaggccaaggcgggtggatcacttgaagtcacgagttcaagaccag	1	1	2	1.0	2	1	3	##########	0	2	0.0	1.5																		Cj_WT_TS1	Cj_WT_TS1	GAATATAAGGTGGTCCCAGCTCNNNVRYAC	none
chrchr16	30572993	30573001	chrchr16_30573001_2	Cj_WT_TS1.sam	86894	chr16	30573001	gctcaccgcaaccttcgcctcccaggttcaagcgattctcctgcctcagc	1	1	2	1.0	1	1	2	1.0	2	0	0.0	4.0																		Cj_WT_TS1	Cj_WT_TS1	GAATATAAGGTGGTCCCAGCTCNNNVRYAC	none
chrchr16	34586880	34586894	chrchr16_34586894_7	Cj_WT_TS1.sam	87125	chr16	34586894	AAATGGACTCGAATGGAATCATCGAATGCACTCCAATGGAATCAATATCG	0	7	7	0.0	0	8	8	0.0	3	1	##########	##########																		Cj_WT_TS1	Cj_WT_TS1	GAATATAAGGTGGTCCCAGCTCNNNVRYAC	none
chrchr16	46387854	46387863	chrchr16_46387863_11	Cj_WT_TS1.sam	87243	chr16	46387863	GGAATCGAATGGAATCATTGAATGGACTCCAATGGAATCATCACCAAATA	11	0	11	0.0	18	0	18	0.0	7	2	##########	##########																		Cj_WT_TS1	Cj_WT_TS1	GAATATAAGGTGGTCCCAGCTCNNNVRYAC	none
chrchr16	46387908	46387935	chrchr16_46387928_6	Cj_WT_TS1.sam	87245	chr16	46387928	ATCAAATGGATTCGAATAGAATCATCGAATGGACTCGAATGGAATCATCA	5	1	6	##########	9	1	10	3.0	1	4	2.0	##########																		Cj_WT_TS1	Cj_WT_TS1	GAATATAAGGTGGTCCCAGCTCNNNVRYAC	none
chrchr16	46388666	46388675	chrchr16_46388666_3	Cj_WT_TS1.sam	87248	chr16	46388666	ACATCGAATGGAGTTGAATGGAATCATCATCGAATGAGATCGAATGGAAT	3	0	3	0.0	4	0	4	0.0	1	2	##########	4.5																		Cj_WT_TS1	Cj_WT_TS1	GAATATAAGGTGGTCCCAGCTCNNNVRYAC	none
chrchr16	46389033	46389040	chrchr16_46389040_3	Cj_WT_TS1.sam	87251	chr16	46389040	GTTGAATGGAATCGAATGGAATCATCGAATGGACTCCAAGGGAATCATTA	0	3	3	0.0	0	3	3	0.0	1	2	##########	3.5																		Cj_WT_TS1	Cj_WT_TS1	GAATATAAGGTGGTCCCAGCTCNNNVRYAC	none
chrchr16	46389645	46389654	chrchr16_46389654_4	Cj_WT_TS1.sam	87253	chr16	46389654	AATGAATTCGATTGGAATCATCATCGAATGGACTTGAATTGAATTATCGA	4	0	4	0.0	5	0	5	0.0	1	2	##########	4.5																		Cj_WT_TS1	Cj_WT_TS1	GAATATAAGGTGGTCCCAGCTCNNNVRYAC	none
chrchr16	46389909	46389919	chrchr16_46389919_2	Cj_WT_TS1.sam	87255	chr16	46389919	TCATCGAATGGAATCGAAAGGAATCATCGAATGGAATTGAATGGAATCAC	1	1	2	1.0	1	1	2	1.0	0	2	0.0	5.0																		Cj_WT_TS1	Cj_WT_TS1	GAATATAAGGTGGTCCCAGCTCNNNVRYAC	none
chrchr16	46390133	46390136	chrchr16_46390133_3	Cj_WT_TS1.sam	87259	chr16	46390133	AATGGAATCATTGAATGGAATTGAGTGGAATCACCAATGAATGGAATCGA	0	3	3	0.0	0	3	3	0.0	2	1	##########	1.5																		Cj_WT_TS1	Cj_WT_TS1	GAATATAAGGTGGTCCCAGCTCNNNVRYAC	none
chrchr16	46390284	46390294	chrchr16_46390294_2	Cj_WT_TS1.sam	87260	chr16	46390294	GAATCATCATTGAATGCAATCACATGGAATCATCACAGAATGGAATCGTA	1	1	2	1.0	1	2	3	##########	0	2	0.0	5.0																		Cj_WT_TS1	Cj_WT_TS1	GAATATAAGGTGGTCCCAGCTCNNNVRYAC	none
chrchr16	46390373	46390381	chrchr16_46390373_4	Cj_WT_TS1.sam	87262	chr16	46390373	aatcatcaattggactcgaatggaaacatcaaatggaatcgattggaagt	0	4	4	0.0	0	4	4	0.0	1	2	##########	##########																		Cj_WT_TS1	Cj_WT_TS1	GAATATAAGGTGGTCCCAGCTCNNNVRYAC	none
chrchr16	46390403	46390406	chrchr16_46390405_4	Cj_WT_TS1.sam	87264	chr16	46390405	atggaatcgattggaagtgtcgaatggactcgaatgaaatcatcgagtgg	0	4	4	0.0	0	5	5	0.0	3	1	##########	##########																		Cj_WT_TS1	Cj_WT_TS1	GAATATAAGGTGGTCCCAGCTCNNNVRYAC	none
chrchr16	46390471	46390496	chrchr16_46390484_11	Cj_WT_TS1.sam	87265	chr16	46390484	ATCAAATCATAAAATGGACTCGAATGGAATCATCGAATGCACTCCAATGG	8	3	11	##########	8	4	12	##########	1	9	3.0	##########																		Cj_WT_TS1	Cj_WT_TS1	GAATATAAGGTGGTCCCAGCTCNNNVRYAC	none
chrchr16	46390579	46390611	chrchr16_46390596_11	Cj_WT_TS1.sam	87269	chr16	46390596	AAATGAATGGAATCATTGAATGGACTCAAATGGAATTATCGAACGGGCTC	4	7	11	##########	6	9	15	##########	4	4	4.0	##########																		Cj_WT_TS1	Cj_WT_TS1	GAATATAAGGTGGTCCCAGCTCNNNVRYAC	none
chrchr16	46390633	46390654	chrchr16_46390633_6	Cj_WT_TS1.sam	87270	chr16	46390633	ATCGAACGGGCTCAAATGGAATCATCGAATGGACTCGGATGTAATCATTA	1	5	6	##########	1	5	6	##########	4	2	##########	##########																		Cj_WT_TS1	Cj_WT_TS1	GAATATAAGGTGGTCCCAGCTCNNNVRYAC	none
chrchr16	46390734	46390743	chrchr16_46390743_5	Cj_WT_TS1.sam	87274	chr16	46390743	CAAATGAAATCATCAAATGGAATCGAATCCAATCATCatcgaatggaatc	0	5	5	0.0	0	7	7	0.0	1	4	2.0	##########																		Cj_WT_TS1	Cj_WT_TS1	GAATATAAGGTGGTCCCAGCTCNNNVRYAC	none
chrchr16	46390840	46390847	chrchr16_46390840_3	Cj_WT_TS1.sam	87276	chr16	46390840	tcgaatggaatcatcatcgaatggaatcgaatggaatcatcaaatggaat	0	3	3	0.0	0	3	3	0.0	1	2	##########	3.5																		Cj_WT_TS1	Cj_WT_TS1	GAATATAAGGTGGTCCCAGCTCNNNVRYAC	none
chrchr16	49575566	49575576	chrchr16_49575576_3	Cj_WT_TS1.sam	87586	chr16	49575576	ACAGGGAGATAGGCCCGACTGTGCCTAGGAGGAAATGAAACCAGGACAGG	2	1	3	##########	4	3	7	##########	0	3	0.0	5.0																		Cj_WT_TS1	Cj_WT_TS1	GAATATAAGGTGGTCCCAGCTCNNNVRYAC	none
chrchr16	51640387	51640393	chrchr16_51640393_2	Cj_WT_TS1.sam	87799	chr16	51640393	catctgcagcaaccctatttccacatgagggcgcattctgaggtcctggg	1	1	2	1.0	2	1	3	##########	1	1	1.0	3.0																		Cj_WT_TS1	Cj_WT_TS1	GAATATAAGGTGGTCCCAGCTCNNNVRYAC	none
chrchr16	58334283	58334283	chrchr16_58334283_7	Cj_WT_TS1.sam	88401	chr16	58334283	AGGCAAAACTTCTGGAAATACTCTTGTGACAACCAAGTCCCATTCTACAA	0	7	7	0.0	0	7	7	0.0	4	2	##########	0.0																		Cj_WT_TS1	Cj_WT_TS1	GAATATAAGGTGGTCCCAGCTCNNNVRYAC	none
chrchr16	66661006	66661009	chrchr16_66661009_2	Cj_WT_TS1.sam	88960	chr16	66661009	GAGTAATGACTGACCAACAGGGCATGAACAGGCATCTACGAAACAGTCAT	1	1	2	1.0	1	1	2	1.0	1	1	1.0	1.5																		Cj_WT_TS1	Cj_WT_TS1	GAATATAAGGTGGTCCCAGCTCNNNVRYAC	none
chrchr16	68967039	68967048	chrchr16_68967048_2	Cj_WT_TS1.sam	89216	chr16	68967048	agcctcccgaagtgctgggattacaggtgtgagccgctgtgcccagccta	1	1	2	1.0	2	1	3	##########	2	0	0.0	4.5																		Cj_WT_TS1	Cj_WT_TS1	GAATATAAGGTGGTCCCAGCTCNNNVRYAC	none
chrchr16	78611065	78611065	chrchr16_78611065_7	Cj_WT_TS1.sam	89997	chr16	78611065	CAATCATATGTTGTTTAATTGAGTTTAACAAGTAAATGTATATCCCAGTG	0	7	7	0.0	0	10	10	0.0	1	5	##########	0.0																		Cj_WT_TS1	Cj_WT_TS1	GAATATAAGGTGGTCCCAGCTCNNNVRYAC	none
chrchr17	14487781	14487787	chrchr17_14487787_3	Cj_WT_TS1.sam	92865	chr17	14487787	attaaccgggtggggcatggtggcacacgcctgtgatcccaaatactaag	1	2	3	##########	1	2	3	##########	0	3	0.0	3.0																		Cj_WT_TS1	Cj_WT_TS1	GAATATAAGGTGGTCCCAGCTCNNNVRYAC	none
chrchr17	18626204	18626215	chrchr17_18626210_10	Cj_WT_TS1.sam	93336	chr17	18626210	tggatttggtaataagaaaaacaataccaattgcgacagcaccaaacaaa	10	0	10	0.0	18	0	18	0.0	1	6	##########	##########																		Cj_WT_TS1	Cj_WT_TS1	GAATATAAGGTGGTCCCAGCTCNNNVRYAC	none
chrchr17	30370026	30370032	chrchr17_30370032_4	Cj_WT_TS1.sam	94080	chr17	30370032	gaagtgaacattgtagaaggcagggccacaggacaaaaagaaaccaggtg	2	2	4	2.0	2	2	4	2.0	2	2	2.0	3.0																		Cj_WT_TS1	Cj_WT_TS1	GAATATAAGGTGGTCCCAGCTCNNNVRYAC	none
chrchr17	43992315	43992321	chrchr17_43992321_3	Cj_WT_TS1.sam	95242	chr17	43992321	gAggccaggcacggtggatcatgcctgtaatctcagaactttgggaggcc	1	2	3	##########	8	2	10	4.0	2	0	0.0	3.0																		Cj_WT_TS1	Cj_WT_TS1	GAATATAAGGTGGTCCCAGCTCNNNVRYAC	none
chrchr17	45013548	45013553	chrchr17_45013553_2	Cj_WT_TS1.sam	95378	chr17	45013553	AGAAGTACCCAAGCCCAGCTGTCAGGCTCTTCCCTCCAAACCAGCTGCTC	1	1	2	1.0	1	3	4	##########	0	1	0.0	2.5																		Cj_WT_TS1	Cj_WT_TS1	GAATATAAGGTGGTCCCAGCTCNNNVRYAC	none
chrchr17	47189518	47189524	chrchr17_47189524_2	Cj_WT_TS1.sam	95468	chr17	47189524	AGCCACGCACACCACGCCCAATCGGCCGTCCCAGGGTTGGGCTACGCCAA	1	1	2	1.0	1	1	2	1.0	0	2	0.0	3.0																		Cj_WT_TS1	Cj_WT_TS1	GAATATAAGGTGGTCCCAGCTCNNNVRYAC	none
chrchr17	48602704	48602714	chrchr17_48602714_2	Cj_WT_TS1.sam	95650	chr17	48602714	CGTCGGGCACCTCTGGACAGTGTCGCGGGGCTTGCGGCGCCGAAGCCGCG	2	0	2	0.0	2	0	2	0.0	1	1	1.0	5.0																		Cj_WT_TS1	Cj_WT_TS1	GAATATAAGGTGGTCCCAGCTCNNNVRYAC	none
chrchr17	61615514	61615520	chrchr17_61615520_3	Cj_WT_TS1.sam	97170	chr17	61615520	cacgcctgtaatcccagcactttgggaggccgaggcgggcggatcatgaa	2	1	3	##########	2	1	3	##########	0	3	0.0	3.0																		Cj_WT_TS1	Cj_WT_TS1	GAATATAAGGTGGTCCCAGCTCNNNVRYAC	none
chrchr17	6409338	6409348	chrchr17_6409338_3	Cj_WT_TS1.sam	91862	chr17	6409338	ggcgtggtggcacatgcttgtagtcccagctactcgggaggctgaggcag	2	1	3	##########	3	1	4	##########	1	1	1.0	5.0																		Cj_WT_TS1	Cj_WT_TS1	GAATATAAGGTGGTCCCAGCTCNNNVRYAC	none
chrchr17	64699089	64699090	chrchr17_64699090_2	Cj_WT_TS1.sam	97554	chr17	64699090	ctgtcacccaggctggagtgcagtggcacgatctcagctcactgcaacct	0	2	2	0.0	0	2	2	0.0	1	1	1.0	0.5																		Cj_WT_TS1	Cj_WT_TS1	GAATATAAGGTGGTCCCAGCTCNNNVRYAC	none
chrchr17	77028007	77028008	chrchr17_77028007_4	Cj_WT_TS1.sam	99084	chr17	77028007	TGATGACTTCTGTACCTGCTGTGCCCCCCCCGTTTAAgagcacgttacac	3	1	4	##########	3	1	4	##########	0	3	0.0	0.5																		Cj_WT_TS1	Cj_WT_TS1	GAATATAAGGTGGTCCCAGCTCNNNVRYAC	none
chrchr17	78251981	78251991	chrchr17_78251991_3	Cj_WT_TS1.sam	99280	chr17	78251991	ACCTGCAGCCCCCACTGTCCTCCTCCCCCATCTCCTTCCAGGGCTCCCCA	2	1	3	##########	4	1	5	2.0	1	1	1.0	##########																		Cj_WT_TS1	Cj_WT_TS1	GAATATAAGGTGGTCCCAGCTCNNNVRYAC	none
chrchr17	81249812	81249815	chrchr17_81249812_5	Cj_WT_TS1.sam	99768	chr17	81249812	TGCACTCAGACGCTTGCAGAGACCAGCTGCCCTCTGATGACAGGCAAGGC	4	1	5	2.0	4	2	6	##########	3	0	0.0	1.5																		Cj_WT_TS1	Cj_WT_TS1	GAATATAAGGTGGTCCCAGCTCNNNVRYAC	none
chrchr17_KI270729v1_random	1097	1100	chrchr17_KI270729v1_random_1100_4	Cj_WT_TS1.sam	100110	chr17_KI270729v1_random	1100	ccattccattccattccattccattccaatccattcccttccattgcatt	0	4	4	0.0	0	7	7	0.0	1	2	##########	1.5																		Cj_WT_TS1	Cj_WT_TS1	GAATATAAGGTGGTCCCAGCTCNNNVRYAC	none
chrchr18	11237445	11237458	chrchr18_11237458_3	Cj_WT_TS1.sam	100838	chr18	11237458	TAGCCTCTTATATACCCCTACACACATTTGGAGAAATGCTATTCTGTGTT	2	1	3	##########	5	2	7	##########	2	0	0.0	##########																		Cj_WT_TS1	Cj_WT_TS1	GAATATAAGGTGGTCCCAGCTCNNNVRYAC	none
chrchr18	28878361	28878362	chrchr18_28878361_93	Cj_WT_TS1.sam	101970	chr18	28878361	aatgctttttttggtatctattgaaaagactacctggatttcctccatta	93	0	93	0.0	126	0	126	0.0	30	54	##########	0.5																		Cj_WT_TS1	Cj_WT_TS1	GAATATAAGGTGGTCCCAGCTCNNNVRYAC	none
chrchr18	28878381	28878382	chrchr18_28878382_70	Cj_WT_TS1.sam	101971	chr18	28878382	tgaaaagactacctggatttcctccattattACGTTCAAATTTTTAATCA	0	70	70	0.0	0	78	78	0.0	32	36	##########	0.5																		Cj_WT_TS1	Cj_WT_TS1	GAATATAAGGTGGTCCCAGCTCNNNVRYAC	none
chrchr18	30777947	30777954	chrchr18_30777954_2	Cj_WT_TS1.sam	102188	chr18	30777954	gctataagcatgggctttggggttaactagacccacaattaaatcctagc	1	1	2	1.0	1	1	2	1.0	1	1	1.0	3.5																		Cj_WT_TS1	Cj_WT_TS1	GAATATAAGGTGGTCCCAGCTCNNNVRYAC	none
chrchr18	31098513	31098513	chrchr18_31098513_2	Cj_WT_TS1.sam	102235	chr18	31098513	ctgttgtccaggccggagtgcagtggtgcgatctcggttcactgaaacct	1	1	2	1.0	1	1	2	1.0	0	2	0.0	0.0																		Cj_WT_TS1	Cj_WT_TS1	GAATATAAGGTGGTCCCAGCTCNNNVRYAC	none
chrchr18	35310766	35310768	chrchr18_35310768_2	Cj_WT_TS1.sam	102843	chr18	35310768	caataaatattcagtgtcaggcattgtactggttcctgttgaagaggggt	2	0	2	0.0	2	0	2	0.0	1	1	1.0	1.0																		Cj_WT_TS1	Cj_WT_TS1	GAATATAAGGTGGTCCCAGCTCNNNVRYAC	none
chrchr18	36585970	36585973	chrchr18_36585973_2	Cj_WT_TS1.sam	103088	chr18	36585973	CTTCTGGGAGCCTGCAGGGTTCTGCCACTCTCTACTCTAGCCCCCATCTG	1	1	2	1.0	1	1	2	1.0	0	2	0.0	1.5																		Cj_WT_TS1	Cj_WT_TS1	GAATATAAGGTGGTCCCAGCTCNNNVRYAC	none
chrchr18	37283370	37283372	chrchr18_37283372_3	Cj_WT_TS1.sam	103198	chr18	37283372	cctgctgaaaccctgtggtggctccccctcactctgagaacaagccaagt	2	1	3	##########	2	1	3	##########	0	3	0.0	1.0																		Cj_WT_TS1	Cj_WT_TS1	GAATATAAGGTGGTCCCAGCTCNNNVRYAC	none
chrchr18	58764406	58764414	chrchr18_58764414_2	Cj_WT_TS1.sam	104718	chr18	58764414	CAAGCTCCTTTGTGATCCACCCCTTTGTCTTCCGAAAGGCTTCGTTTAGA	1	1	2	1.0	1	1	2	1.0	1	1	1.0	4.0																		Cj_WT_TS1	Cj_WT_TS1	GAATATAAGGTGGTCCCAGCTCNNNVRYAC	none
chrchr18	76582351	76582353	chrchr18_76582353_2	Cj_WT_TS1.sam	105663	chr18	76582353	GAACTGCCTACTTAGTTTTGTCCACTCTGGTCACTGGAATATTGATGTTC	1	1	2	1.0	1	1	2	1.0	0	1	0.0	1.0																		Cj_WT_TS1	Cj_WT_TS1	GAATATAAGGTGGTCCCAGCTCNNNVRYAC	none
chrchr19	17427166	17427176	chrchr19_17427176_3	Cj_WT_TS1.sam	107860	chr19	17427176	aggaagcctggacagcatttcggtgtctgggggaatttcaatggcaaaat	0	3	3	0.0	0	3	3	0.0	2	1	##########	5.0																		Cj_WT_TS1	Cj_WT_TS1	GAATATAAGGTGGTCCCAGCTCNNNVRYAC	none
chrchr19	1928510	1928517	chrchr19_1928510_5	Cj_WT_TS1.sam	106070	chr19	1928510	catgcgcctgtagtcccagctactcaggaggccgaggtgggaggattgct	5	0	5	0.0	5	0	5	0.0	1	3	##########	3.5																		Cj_WT_TS1	Cj_WT_TS1	GAATATAAGGTGGTCCCAGCTCNNNVRYAC	none
chrchr19	45567267	45567270	chrchr19_45567267_4	Cj_WT_TS1.sam	110244	chr19	45567267	ggcaggaggatcgcttgatcccaggaggttgaggctgcagtgagccgtgt	1	3	4	##########	1	4	5	2.0	2	0	0.0	##########																		Cj_WT_TS1	Cj_WT_TS1	GAATATAAGGTGGTCCCAGCTCNNNVRYAC	none
chrchr19	46478525	46478534	chrchr19_46478534_2	Cj_WT_TS1.sam	110363	chr19	46478534	AACAGGAATCATTACAGTGGTTTCCATGACAACACGATGTGCTGTGGTTT	1	1	2	1.0	1	1	2	1.0	0	1	0.0	4.5																		Cj_WT_TS1	Cj_WT_TS1	GAATATAAGGTGGTCCCAGCTCNNNVRYAC	none
chrchr19	55115831	55115907	chrchr19_55115853_1538	Cj_WT_TS1.sam	111209	chr19	55115853	CCTGGGAATATAAGGTGGTCCCAGCTCGGGGACACAGGATCCCTGGAGGC	944	594	1538	##########	1260	785	2045	##########	742	441	##########	##########	chrchr19_55115853_1538	1	chrchr19	GAATATAAGGTGGTCCCAGCTCGGGGACAC	0	+	55115833	55115863										Cj_WT_TS1	Cj_WT_TS1	GAATATAAGGTGGTCCCAGCTCNNNVRYAC	none
chrchr19	56163103	56163104	chrchr19_56163104_2	Cj_WT_TS1.sam	111342	chr19	56163104	GTGGTGTCTGCCTCCGAGGCTGTATAACGGAGTGGAGGATGATCCCCCCC	1	1	2	1.0	1	1	2	1.0	1	0	0.0	0.5																		Cj_WT_TS1	Cj_WT_TS1	GAATATAAGGTGGTCCCAGCTCNNNVRYAC	none
chrchr1	101150575	101150579	chrchr1_101150579_2	Cj_WT_TS1.sam	11843	chr1	101150579	AGCTTAGAGTGTTTTACACTGGGGAGTTCCAATGTGTTTAAATTGTAAAA	1	1	2	1.0	1	1	2	1.0	0	1	0.0	2.0																		Cj_WT_TS1	Cj_WT_TS1	GAATATAAGGTGGTCCCAGCTCNNNVRYAC	none
chrchr1	101739098	101739103	chrchr1_101739103_2	Cj_WT_TS1.sam	11896	chr1	101739103	AATATTAATCTTTCCTCCTCAACAGCCATCTTATCAAAGTATTCCTTAGG	1	1	2	1.0	3	2	5	##########	0	1	0.0	2.5																		Cj_WT_TS1	Cj_WT_TS1	GAATATAAGGTGGTCCCAGCTCNNNVRYAC	none
chrchr1	109661612	109661617	chrchr1_109661617_3	Cj_WT_TS1.sam	12608	chr1	109661617	CTGAGCTGTCCCCGTGTTGCATGACAGCATTGACTGGTTTACAGGCCCTG	2	1	3	##########	2	1	3	##########	2	1	##########	2.5																		Cj_WT_TS1	Cj_WT_TS1	GAATATAAGGTGGTCCCAGCTCNNNVRYAC	none
chrchr1	165562038	165562048	chrchr1_165562038_3	Cj_WT_TS1.sam	16180	chr1	165562038	TTTTCACTAGTCAGGCAGTTCCTGCCCTGAAGTTTAGAGGAAACTCCTCT	2	1	3	##########	2	1	3	##########	1	1	1.0	5.0																		Cj_WT_TS1	Cj_WT_TS1	GAATATAAGGTGGTCCCAGCTCNNNVRYAC	none
chrchr1	165757601	165757611	chrchr1_165757611_2	Cj_WT_TS1.sam	16211	chr1	165757611	cccagattcaagtggattctcctgcctcagcctcccaagtagctgggatt	1	1	2	1.0	1	1	2	1.0	0	1	0.0	5.0																		Cj_WT_TS1	Cj_WT_TS1	GAATATAAGGTGGTCCCAGCTCNNNVRYAC	none
chrchr1	179817621	179817630	chrchr1_179817630_9	Cj_WT_TS1.sam	17669	chr1	179817630	TGAGAACGTCTTTtgtgtgtgtgtgtgtgtgtgtgtgtgtgCCTGCACTT	1	8	9	##########	1	18	19	##########	1	7	##########	##########																		Cj_WT_TS1	Cj_WT_TS1	GAATATAAGGTGGTCCCAGCTCNNNVRYAC	none
chrchr1	180047573	180047573	chrchr1_180047573_2	Cj_WT_TS1.sam	17697	chr1	180047573	gagttcaagatcagcctggccaacatagcgaagccccatctctactaaaa	1	1	2	1.0	1	1	2	1.0	2	0	0.0	0.0																		Cj_WT_TS1	Cj_WT_TS1	GAATATAAGGTGGTCCCAGCTCNNNVRYAC	none
chrchr1	19715869	19715883	chrchr1_19715883_3	Cj_WT_TS1.sam	2033	chr1	19715883	CCATTCCCATTAGAGACGGAGGGAGCGCCCTGGGAGTGGGGTCTGATCAC	2	1	3	##########	2	1	3	##########	1	1	1.0	##########																		Cj_WT_TS1	Cj_WT_TS1	GAATATAAGGTGGTCCCAGCTCNNNVRYAC	none
chrchr1	203482136	203482138	chrchr1_203482136_4	Cj_WT_TS1.sam	20149	chr1	203482136	TCTGGATTTAACCAGGACGCTAAGGTTCATACatcctaacatccctctca	1	3	4	##########	1	3	4	##########	3	1	##########	1.0																		Cj_WT_TS1	Cj_WT_TS1	GAATATAAGGTGGTCCCAGCTCNNNVRYAC	none
chrchr1	210911272	210911279	chrchr1_210911279_2	Cj_WT_TS1.sam	21055	chr1	210911279	CCTTGACCTCCTCACTGGGGAGACACCCTGCACATGTGCCCATAACAAGC	2	0	2	0.0	3	0	3	0.0	1	1	1.0	3.5																		Cj_WT_TS1	Cj_WT_TS1	GAATATAAGGTGGTCCCAGCTCNNNVRYAC	none
chrchr1	213923791	213923799	chrchr1_213923799_2	Cj_WT_TS1.sam	21435	chr1	213923799	acctgcctcgtcctcccaaagtgctgggattacagacatgagccaccatg	2	0	2	0.0	2	0	2	0.0	1	1	1.0	4.0																		Cj_WT_TS1	Cj_WT_TS1	GAATATAAGGTGGTCCCAGCTCNNNVRYAC	none
chrchr1	222288600	222288615	chrchr1_222288615_4	Cj_WT_TS1.sam	22274	chr1	222288615	ACTAGCATGCTGCCCCAATTGCTAAGACTTTTATTTGTAGTGAATTTGGA	2	2	4	2.0	2	2	4	2.0	2	0	0.0	##########																		Cj_WT_TS1	Cj_WT_TS1	GAATATAAGGTGGTCCCAGCTCNNNVRYAC	none
chrchr1	228535668	228535669	chrchr1_228535668_5	Cj_WT_TS1.sam	23386	chr1	228535668	atcattagaaggactggtgttggccaggagtcccattacaatgccagaag	4	1	5	2.0	4	1	5	2.0	3	0	0.0	0.5																		Cj_WT_TS1	Cj_WT_TS1	GAATATAAGGTGGTCCCAGCTCNNNVRYAC	none
chrchr1	236947819	236947827	chrchr1_236947819_4	Cj_WT_TS1.sam	24942	chr1	236947819	CCATTTGCATTTCTTCTTACCCAAAGCAAAGCCTCTACGTTGGGAGTGGA	3	1	4	##########	3	1	4	##########	0	1	0.0	4.0																		Cj_WT_TS1	Cj_WT_TS1	GAATATAAGGTGGTCCCAGCTCNNNVRYAC	none
chrchr1	240973299	240973303	chrchr1_240973303_3	Cj_WT_TS1.sam	25479	chr1	240973303	gaggctgaggagggcagatcacctgaggtcaggagtttgagaccaacttg	1	2	3	##########	1	3	4	##########	1	2	##########	2.0																		Cj_WT_TS1	Cj_WT_TS1	GAATATAAGGTGGTCCCAGCTCNNNVRYAC	none
chrchr1	29007724	29007727	chrchr1_29007727_3	Cj_WT_TS1.sam	3175	chr1	29007727	atactgtgataccagcctttcctgtctttctctcaccactatagtctctt	2	1	3	##########	2	1	3	##########	3	0	0.0	1.5																		Cj_WT_TS1	Cj_WT_TS1	GAATATAAGGTGGTCCCAGCTCNNNVRYAC	none
chrchr1	29152648	29152659	chrchr1_29152652_8	Cj_WT_TS1.sam	3196	chr1	29152652	gcattttctcgacgggcacggtggctcaagactgtaatccaagcactttg	1	7	8	##########	1	11	12	##########	1	6	##########	##########																		Cj_WT_TS1	Cj_WT_TS1	GAATATAAGGTGGTCCCAGCTCNNNVRYAC	none
chrchr1	29170409	29170413	chrchr1_29170413_2	Cj_WT_TS1.sam	3202	chr1	29170413	ACAAAAGCTACAAACAAAACCAGTTCATACTTACCTCTTAAACAACACAA	1	1	2	1.0	1	1	2	1.0	0	1	0.0	2.0																		Cj_WT_TS1	Cj_WT_TS1	GAATATAAGGTGGTCCCAGCTCNNNVRYAC	none
chrchr1	36087420	36087425	chrchr1_36087425_2	Cj_WT_TS1.sam	4237	chr1	36087425	GTCCAGCAGGTGGAAACCAGTCACTCTGTCCCCTGCAGACCTTGGAGGAG	1	1	2	1.0	1	1	2	1.0	0	2	0.0	2.5																		Cj_WT_TS1	Cj_WT_TS1	GAATATAAGGTGGTCCCAGCTCNNNVRYAC	none
chrchr1	36485864	36485868	chrchr1_36485868_5	Cj_WT_TS1.sam	4297	chr1	36485868	tcttctgcggagcgcctgtcacctcctgctggctgagtcctgttcctgac	3	2	5	##########	3	3	6	3.0	0	3	0.0	2.0																		Cj_WT_TS1	Cj_WT_TS1	GAATATAAGGTGGTCCCAGCTCNNNVRYAC	none
chrchr1	39389010	39389023	chrchr1_39389023_3	Cj_WT_TS1.sam	4635	chr1	39389023	ctcccaaggagctgggaccacaggcgccaccatacccggctaattttttg	2	1	3	##########	3	3	6	3.0	0	3	0.0	##########																		Cj_WT_TS1	Cj_WT_TS1	GAATATAAGGTGGTCCCAGCTCNNNVRYAC	none
chrchr1	48319642	48319651	chrchr1_48319651_5	Cj_WT_TS1.sam	5589	chr1	48319651	agggatgactaaataagagatcctcagtattccacccttccatcacagaa	1	4	5	2.0	1	5	6	##########	0	5	0.0	4.5																		Cj_WT_TS1	Cj_WT_TS1	GAATATAAGGTGGTCCCAGCTCNNNVRYAC	none
chrchr1	53833369	53833370	chrchr1_53833370_2	Cj_WT_TS1.sam	6085	chr1	53833370	ggctggtctcaaactcctgacctcaagtaattcacccacctcggcctccc	2	0	2	0.0	2	0	2	0.0	1	1	1.0	0.5																		Cj_WT_TS1	Cj_WT_TS1	GAATATAAGGTGGTCCCAGCTCNNNVRYAC	none
chrchr1	62613985	62613991	chrchr1_62613991_2	Cj_WT_TS1.sam	7440	chr1	62613991	ataatggccatataTAAACTAAAAGGAGCCCTAGTGTCAACTTTATCTTC	1	1	2	1.0	1	2	3	##########	0	2	0.0	3.0																		Cj_WT_TS1	Cj_WT_TS1	GAATATAAGGTGGTCCCAGCTCNNNVRYAC	none
chrchr1	62856089	62856097	chrchr1_62856096_6	Cj_WT_TS1.sam	7475	chr1	62856096	agATAATAGGGTTGTTTCCCCTTCTAGGACAGTTACTCCCATTTTCTCCA	5	1	6	##########	5	1	6	##########	4	1	2.0	##########																		Cj_WT_TS1	Cj_WT_TS1	GAATATAAGGTGGTCCCAGCTCNNNVRYAC	none
chrchr1	78344611	78344619	chrchr1_78344611_3	Cj_WT_TS1.sam	9519	chr1	78344611	aaactattccaaacaatagaaaaagagggaatcctccctaactcatccta	2	1	3	##########	3	1	4	##########	0	2	0.0	4.0																		Cj_WT_TS1	Cj_WT_TS1	GAATATAAGGTGGTCCCAGCTCNNNVRYAC	none
chrchr1	84574651	84574658	chrchr1_84574658_6	Cj_WT_TS1.sam	10121	chr1	84574658	GTGTCTGCGGCGCCGAGAGGGCCGTTCGTGGACTCAAATGGGTATCACCC	3	3	6	3.0	5	4	9	##########	3	3	3.0	3.5																		Cj_WT_TS1	Cj_WT_TS1	GAATATAAGGTGGTCCCAGCTCNNNVRYAC	none
chrchr1	88270593	88270599	chrchr1_88270599_2	Cj_WT_TS1.sam	10549	chr1	88270599	AATTTAACTGCAGAAGAGACTTCTCAAGGTTCAAGGTTTAAGACACAATT	1	1	2	1.0	1	1	2	1.0	1	1	1.0	3.0																		Cj_WT_TS1	Cj_WT_TS1	GAATATAAGGTGGTCCCAGCTCNNNVRYAC	none
chrchr20	19661780	19661780	chrchr20_19661780_6	Cj_WT_TS1.sam	132687	chr20	19661780	GAGACAGCCACCTGCCTCCCAGCTCAGCCAGCCTCTTCTCTCCCGCGTAT	6	0	6	0.0	6	0	6	0.0	3	3	3.0	0.0																		Cj_WT_TS1	Cj_WT_TS1	GAATATAAGGTGGTCCCAGCTCNNNVRYAC	none
chrchr20	32187859	32187863	chrchr20_32187859_4	Cj_WT_TS1.sam	133524	chr20	32187859	ACTATCCCCGCTCTGGGGACTTCCTGGTCTCTCTGTTCAGCAGCCTTGGA	1	3	4	##########	1	4	5	2.0	3	0	0.0	2.0																		Cj_WT_TS1	Cj_WT_TS1	GAATATAAGGTGGTCCCAGCTCNNNVRYAC	none
chrchr20	45523783	45523791	chrchr20_45523783_3	Cj_WT_TS1.sam	134908	chr20	45523783	CTTGACAAGGTTTCTCAGTGAATTAGCTCTGGGGAGGGAGTTGTGGGAAA	3	0	3	0.0	3	0	3	0.0	1	2	##########	4.0																		Cj_WT_TS1	Cj_WT_TS1	GAATATAAGGTGGTCCCAGCTCNNNVRYAC	none
chrchr21	25637704	25637708	chrchr21_25637708_2	Cj_WT_TS1.sam	137870	chr21	25637708	tctggatcctgctgtttcctctatgtagaatgcctctccTTTATGTCCTT	1	1	2	1.0	1	1	2	1.0	0	2	0.0	2.0																		Cj_WT_TS1	Cj_WT_TS1	GAATATAAGGTGGTCCCAGCTCNNNVRYAC	none
chrchr21	34954399	34954411	chrchr21_34954411_3	Cj_WT_TS1.sam	138833	chr21	34954411	TTGTTTCATTGCAGGGGTCAGGCTGGAGCAGAGCCTCAAAGGCAGGAGGG	2	1	3	##########	2	2	4	2.0	1	1	1.0	##########																		Cj_WT_TS1	Cj_WT_TS1	GAATATAAGGTGGTCCCAGCTCNNNVRYAC	none
chrchr21	36219940	36219942	chrchr21_36219940_3	Cj_WT_TS1.sam	138967	chr21	36219940	CAGGACAGGAGTCCAGGGGGTGTTGGGGGAGATTGGGGGAGACCCAGGCA	1	2	3	##########	1	2	3	##########	0	1	0.0	1.0																		Cj_WT_TS1	Cj_WT_TS1	GAATATAAGGTGGTCCCAGCTCNNNVRYAC	none
chrchr21	36732900	36732907	chrchr21_36732907_5	Cj_WT_TS1.sam	139042	chr21	36732907	CTCTGCAGTAGCAAGAGCAGTTGGGAGACGGGAGAGGCATTTGCCTCGAG	5	0	5	0.0	5	0	5	0.0	4	1	2.0	3.5																		Cj_WT_TS1	Cj_WT_TS1	GAATATAAGGTGGTCCCAGCTCNNNVRYAC	none
chrchr21	46055988	46055995	chrchr21_46055995_3	Cj_WT_TS1.sam	140222	chr21	46055995	CGCGCCCGGCCCTGACCCTGCCTGCTGATTCTCTGGAAGGTTCATGTCCG	2	1	3	##########	2	1	3	##########	0	3	0.0	3.5																		Cj_WT_TS1	Cj_WT_TS1	GAATATAAGGTGGTCCCAGCTCNNNVRYAC	none
chrchr22	19191650	19191650	chrchr22_19191650_5	Cj_WT_TS1.sam	140666	chr22	19191650	gcatttttcttaAGAGGCCAGCCTCAGGGTTTCCTGCCTCAAcccagcac	5	0	5	0.0	6	0	6	0.0	1	4	2.0	0.0																		Cj_WT_TS1	Cj_WT_TS1	GAATATAAGGTGGTCCCAGCTCNNNVRYAC	none
chrchr22	19191670	19191670	chrchr22_19191670_9	Cj_WT_TS1.sam	140667	chr22	19191670	GCCTCAGGGTTTCCTGCCTCAAcccagcacctagaccagtatctgatgca	0	9	9	0.0	0	9	9	0.0	7	2	##########	0.0																		Cj_WT_TS1	Cj_WT_TS1	GAATATAAGGTGGTCCCAGCTCNNNVRYAC	none
chrchr22	27344715	27344721	chrchr22_27344715_3	Cj_WT_TS1.sam	141642	chr22	27344715	tttcctcacaagcatttgttgataagcactctgctgagtacttaaggaga	3	0	3	0.0	6	0	6	0.0	2	1	##########	3.0																		Cj_WT_TS1	Cj_WT_TS1	GAATATAAGGTGGTCCCAGCTCNNNVRYAC	none
chrchr22	32908187	32908195	chrchr22_32908195_4	Cj_WT_TS1.sam	142428	chr22	32908195	cgcctcccaggttcaagtgattgtcctgactcagcctcctgagtagctgg	2	2	4	2.0	2	3	5	##########	0	4	0.0	4.0																		Cj_WT_TS1	Cj_WT_TS1	GAATATAAGGTGGTCCCAGCTCNNNVRYAC	none
chrchr22	40169031	40169036	chrchr22_40169036_3	Cj_WT_TS1.sam	143403	chr22	40169036	gtttttgtatgcccctgggcctagtcctagcatagtacctactacatagt	0	3	3	0.0	0	4	4	0.0	1	1	1.0	##########																		Cj_WT_TS1	Cj_WT_TS1	GAATATAAGGTGGTCCCAGCTCNNNVRYAC	none
chrchr22	43219885	43219886	chrchr22_43219885_3	Cj_WT_TS1.sam	143768	chr22	43219885	CCCACCTGGCAATGGGTGGTTTGCACGTGCGTCTGCCTCTCTGGCTGAGA	1	2	3	##########	2	2	4	2.0	2	1	##########	0.5																		Cj_WT_TS1	Cj_WT_TS1	GAATATAAGGTGGTCCCAGCTCNNNVRYAC	none
chrchr22	43958041	43958043	chrchr22_43958043_2	Cj_WT_TS1.sam	143857	chr22	43958043	ctgagattacaggcatgagtcaccacgcctggcctttgtccagaattctt	1	1	2	1.0	1	1	2	1.0	0	1	0.0	1.0																		Cj_WT_TS1	Cj_WT_TS1	GAATATAAGGTGGTCCCAGCTCNNNVRYAC	none
chrchr22	45044102	45044103	chrchr22_45044103_3	Cj_WT_TS1.sam	143991	chr22	45044103	gaggaggaaatgataggatgatggatacggattagagtgatgggattgga	2	1	3	##########	2	1	3	##########	0	3	0.0	0.5																		Cj_WT_TS1	Cj_WT_TS1	GAATATAAGGTGGTCCCAGCTCNNNVRYAC	none
chrchr2	114211103	114211108	chrchr2_114211108_2	Cj_WT_TS1.sam	120733	chr2	114211108	tgGGATTTGGCTTATGCGACAGCTGCtgtaccaggcactgtggatacaca	1	1	2	1.0	1	2	3	##########	0	1	0.0	2.5																		Cj_WT_TS1	Cj_WT_TS1	GAATATAAGGTGGTCCCAGCTCNNNVRYAC	none
chrchr2	164415083	164415085	chrchr2_164415085_2	Cj_WT_TS1.sam	124605	chr2	164415085	cctccacatttcaaggtatcttatatcaataccccactcttgttaccgat	1	1	2	1.0	4	1	5	2.0	0	2	0.0	1.0																		Cj_WT_TS1	Cj_WT_TS1	GAATATAAGGTGGTCCCAGCTCNNNVRYAC	none
chrchr2	170932196	170932202	chrchr2_170932202_2	Cj_WT_TS1.sam	125110	chr2	170932202	gattgtgccattgcactctagcctaggcaaaaagagtgagacttcttttc	1	1	2	1.0	2	1	3	##########	0	2	0.0	3.0																		Cj_WT_TS1	Cj_WT_TS1	GAATATAAGGTGGTCCCAGCTCNNNVRYAC	none
chrchr2	174701404	174701414	chrchr2_174701404_3	Cj_WT_TS1.sam	125466	chr2	174701404	CCTTCTCTCCCTTCTATTGATGTCTCATACTCTTCACTTCCTGGGGGCGA	3	0	3	0.0	3	0	3	0.0	2	1	##########	5.0																		Cj_WT_TS1	Cj_WT_TS1	GAATATAAGGTGGTCCCAGCTCNNNVRYAC	none
chrchr2	200865100	200865104	chrchr2_200865104_6	Cj_WT_TS1.sam	127526	chr2	200865104	cctgggcagcatagcgggacccgtctctaaaaaataaataaataaataaA	3	3	6	3.0	3	3	6	3.0	6	0	0.0	2.0																		Cj_WT_TS1	Cj_WT_TS1	GAATATAAGGTGGTCCCAGCTCNNNVRYAC	none
chrchr2	238290383	238290383	chrchr2_238290383_4	Cj_WT_TS1.sam	130702	chr2	238290383	CCCAAAGGCTCTTTTGTTTCTTCCCTCCCATTGACGTCAATGGGGAGCTC	4	0	4	0.0	4	0	4	0.0	2	1	##########	0.0																		Cj_WT_TS1	Cj_WT_TS1	GAATATAAGGTGGTCCCAGCTCNNNVRYAC	none
chrchr2	26591989	26591991	chrchr2_26591991_2	Cj_WT_TS1.sam	113860	chr2	26591991	ccagaaccttgatggcagcttgcaaaaccctaagaggaggacccaactaa	1	1	2	1.0	2	3	5	##########	0	1	0.0	1.0																		Cj_WT_TS1	Cj_WT_TS1	GAATATAAGGTGGTCCCAGCTCNNNVRYAC	none
chrchr2	41061433	41061434	chrchr2_41061434_2	Cj_WT_TS1.sam	115155	chr2	41061434	GTTATTCTTTTCCCAGTTAGAACTGCTATAAACAATTAACTGGGAGACCA	0	2	2	0.0	0	2	2	0.0	1	1	1.0	0.5																		Cj_WT_TS1	Cj_WT_TS1	GAATATAAGGTGGTCCCAGCTCNNNVRYAC	none
chrchr2	5476401	5476410	chrchr2_5476410_2	Cj_WT_TS1.sam	111971	chr2	5476410	gtgggactttgttatggcagcccccagaactaaaacaccatgctgctgct	2	0	2	0.0	2	0	2	0.0	1	1	1.0	4.5																		Cj_WT_TS1	Cj_WT_TS1	GAATATAAGGTGGTCCCAGCTCNNNVRYAC	none
chrchr2	77885784	77885784	chrchr2_77885784_266	Cj_WT_TS1.sam	118286	chr2	77885784	CATGTACTTCACTTGCCAGAAATGACTAGAAGAACAGTATTTGGTCACCG	266	0	266	0.0	316	0	316	0.0	123	119	##########	0.0																		Cj_WT_TS1	Cj_WT_TS1	GAATATAAGGTGGTCCCAGCTCNNNVRYAC	none
chrchr2	77885804	77885804	chrchr2_77885804_445	Cj_WT_TS1.sam	118287	chr2	77885804	AATGACTAGAAGAACAGTATTTGGTCACCGGATTGTTGTCAGTAAATGTA	0	445	445	0.0	0	525	525	0.0	171	217	##########	0.0																		Cj_WT_TS1	Cj_WT_TS1	GAATATAAGGTGGTCCCAGCTCNNNVRYAC	none
chrchr2	85515246	85515249	chrchr2_85515249_3	Cj_WT_TS1.sam	118824	chr2	85515249	tcatctagactggagtgcagtggcgagatcttcgctcactgcaacctccg	3	0	3	0.0	3	0	3	0.0	1	1	1.0	1.5																		Cj_WT_TS1	Cj_WT_TS1	GAATATAAGGTGGTCCCAGCTCNNNVRYAC	none
chrchr2	98553995	98554001	chrchr2_98554001_2	Cj_WT_TS1.sam	119457	chr2	98554001	CCCCTAGCAATCACAGGTCAGAGGTAGGCAGGGATCAGAGAATGTCAGAG	1	1	2	1.0	1	1	2	1.0	0	2	0.0	3.0																		Cj_WT_TS1	Cj_WT_TS1	GAATATAAGGTGGTCCCAGCTCNNNVRYAC	none
chrchr3	124637067	124637075	chrchr3_124637075_2	Cj_WT_TS1.sam	157616	chr3	124637075	ACACCCACACTCTTCTCCCTCTGTCACCTCTTCCGTCTAAACACAGAACT	1	1	2	1.0	2	1	3	##########	0	1	0.0	4.0																		Cj_WT_TS1	Cj_WT_TS1	GAATATAAGGTGGTCCCAGCTCNNNVRYAC	none
chrchr3	125057337	125057343	chrchr3_125057337_3	Cj_WT_TS1.sam	157658	chr3	125057337	GTGTCCAGGGCAGCTGCAGATGGGCCTAGGCCCACTTTCTGGTGACTCAG	3	0	3	0.0	3	0	3	0.0	1	2	##########	3.0																		Cj_WT_TS1	Cj_WT_TS1	GAATATAAGGTGGTCCCAGCTCNNNVRYAC	none
chrchr3	156514980	156514985	chrchr3_156514980_4	Cj_WT_TS1.sam	160318	chr3	156514980	ACAAATTTGCTTATTATTTGGCATCCTACATGTTTCTTGGTTTGTACTGA	3	1	4	##########	8	1	9	##########	2	0	0.0	2.5																		Cj_WT_TS1	Cj_WT_TS1	GAATATAAGGTGGTCCCAGCTCNNNVRYAC	none
chrchr3	169823420	169823437	chrchr3_169823420_9	Cj_WT_TS1.sam	161319	chr3	169823420	ggagtgcagtggtgtgatctcggctcactgcaacgtccacctcccgggtt	3	6	9	##########	3	9	12	##########	2	4	##########	##########																		Cj_WT_TS1	Cj_WT_TS1	GAATATAAGGTGGTCCCAGCTCNNNVRYAC	none
chrchr3	22421202	22421203	chrchr3_22421202_10	Cj_WT_TS1.sam	147047	chr3	22421202	GATATCATAACCATGAGTGATAACAtggctatttatatttagattattta	0	10	10	0.0	0	12	12	0.0	3	4	##########	0.5																		Cj_WT_TS1	Cj_WT_TS1	GAATATAAGGTGGTCCCAGCTCNNNVRYAC	none
chrchr3	34376330	34376334	chrchr3_34376334_8	Cj_WT_TS1.sam	148302	chr3	34376334	tttcagtcgcagtggagggctcagccaccagccagcatcagctgccacgt	1	7	8	##########	1	9	10	3.0	4	1	2.0	2.0																		Cj_WT_TS1	Cj_WT_TS1	GAATATAAGGTGGTCCCAGCTCNNNVRYAC	none
chrchr3	43368113	43368116	chrchr3_43368116_3	Cj_WT_TS1.sam	149330	chr3	43368116	CCATTCTCATGTTTTCTGAGCCTGGCCTGTCTCCCACAGGGCGGCTCATG	1	2	3	##########	1	2	3	##########	1	2	##########	1.5																		Cj_WT_TS1	Cj_WT_TS1	GAATATAAGGTGGTCCCAGCTCNNNVRYAC	none
chrchr3	44009518	44009521	chrchr3_44009518_4	Cj_WT_TS1.sam	149405	chr3	44009518	ACCTGGTGGACACTGCACAGCTGCCCTGCAAATCATAGTGGTTCTTGTTG	1	3	4	##########	1	3	4	##########	3	1	##########	1.5																		Cj_WT_TS1	Cj_WT_TS1	GAATATAAGGTGGTCCCAGCTCNNNVRYAC	none
chrchr3	54466656	54466665	chrchr3_54466665_2	Cj_WT_TS1.sam	150929	chr3	54466665	TAAACATGTGGAAAAGTTCAAAAGAAGAAGCTTAGTATGACTGATATAAA	1	1	2	1.0	1	1	2	1.0	0	1	0.0	4.5																		Cj_WT_TS1	Cj_WT_TS1	GAATATAAGGTGGTCCCAGCTCNNNVRYAC	none
chrchr3	56854171	56854177	chrchr3_56854177_2	Cj_WT_TS1.sam	151198	chr3	56854177	ccactgcactccagcctgggtgacagagcgagactccatctaaaaaaaca	1	1	2	1.0	1	1	2	1.0	0	0	0.0	3.0																		Cj_WT_TS1	Cj_WT_TS1	GAATATAAGGTGGTCCCAGCTCNNNVRYAC	none
chrchr3	59640947	59640950	chrchr3_59640950_3	Cj_WT_TS1.sam	151548	chr3	59640950	CAATGTTTTTACTGTTTATTTTTAGTTTATCATAAAGCTAAACATGTTTT	0	3	3	0.0	0	4	4	0.0	1	1	1.0	1.5																		Cj_WT_TS1	Cj_WT_TS1	GAATATAAGGTGGTCCCAGCTCNNNVRYAC	none
chrchr3	61958255	61958256	chrchr3_61958255_4	Cj_WT_TS1.sam	151781	chr3	61958255	tttctcctgtctcagtctcccaaccagctgggactatagcttcgtgccac	3	1	4	##########	3	1	4	##########	1	3	##########	0.5																		Cj_WT_TS1	Cj_WT_TS1	GAATATAAGGTGGTCCCAGCTCNNNVRYAC	none
chrchr3	69136511	69136518	chrchr3_69136511_5	Cj_WT_TS1.sam	152588	chr3	69136511	gcaggcaaagtgaggctgggcgcaatggctcacgcctaaattcccagcac	4	1	5	2.0	5	1	6	##########	2	0	0.0	##########																		Cj_WT_TS1	Cj_WT_TS1	GAATATAAGGTGGTCCCAGCTCNNNVRYAC	none
chrchr3	90038676	90038677	chrchr3_90038676_3	Cj_WT_TS1.sam	154613	chr3	90038676	GGAAAGTTAAGAAGCCATTGCAATCCAAGATAATTAGGAGGAAAAACAAA	2	1	3	##########	2	2	4	2.0	0	2	0.0	0.5																		Cj_WT_TS1	Cj_WT_TS1	GAATATAAGGTGGTCCCAGCTCNNNVRYAC	none
chrchr3	9032917	9032927	chrchr3_9032927_2	Cj_WT_TS1.sam	145493	chr3	9032927	CATCTGAAGGCCTTTGGATGTTTTAGGGGACCTTAATTTACCCACAATGC	1	1	2	1.0	1	1	2	1.0	1	0	0.0	5.0																		Cj_WT_TS1	Cj_WT_TS1	GAATATAAGGTGGTCCCAGCTCNNNVRYAC	none
chrchr3	93470362	93470386	chrchr3_93470362_19	Cj_WT_TS1.sam	154687	chr3	93470362	NNNNNNNNNNNNNNNNNNNNNNNNataatatatggtttgtgaactttgat	19	0	19	0.0	21	0	21	0.0	2	13	##########	##########																		Cj_WT_TS1	Cj_WT_TS1	GAATATAAGGTGGTCCCAGCTCNNNVRYAC	none
chrchr3	93470438	93470471	chrchr3_93470458_11	Cj_WT_TS1.sam	154690	chr3	93470458	tatttacagtatgtaatctatatttgatgtactttcatattttatgtacc	11	0	11	0.0	12	0	12	0.0	7	4	##########	##########																		Cj_WT_TS1	Cj_WT_TS1	GAATATAAGGTGGTCCCAGCTCNNNVRYAC	none
chrchr3	93470483	93470518	chrchr3_93470489_18	Cj_WT_TS1.sam	154691	chr3	93470489	ctttcatattttatgtacctaatatatatttgatgtaatttcatatttta	12	6	18	##########	13	8	21	##########	4	10	##########	##########																		Cj_WT_TS1	Cj_WT_TS1	GAATATAAGGTGGTCCCAGCTCNNNVRYAC	none
chrchr3	93470529	93470735	chrchr3_93470591_128	Cj_WT_TS1.sam	154692	chr3	93470591	agtatatatatctggtgtactttgatattttatgtacagaataaaatata	53	75	128	##########	60	106	166	##########	49	51	##########	##########																		Cj_WT_TS1	Cj_WT_TS1	GAATATAAGGTGGTCCCAGCTCNNNVRYAC	none
chrchr3	93470749	93470753	chrchr3_93470753_4	Cj_WT_TS1.sam	154693	chr3	93470753	cagtatataatatatagtttgtgaactttgatatttcatgtacagtatat	0	4	4	0.0	0	4	4	0.0	1	2	##########	##########																		Cj_WT_TS1	Cj_WT_TS1	GAATATAAGGTGGTCCCAGCTCNNNVRYAC	none
chrchr3	93470784	93470800	chrchr3_93470788_16	Cj_WT_TS1.sam	154695	chr3	93470788	tcatgtacagtatataatatatattggggtactttggacctctttgaagt	0	16	16	0.0	0	19	19	0.0	7	8	##########	##########																		Cj_WT_TS1	Cj_WT_TS1	GAATATAAGGTGGTCCCAGCTCNNNVRYAC	none
chrchr4	127113308	127113309	chrchr4_127113309_2	Cj_WT_TS1.sam	172363	chr4	127113309	gaagccactatgctttctgcacagcttgcagaaccataagcccatgaaac	1	1	2	1.0	1	1	2	1.0	0	1	0.0	0.5																		Cj_WT_TS1	Cj_WT_TS1	GAATATAAGGTGGTCCCAGCTCNNNVRYAC	none
chrchr4	128018258	128018260	chrchr4_128018260_2	Cj_WT_TS1.sam	172433	chr4	128018260	catttgagatattgagggccaggaatatgctctggtttattacttggcac	1	1	2	1.0	1	2	3	##########	1	1	1.0	1.0																		Cj_WT_TS1	Cj_WT_TS1	GAATATAAGGTGGTCCCAGCTCNNNVRYAC	none
chrchr4	134308618	134308626	chrchr4_134308626_3	Cj_WT_TS1.sam	172843	chr4	134308626	gccgagttcaagtgactctcctgcctcagcctcctgagtagctggaatta	2	1	3	##########	2	1	3	##########	2	1	##########	4.0																		Cj_WT_TS1	Cj_WT_TS1	GAATATAAGGTGGTCCCAGCTCNNNVRYAC	none
chrchr4	156098696	156098706	chrchr4_156098696_3	Cj_WT_TS1.sam	174557	chr4	156098696	tcttccgtggcaatattttttcagtaagtgttcatcaattgctaattttt	2	1	3	##########	2	1	3	##########	2	0	0.0	5.0																		Cj_WT_TS1	Cj_WT_TS1	GAATATAAGGTGGTCCCAGCTCNNNVRYAC	none
chrchr4	4390263	4390267	chrchr4_4390267_2	Cj_WT_TS1.sam	163679	chr4	4390267	CAGGCCAACCCATGCCAGGCACCCCTCCCTCTCCACCGCAGGAGCACTGG	1	1	2	1.0	1	1	2	1.0	1	0	0.0	2.0																		Cj_WT_TS1	Cj_WT_TS1	GAATATAAGGTGGTCCCAGCTCNNNVRYAC	none
chrchr4	61684682	61684682	chrchr4_61684682_6	Cj_WT_TS1.sam	167439	chr4	61684682	ATTTAACATAAAGTCTGGAGCAACACAGACCTTGCATTCCTTTGGGCAAC	6	0	6	0.0	8	0	8	0.0	4	1	2.0	0.0																		Cj_WT_TS1	Cj_WT_TS1	GAATATAAGGTGGTCCCAGCTCNNNVRYAC	none
chrchr4	61684702	61684702	chrchr4_61684702_5	Cj_WT_TS1.sam	167440	chr4	61684702	CAACACAGACCTTGCATTCCTTTGGGCAACAACAGGCTAGCTCTGATTTG	0	5	5	0.0	0	5	5	0.0	2	3	##########	0.0																		Cj_WT_TS1	Cj_WT_TS1	GAATATAAGGTGGTCCCAGCTCNNNVRYAC	none
chrchr4	7474921	7474929	chrchr4_7474921_4	Cj_WT_TS1.sam	164035	chr4	7474921	acctcctggtggccctggcagtctgtggcttacagactcctcccccagtc	1	3	4	##########	1	3	4	##########	3	0	0.0	4.0																		Cj_WT_TS1	Cj_WT_TS1	GAATATAAGGTGGTCCCAGCTCNNNVRYAC	none
chrchr4	78776006	78776007	chrchr4_78776006_11	Cj_WT_TS1.sam	168682	chr4	78776006	CGGCGCGGGCAGCGCGCCTGCGCGGGTCGCCCGGCCTCAGTGAGCGGTTG	11	0	11	0.0	11	0	11	0.0	8	3	##########	0.5																		Cj_WT_TS1	Cj_WT_TS1	GAATATAAGGTGGTCCCAGCTCNNNVRYAC	none
chrchr4	78776027	78776027	chrchr4_78776027_6	Cj_WT_TS1.sam	168683	chr4	78776027	GCGGGTCGCCCGGCCTCAGTGAGCGGTTGGCAGCAGCGcccccccccccc	0	6	6	0.0	0	8	8	0.0	4	2	##########	0.0																		Cj_WT_TS1	Cj_WT_TS1	GAATATAAGGTGGTCCCAGCTCNNNVRYAC	none
chrchr5	10729560	10729562	chrchr5_10729562_2	Cj_WT_TS1.sam	177634	chr5	10729562	ATAAATTCAAAGTGATCTAGTTAGAGGTTTTGTCAAATTCTTGGAATACC	1	1	2	1.0	1	3	4	##########	0	1	0.0	1.0																		Cj_WT_TS1	Cj_WT_TS1	GAATATAAGGTGGTCCCAGCTCNNNVRYAC	none
chrchr5	136204882	136204888	chrchr5_136204888_2	Cj_WT_TS1.sam	186593	chr5	136204888	ATCAGGCAACGATTCACCAACTGCCTTGTGACATCGCCTCTGTATTGCCC	2	0	2	0.0	4	0	4	0.0	1	1	1.0	3.0																		Cj_WT_TS1	Cj_WT_TS1	GAATATAAGGTGGTCCCAGCTCNNNVRYAC	none
chrchr5	144375859	144375868	chrchr5_144375868_3	Cj_WT_TS1.sam	187364	chr5	144375868	tctgttgcccaggctggagtgcagtggtgtgatctcagctcactgcaacc	0	3	3	0.0	0	6	6	0.0	1	2	##########	4.5																		Cj_WT_TS1	Cj_WT_TS1	GAATATAAGGTGGTCCCAGCTCNNNVRYAC	none
chrchr5	172903974	172903987	chrchr5_172903974_4	Cj_WT_TS1.sam	190015	chr5	172903974	AGAGATGAGTCTcacacatacacacacacacacacacacattgactcaca	3	1	4	##########	3	1	4	##########	1	1	1.0	##########																		Cj_WT_TS1	Cj_WT_TS1	GAATATAAGGTGGTCCCAGCTCNNNVRYAC	none
chrchr5	49659915	49659915	chrchr5_49659915_2	Cj_WT_TS1.sam	180004	chr5	49659915	ttccattcgggttgattctattcaattcctttacactccattccattcta	0	2	2	0.0	0	3	3	0.0	1	1	1.0	0.0																		Cj_WT_TS1	Cj_WT_TS1	GAATATAAGGTGGTCCCAGCTCNNNVRYAC	none
chrchr5	96124248	96124251	chrchr5_96124251_3	Cj_WT_TS1.sam	183531	chr5	96124251	ctggagcacagcggctatctgtaggtgagatcatggtacactgcagcccc	1	2	3	##########	1	3	4	##########	3	0	0.0	1.5																		Cj_WT_TS1	Cj_WT_TS1	GAATATAAGGTGGTCCCAGCTCNNNVRYAC	none
chrchr5	9968787	9968795	chrchr5_9968795_2	Cj_WT_TS1.sam	177554	chr5	9968795	tatccctgggatacaaggatggttcaacatatgcaaatcaatcaacatga	1	1	2	1.0	1	5	6	##########	0	2	0.0	4.0																		Cj_WT_TS1	Cj_WT_TS1	GAATATAAGGTGGTCCCAGCTCNNNVRYAC	none
chrchr6	105546390	105546391	chrchr6_105546391_3	Cj_WT_TS1.sam	199920	chr6	105546391	ATGCCCATTTAAATGTCTCAGTTCCTGAACGCAAGAATGGGGGTGTCCGA	1	2	3	##########	1	2	3	##########	0	2	0.0	0.5																		Cj_WT_TS1	Cj_WT_TS1	GAATATAAGGTGGTCCCAGCTCNNNVRYAC	none
chrchr6	118166261	118166270	chrchr6_118166270_2	Cj_WT_TS1.sam	201157	chr6	118166270	CACTAGGGTATCATTTGAGAAGGGGAGAAGGCCATGATATCACAGATCAT	1	1	2	1.0	2	1	3	##########	2	0	0.0	4.5																		Cj_WT_TS1	Cj_WT_TS1	GAATATAAGGTGGTCCCAGCTCNNNVRYAC	none
chrchr6	119162862	119162863	chrchr6_119162862_3	Cj_WT_TS1.sam	201262	chr6	119162862	GAACAGCACTTAGAAAATGGACTTAATGAAAATAAATCACTTATATATAA	0	3	3	0.0	0	4	4	0.0	2	1	##########	0.5																		Cj_WT_TS1	Cj_WT_TS1	GAATATAAGGTGGTCCCAGCTCNNNVRYAC	none
chrchr6	13423574	13423581	chrchr6_13423581_2	Cj_WT_TS1.sam	192800	chr6	13423581	CTCTCCATGAGTGTCGCAGGTTGCCCTGAGAATGTGGTCAGGTCCACTTT	1	1	2	1.0	1	1	2	1.0	0	0	0.0	3.5																		Cj_WT_TS1	Cj_WT_TS1	GAATATAAGGTGGTCCCAGCTCNNNVRYAC	none
chrchr6	138147069	138147075	chrchr6_138147075_2	Cj_WT_TS1.sam	203195	chr6	138147075	TGATACAGACCAGGTTACATCTCCAGGTGTGCTGATGAGTTAACCAGGCG	1	1	2	1.0	1	1	2	1.0	1	0	0.0	3.0																		Cj_WT_TS1	Cj_WT_TS1	GAATATAAGGTGGTCCCAGCTCNNNVRYAC	none
chrchr6	145816306	145816313	chrchr6_145816313_2	Cj_WT_TS1.sam	203939	chr6	145816313	ACTCGCCTGAAGTTGAGTCATTCAGGTTGGAAACCTCATTGTCTTCTTTG	1	1	2	1.0	1	1	2	1.0	0	2	0.0	3.5																		Cj_WT_TS1	Cj_WT_TS1	GAATATAAGGTGGTCCCAGCTCNNNVRYAC	none
chrchr6	150714403	150714403	chrchr6_150714403_2	Cj_WT_TS1.sam	204478	chr6	150714403	CAGAAAAATGAACCCAGGGAGGAATGCTTGAAACAGCAAGATTTTAGAGT	1	1	2	1.0	1	1	2	1.0	2	0	0.0	0.0																		Cj_WT_TS1	Cj_WT_TS1	GAATATAAGGTGGTCCCAGCTCNNNVRYAC	none
chrchr6	156543423	156543426	chrchr6_156543426_3	Cj_WT_TS1.sam	205123	chr6	156543426	acggggccagatctctcatggtgtggctttgcagtagtgagtgagttcta	0	3	3	0.0	0	3	3	0.0	1	2	##########	1.5																		Cj_WT_TS1	Cj_WT_TS1	GAATATAAGGTGGTCCCAGCTCNNNVRYAC	none
chrchr6	163333370	163333371	chrchr6_163333371_4	Cj_WT_TS1.sam	205923	chr6	163333371	cagtgagctaggccaggggtgccgtggctcacgcctataatcccagcact	2	2	4	2.0	3	5	8	##########	1	2	##########	0.5																		Cj_WT_TS1	Cj_WT_TS1	GAATATAAGGTGGTCCCAGCTCNNNVRYAC	none
chrchr6	168343324	168343329	chrchr6_168343329_2	Cj_WT_TS1.sam	206475	chr6	168343329	GTGCTGTGTGCCTGCAAAGTTCTCCGCAAGCGGGGCAGGACCAACTTGCC	0	2	2	0.0	0	2	2	0.0	1	1	1.0	2.5																		Cj_WT_TS1	Cj_WT_TS1	GAATATAAGGTGGTCCCAGCTCNNNVRYAC	none
chrchr6	37393102	37393108	chrchr6_37393102_7	Cj_WT_TS1.sam	194972	chr6	37393102	TCCCTCTCAAGTGTTCCACAACATCTAGGAAAGTGAGCTCTTAAAGACAG	6	1	7	##########	6	1	7	##########	0	5	0.0	##########																		Cj_WT_TS1	Cj_WT_TS1	GAATATAAGGTGGTCCCAGCTCNNNVRYAC	none
chrchr6	43171272	43171275	chrchr6_43171275_2	Cj_WT_TS1.sam	195607	chr6	43171275	CGGCCTCGCCATAAAAGGAAACATTGTATCTCTTTATATGGGGGGAAGGG	0	2	2	0.0	0	3	3	0.0	1	1	1.0	1.5																		Cj_WT_TS1	Cj_WT_TS1	GAATATAAGGTGGTCCCAGCTCNNNVRYAC	none
chrchr6	51083665	51083665	chrchr6_51083665_5	Cj_WT_TS1.sam	196222	chr6	51083665	tgatttggggtggagagttctgtagatgtctattaggtccacttgatcca	4	1	5	2.0	8	1	9	##########	1	1	1.0	0.0																		Cj_WT_TS1	Cj_WT_TS1	GAATATAAGGTGGTCCCAGCTCNNNVRYAC	none
chrchr6	869172	869180	chrchr6_869180_2	Cj_WT_TS1.sam	191249	chr6	869180	GGAAGCTGGACAGCTGGAGGGGAAGTGGGCCGCGAGAGTGGTGGCCCTCC	1	1	2	1.0	1	1	2	1.0	1	1	1.0	4.0																		Cj_WT_TS1	Cj_WT_TS1	GAATATAAGGTGGTCCCAGCTCNNNVRYAC	none
chrchr7	11320635	11320643	chrchr7_11320639_12	Cj_WT_TS1.sam	207665	chr7	11320639	TACAGGATTTAAGCAATATAAAAGGCATCAGCATAaaagtgaaaatctcc	1	11	12	##########	4	29	33	##########	0	8	0.0	##########																		Cj_WT_TS1	Cj_WT_TS1	GAATATAAGGTGGTCCCAGCTCNNNVRYAC	none
chrchr7	113290141	113290149	chrchr7_113290149_2	Cj_WT_TS1.sam	215403	chr7	113290149	ttaattACCACggtctggtgcagtgactcatgcctgcaatcccagcactt	1	1	2	1.0	1	1	2	1.0	1	1	1.0	4.0																		Cj_WT_TS1	Cj_WT_TS1	GAATATAAGGTGGTCCCAGCTCNNNVRYAC	none
chrchr7	131802643	131802653	chrchr7_131802653_3	Cj_WT_TS1.sam	216842	chr7	131802653	ATGCAGGCAGGAAGAGGAGAGCTGGGATCCAGCAGCGGTGCACAGGCACA	1	2	3	##########	1	2	3	##########	0	3	0.0	##########																		Cj_WT_TS1	Cj_WT_TS1	GAATATAAGGTGGTCCCAGCTCNNNVRYAC	none
chrchr7	134423988	134423990	chrchr7_134423990_3	Cj_WT_TS1.sam	217078	chr7	134423990	CCTGAGCCAAGGCACAGGGGATGTAGAGGCCCTGGCATGGTGGAGGAATG	2	1	3	##########	2	1	3	##########	1	1	1.0	1.0																		Cj_WT_TS1	Cj_WT_TS1	GAATATAAGGTGGTCCCAGCTCNNNVRYAC	none
chrchr7	141278522	141278523	chrchr7_141278522_3	Cj_WT_TS1.sam	218026	chr7	141278522	gcttgaactcgggaggcggaggttgtagcgagccaagattgtgccatggc	1	2	3	##########	1	2	3	##########	1	1	1.0	0.5																		Cj_WT_TS1	Cj_WT_TS1	GAATATAAGGTGGTCCCAGCTCNNNVRYAC	none
chrchr7	145441681	145441681	chrchr7_145441681_3	Cj_WT_TS1.sam	218323	chr7	145441681	ATGAAAAATATTTTGTTAAAATTCGACCTAGTAAAGTTCGAATGTAAGCC	0	3	3	0.0	0	3	3	0.0	1	1	1.0	0.0																		Cj_WT_TS1	Cj_WT_TS1	GAATATAAGGTGGTCCCAGCTCNNNVRYAC	none
chrchr7	149144875	149144876	chrchr7_149144876_2	Cj_WT_TS1.sam	218721	chr7	149144876	gtgctgggattataggcgtgagtcaccgtgcccggcTTCTCGGCTACTAC	1	1	2	1.0	1	3	4	##########	1	1	1.0	0.5																		Cj_WT_TS1	Cj_WT_TS1	GAATATAAGGTGGTCCCAGCTCNNNVRYAC	none
chrchr7	152698935	152698946	chrchr7_152698946_3	Cj_WT_TS1.sam	219327	chr7	152698946	cttctgtggatctcagtcctgtaactctttaattctttattgtgttgtga	1	2	3	##########	1	2	3	##########	0	2	0.0	##########																		Cj_WT_TS1	Cj_WT_TS1	GAATATAAGGTGGTCCCAGCTCNNNVRYAC	none
chrchr7	156173036	156173040	chrchr7_156173040_4	Cj_WT_TS1.sam	219818	chr7	156173040	GGCTTGCTGAGCAAATGTCTGATGAGCCCATAGCTCTCTAGGAGAGAAGT	2	2	4	2.0	3	2	5	##########	0	3	0.0	2.0																		Cj_WT_TS1	Cj_WT_TS1	GAATATAAGGTGGTCCCAGCTCNNNVRYAC	none
chrchr7	157149330	157149343	chrchr7_157149343_4	Cj_WT_TS1.sam	219971	chr7	157149343	gtgctgggattacaggcgtgagccactatgcctggccAGGAATTCAACCG	3	1	4	##########	3	1	4	##########	1	0	0.0	##########																		Cj_WT_TS1	Cj_WT_TS1	GAATATAAGGTGGTCCCAGCTCNNNVRYAC	none
chrchr7	157234926	157234935	chrchr7_157234935_2	Cj_WT_TS1.sam	219991	chr7	157234935	gccaggcatggtggatcacacctgtaatcccagcactttgggaggcctag	0	2	2	0.0	0	2	2	0.0	1	1	1.0	4.5																		Cj_WT_TS1	Cj_WT_TS1	GAATATAAGGTGGTCCCAGCTCNNNVRYAC	none
chrchr7	31768081	31768092	chrchr7_31768092_9	Cj_WT_TS1.sam	209396	chr7	31768092	ctttgagctatagcaagggtaattaacattggaatgtagaggagtctatc	0	9	9	0.0	0	10	10	0.0	3	3	3.0	##########																		Cj_WT_TS1	Cj_WT_TS1	GAATATAAGGTGGTCCCAGCTCNNNVRYAC	none
chrchr7	32727916	32727918	chrchr7_32727918_2	Cj_WT_TS1.sam	209478	chr7	32727918	TGAGAAATTAATCCCCTGTGAAATTAATCTCGCAGGGGGAGCGAAGCCAC	1	1	2	1.0	1	2	3	##########	2	0	0.0	1.0																		Cj_WT_TS1	Cj_WT_TS1	GAATATAAGGTGGTCCCAGCTCNNNVRYAC	none
chrchr7	36126958	36126967	chrchr7_36126965_4	Cj_WT_TS1.sam	209744	chr7	36126965	CACTCCCTAGAACTCACTGGGTGTAAAAGTATCACTGCCTGATTGGTTTC	2	2	4	2.0	2	2	4	2.0	1	2	##########	##########																		Cj_WT_TS1	Cj_WT_TS1	GAATATAAGGTGGTCCCAGCTCNNNVRYAC	none
chrchr7	48156644	48156655	chrchr7_48156655_12	Cj_WT_TS1.sam	210805	chr7	48156655	ggaaacatggagcatggagatcacagaagaaaagtcagtggagtggtaag	1	11	12	##########	2	21	23	##########	7	0	0.0	##########																		Cj_WT_TS1	Cj_WT_TS1	GAATATAAGGTGGTCCCAGCTCNNNVRYAC	none
chrchr7	55122707	55122716	chrchr7_55122716_2	Cj_WT_TS1.sam	211294	chr7	55122716	caggacagctcaagcatcagatcctctgggacactttccttagttgttca	1	1	2	1.0	1	1	2	1.0	0	0	0.0	4.5																		Cj_WT_TS1	Cj_WT_TS1	GAATATAAGGTGGTCCCAGCTCNNNVRYAC	none
chrchr7	74585789	74585795	chrchr7_74585795_2	Cj_WT_TS1.sam	212453	chr7	74585795	actcgagaggctgaggcaggagaatcacttgaacccagcaggcagaggtt	2	0	2	0.0	2	0	2	0.0	1	1	1.0	3.0																		Cj_WT_TS1	Cj_WT_TS1	GAATATAAGGTGGTCCCAGCTCNNNVRYAC	none
chrchr7	96066319	96066328	chrchr7_96066328_3	Cj_WT_TS1.sam	213986	chr7	96066328	ATCCTTGACCACATCAGACTCTGGTAACACCAACACACCACTACCACCCC	1	2	3	##########	1	6	7	##########	2	0	0.0	4.5																		Cj_WT_TS1	Cj_WT_TS1	GAATATAAGGTGGTCCCAGCTCNNNVRYAC	none
chrchr7	96822470	96822470	chrchr7_96822470_89	Cj_WT_TS1.sam	214032	chr7	96822470	CGGCTAGTCTATTGTTATTTTAGTTATCAGCTTCAGCTCATCTTTTACCG	89	0	89	0.0	120	0	120	0.0	32	37	##########	0.0																		Cj_WT_TS1	Cj_WT_TS1	GAATATAAGGTGGTCCCAGCTCNNNVRYAC	none
chrchr7	96822490	96822490	chrchr7_96822490_70	Cj_WT_TS1.sam	214033	chr7	96822490	TAGTTATCAGCTTCAGCTCATCTTTTACCGAAGTTCTCCCAAGGATGACC	0	70	70	0.0	0	91	91	0.0	32	24	##########	0.0																		Cj_WT_TS1	Cj_WT_TS1	GAATATAAGGTGGTCCCAGCTCNNNVRYAC	none
chrchr8	101924636	101924644	chrchr8_101924636_4	Cj_WT_TS1.sam	227230	chr8	101924636	CAACACAGCTGACCATTTATAAACACAGCTACCATCGGGACCAGAGAGCT	4	0	4	0.0	5	0	5	0.0	1	1	1.0	##########																		Cj_WT_TS1	Cj_WT_TS1	GAATATAAGGTGGTCCCAGCTCNNNVRYAC	none
chrchr8	140871820	140871820	chrchr8_140871820_2	Cj_WT_TS1.sam	230294	chr8	140871820	ttgaacccaggagtttaaggctacagcgagctatgatcataccactgcac	1	1	2	1.0	1	1	2	1.0	1	0	0.0	0.0																		Cj_WT_TS1	Cj_WT_TS1	GAATATAAGGTGGTCCCAGCTCNNNVRYAC	none
chrchr8	33803484	33803493	chrchr8_33803493_5	Cj_WT_TS1.sam	222002	chr8	33803493	ACTTACTAGATCCATGAGGTCTGGCAGAGATACTAATCTTAGCAAATACC	5	0	5	0.0	10	0	10	0.0	1	4	2.0	4.5																		Cj_WT_TS1	Cj_WT_TS1	GAATATAAGGTGGTCCCAGCTCNNNVRYAC	none
chrchr8	3524962	3524963	chrchr8_3524963_4	Cj_WT_TS1.sam	220327	chr8	3524963	AATGTTTCTAAAAAGCACACTGTACACTCATTAGGCACCCCAGGAAAAAT	4	0	4	0.0	5	0	5	0.0	2	2	2.0	0.5																		Cj_WT_TS1	Cj_WT_TS1	GAATATAAGGTGGTCCCAGCTCNNNVRYAC	none
chrchr8	65112904	65112910	chrchr8_65112904_3	Cj_WT_TS1.sam	224308	chr8	65112904	TAAGGTTTTTTCTTATGCCTATGAGAGGAAGTGCTACATTAAAGAGGAGA	3	0	3	0.0	6	0	6	0.0	2	1	##########	3.0																		Cj_WT_TS1	Cj_WT_TS1	GAATATAAGGTGGTCCCAGCTCNNNVRYAC	none
chrchr8	66313304	66313304	chrchr8_66313304_7	Cj_WT_TS1.sam	224414	chr8	66313304	agagcagggtgataatgagaaggtcagcaaagaacatgtgagcaaaagaa	7	0	7	0.0	9	0	9	0.0	3	3	3.0	0.0																		Cj_WT_TS1	Cj_WT_TS1	GAATATAAGGTGGTCCCAGCTCNNNVRYAC	none
chrchr8	79384248	79384250	chrchr8_79384250_2	Cj_WT_TS1.sam	225482	chr8	79384250	TAAGCAGGAAGCCTGATTCAGTATTTTTCTGCCAAATTAGAATGACCATC	1	1	2	1.0	1	1	2	1.0	0	2	0.0	1.0																		Cj_WT_TS1	Cj_WT_TS1	GAATATAAGGTGGTCCCAGCTCNNNVRYAC	none
chrchr9	111280547	111280557	chrchr9_111280557_2	Cj_WT_TS1.sam	237250	chr9	111280557	ggctagccatatgcagaagattggacctcttccttaccccatatacgaaa	1	1	2	1.0	2	1	3	##########	1	1	1.0	5.0																		Cj_WT_TS1	Cj_WT_TS1	GAATATAAGGTGGTCCCAGCTCNNNVRYAC	none
chrchr9	130333772	130333775	chrchr9_130333775_3	Cj_WT_TS1.sam	239030	chr9	130333775	GTGGTAGGGGGCAGAAGGAGCAGGTGGTAGGCTGCCCTCGAAACCCCAGG	1	2	3	##########	1	4	5	2.0	1	1	1.0	##########																		Cj_WT_TS1	Cj_WT_TS1	GAATATAAGGTGGTCCCAGCTCNNNVRYAC	none
chrchr9	136701265	136701271	chrchr9_136701271_2	Cj_WT_TS1.sam	239822	chr9	136701271	CCAGCCTCTCGAAGGACGCAGCTCTGTGCTCAGCCCTGCCTCCCTTGTCT	2	0	2	0.0	2	0	2	0.0	1	1	1.0	3.0																		Cj_WT_TS1	Cj_WT_TS1	GAATATAAGGTGGTCCCAGCTCNNNVRYAC	none
chrchr9	19512253	19512255	chrchr9_19512255_2	Cj_WT_TS1.sam	231770	chr9	19512255	CGTTTTGCTGAAAGGGCTCCAAACCACCTGATTCATGTCTTCCCTATAAA	1	1	2	1.0	1	1	2	1.0	0	2	0.0	1.0																		Cj_WT_TS1	Cj_WT_TS1	GAATATAAGGTGGTCCCAGCTCNNNVRYAC	none
chrchr9	71613006	71613009	chrchr9_71613009_4	Cj_WT_TS1.sam	233735	chr9	71613009	aggtgggaggattgcttgagtccaggaggtcaaggttgcagtgagctatg	1	3	4	##########	1	6	7	##########	2	1	##########	1.5																		Cj_WT_TS1	Cj_WT_TS1	GAATATAAGGTGGTCCCAGCTCNNNVRYAC	none
chrchr9	93334387	93334387	chrchr9_93334387_3	Cj_WT_TS1.sam	235798	chr9	93334387	tgttggccaagctggtcttgaactcctgaactcaagtgatccgcctgcca	1	2	3	##########	1	2	3	##########	0	3	0.0	0.0																		Cj_WT_TS1	Cj_WT_TS1	GAATATAAGGTGGTCCCAGCTCNNNVRYAC	none
chrchr9	95475246	95475249	chrchr9_95475246_6	Cj_WT_TS1.sam	235998	chr9	95475246	GGGAACTGTCCATGCTTACAATTCACAGAAGCTGAGTCTGGATTAGAAAA	5	1	6	##########	6	1	7	##########	4	1	2.0	1.5																		Cj_WT_TS1	Cj_WT_TS1	GAATATAAGGTGGTCCCAGCTCNNNVRYAC	none
chrchr9	98645004	98645006	chrchr9_98645004_3	Cj_WT_TS1.sam	236285	chr9	98645004	ccaaggtataaaacccagggcgggctgttttctggggtccctcagcttcg	2	1	3	##########	4	1	5	2.0	0	2	0.0	1.0																		Cj_WT_TS1	Cj_WT_TS1	GAATATAAGGTGGTCCCAGCTCNNNVRYAC	none
chrchrM	10727	10732	chrchrM_10732_14	Cj_WT_TS1.sam	240181	chrM	10732	CAATCTCCAACACATATGGCCTAGACTACGTACATAACCTAAACCTACTC	3	11	14	##########	4	12	16	##########	3	9	##########	##########																		Cj_WT_TS1	Cj_WT_TS1	GAATATAAGGTGGTCCCAGCTCNNNVRYAC	none
chrchrM	10865	10873	chrchrM_10869_6	Cj_WT_TS1.sam	240184	chrM	10869	CCCACAGCCTAATTATTAGCATCATCCCTCTACTATTTTTTAACCAAATC	4	2	6	##########	4	2	6	##########	4	0	0.0	##########																		Cj_WT_TS1	Cj_WT_TS1	GAATATAAGGTGGTCCCAGCTCNNNVRYAC	none
chrchrM	10886	10888	chrchrM_10888_2	Cj_WT_TS1.sam	240185	chrM	10888	CATCATCCCTCTACTATTTTTTAACCAAATCAACAACAACCTATTTAGCT	2	0	2	0.0	2	0	2	0.0	1	1	1.0	1.0																		Cj_WT_TS1	Cj_WT_TS1	GAATATAAGGTGGTCCCAGCTCNNNVRYAC	none
chrchrM	10988	11000	chrchrM_10988_5	Cj_WT_TS1.sam	240189	chrM	10988	ACTACCTGACTCCTACCCCTCACAATCATGGCAAGCCAACGCCACTTATC	5	0	5	0.0	5	0	5	0.0	2	1	##########	##########																		Cj_WT_TS1	Cj_WT_TS1	GAATATAAGGTGGTCCCAGCTCNNNVRYAC	none
chrchrM	11061	11073	chrchrM_11066_7	Cj_WT_TS1.sam	240192	chrM	11066	TACCTCTCTATACTAATCTCCCTACAAATCTCCTTAATTATAACATTCAC	6	1	7	##########	6	1	7	##########	3	2	##########	##########																		Cj_WT_TS1	Cj_WT_TS1	GAATATAAGGTGGTCCCAGCTCNNNVRYAC	none
chrchrM	11173	11176	chrchrM_11173_5	Cj_WT_TS1.sam	240194	chrM	11173	GGCTATCATCACCCGATGAGGCAACCAGCCAGAACGCCTGAACGCAGGCA	4	1	5	2.0	4	1	5	2.0	3	1	##########	1.5																		Cj_WT_TS1	Cj_WT_TS1	GAATATAAGGTGGTCCCAGCTCNNNVRYAC	none
chrchrM	11223	11233	chrchrM_11233_3	Cj_WT_TS1.sam	240195	chrM	11233	ATTCTACACCCTAGTAGGCTCCCTTCCCCTACTCATCGCACTAATTTACA	3	0	3	0.0	4	0	4	0.0	1	2	##########	##########																		Cj_WT_TS1	Cj_WT_TS1	GAATATAAGGTGGTCCCAGCTCNNNVRYAC	none
chrchrM	11275	11281	chrchrM_11281_3	Cj_WT_TS1.sam	240197	chrM	11281	CACTCACAACACCCTAGGCTCACTAAACATTCTACTACTCACTCTCACTG	2	1	3	##########	2	1	3	##########	1	2	##########	##########																		Cj_WT_TS1	Cj_WT_TS1	GAATATAAGGTGGTCCCAGCTCNNNVRYAC	none
chrchrM	11647	11649	chrchrM_11649_4	Cj_WT_TS1.sam	240203	chrM	11649	CTTCAATCAGCCACATAGCCCTCGTAGTAACAGCCATTCTCATCCAAACC	3	1	4	##########	4	1	5	2.0	4	0	0.0	1.0																		Cj_WT_TS1	Cj_WT_TS1	GAATATAAGGTGGTCCCAGCTCNNNVRYAC	none
chrchrM	11865	11867	chrchrM_11867_2	Cj_WT_TS1.sam	240209	chrM	11867	GCAAGCCTCGCTAACCTCGCCTTACCCCCCACTATTAACCTACTGGGAGA	1	1	2	1.0	1	1	2	1.0	0	2	0.0	1.0																		Cj_WT_TS1	Cj_WT_TS1	GAATATAAGGTGGTCCCAGCTCNNNVRYAC	none
chrchrM	12100	12109	chrchrM_12109_2	Cj_WT_TS1.sam	240214	chrM	12109	CCCCATTCTCCTCCTATCCCTCAACCCCGACATCATTACCGGGTTTTCCT	1	1	2	1.0	2	1	3	##########	1	1	1.0	4.5																		Cj_WT_TS1	Cj_WT_TS1	GAATATAAGGTGGTCCCAGCTCNNNVRYAC	none
chrchrM	12192	12200	chrchrM_12200_2	Cj_WT_TS1.sam	240218	chrM	12200	GACAACAGAGGCTTACGACCCCTTATTTACCGAGAAAGCTCACAAGAACT	0	2	2	0.0	0	2	2	0.0	1	1	1.0	4.0																		Cj_WT_TS1	Cj_WT_TS1	GAATATAAGGTGGTCCCAGCTCNNNVRYAC	none
chrchrM	12557	12570	chrchrM_12564_6	Cj_WT_TS1.sam	240226	chrM	12564	AGCCACAACCCAAACAACCCAGCTCTCCCTAAGCTTCAAACTAGACTACT	2	4	6	##########	6	5	11	##########	3	2	##########	##########																		Cj_WT_TS1	Cj_WT_TS1	GAATATAAGGTGGTCCCAGCTCNNNVRYAC	none
chrchrM	12869	12877	chrchrM_12877_2	Cj_WT_TS1.sam	240232	chrM	12877	CTATACAACCGTATCGGCGATATCGGTTTCATCCTCGCCTTAGCATGATT	1	1	2	1.0	1	1	2	1.0	0	1	0.0	4.0																		Cj_WT_TS1	Cj_WT_TS1	GAATATAAGGTGGTCCCAGCTCNNNVRYAC	none
chrchrM	12896	12911	chrchrM_12911_4	Cj_WT_TS1.sam	240233	chrM	12911	TCGCCTTAGCATGATTTATCCTACACTCCAACTCATGAGACCCACAACAA	3	1	4	##########	3	1	4	##########	0	3	0.0	##########																		Cj_WT_TS1	Cj_WT_TS1	GAATATAAGGTGGTCCCAGCTCNNNVRYAC	none
chrchrM	12969	12987	chrchrM_12976_10	Cj_WT_TS1.sam	240235	chrM	12976	GCTAATCCAAGCCTCACCCCACTACTAGGCCTCCTCCTAGCAGCAGCAGG	6	4	10	##########	17	7	24	##########	2	7	##########	##########																		Cj_WT_TS1	Cj_WT_TS1	GAATATAAGGTGGTCCCAGCTCNNNVRYAC	none
chrchrM	13054	13060	chrchrM_13054_7	Cj_WT_TS1.sam	240239	chrM	13054	TGACTCCCCTCAGCCATAGAAGGCCCCACCCCAGTCTCAGCCCTACTCCA	7	0	7	0.0	7	0	7	0.0	2	2	2.0	##########																		Cj_WT_TS1	Cj_WT_TS1	GAATATAAGGTGGTCCCAGCTCNNNVRYAC	none
chrchrM	13198	13201	chrchrM_13201_12	Cj_WT_TS1.sam	240244	chrM	13201	GGCGCTATCACCACTCTGTTCGCAGCAGTCTGCGCCCTTACACAAAATGA	5	7	12	##########	6	9	15	##########	1	5	##########	##########																		Cj_WT_TS1	Cj_WT_TS1	GAATATAAGGTGGTCCCAGCTCNNNVRYAC	none
chrchrM	13556	13560	chrchrM_13557_12	Cj_WT_TS1.sam	240254	chrM	13557	AAACATATCATACACAAACGCCTGAGCCCTATCTATTACTCTCATCGCTA	0	12	12	0.0	0	23	23	0.0	10	1	##########	##########																		Cj_WT_TS1	Cj_WT_TS1	GAATATAAGGTGGTCCCAGCTCNNNVRYAC	none
chrchrM	13645	13654	chrchrM_13654_3	Cj_WT_TS1.sam	240255	chrM	13654	ACAGGTCAACCTCGCTTCCCCACCCTTACTAACATTAACGAAAATAACCC	2	1	3	##########	4	2	6	##########	0	3	0.0	4.5																		Cj_WT_TS1	Cj_WT_TS1	GAATATAAGGTGGTCCCAGCTCNNNVRYAC	none
chrchrM	14095	14120	chrchrM_14105_16	Cj_WT_TS1.sam	240266	chrM	14105	GCATAATTAAACTTTACTTCCTCTCTTTCTTCTTCCCACTCATCCTAACC	3	13	16	##########	10	24	34	##########	9	2	##########	##########																		Cj_WT_TS1	Cj_WT_TS1	GAATATAAGGTGGTCCCAGCTCNNNVRYAC	none
chrchrM	14487	14495	chrchrM_14495_2	Cj_WT_TS1.sam	240275	chrM	14495	CCAAAGACAACCATCATTCCCCCTAAATAAATTAAAAAAACTATTAAACC	1	1	2	1.0	1	1	2	1.0	1	1	1.0	4.0																		Cj_WT_TS1	Cj_WT_TS1	GAATATAAGGTGGTCCCAGCTCNNNVRYAC	none
chrchrM	1466	1468	chrchrM_1466_3	Cj_WT_TS1.sam	240015	chrM	1466	GTAGAGTGCTTAGTTGAACAGGGCCCTGAAGCGCGTACACACCGCCCGTC	1	2	3	##########	1	2	3	##########	2	1	##########	1.0																		Cj_WT_TS1	Cj_WT_TS1	GAATATAAGGTGGTCCCAGCTCNNNVRYAC	none
chrchrM	14837	14847	chrchrM_14847_2	Cj_WT_TS1.sam	240281	chrM	14847	ACATCTCCGCATGATGAAACTTCGGCTCACTCCTTGGCGCCTGCCTGATC	1	1	2	1.0	2	1	3	##########	1	1	1.0	5.0																		Cj_WT_TS1	Cj_WT_TS1	GAATATAAGGTGGTCCCAGCTCNNNVRYAC	none
chrchrM	14922	14925	chrchrM_14925_2	Cj_WT_TS1.sam	240285	chrM	14925	CCATGCACTACTCACCAGACGCCTCAACCGCCTTTTCATCAATCGCCCAC	1	1	2	1.0	1	1	2	1.0	0	1	0.0	1.5																		Cj_WT_TS1	Cj_WT_TS1	GAATATAAGGTGGTCCCAGCTCNNNVRYAC	none
chrchrM	15433	15433	chrchrM_15433_4	Cj_WT_TS1.sam	240301	chrM	15433	CCCTTACTACACAATCAAAGACGCCCTCGGCTTACTTCTCTTCCTTCTCT	3	1	4	##########	3	1	4	##########	1	2	##########	0.0																		Cj_WT_TS1	Cj_WT_TS1	GAATATAAGGTGGTCCCAGCTCNNNVRYAC	none
chrchrM	15532	15532	chrchrM_15532_2	Cj_WT_TS1.sam	240304	chrM	15532	CAATTATACCCTAGCCAACCCCTTAAACACCCCTCCCCACATCAAGCCCG	1	1	2	1.0	1	1	2	1.0	0	1	0.0	0.0																		Cj_WT_TS1	Cj_WT_TS1	GAATATAAGGTGGTCCCAGCTCNNNVRYAC	none
chrchrM	15600	15608	chrchrM_15608_4	Cj_WT_TS1.sam	240307	chrM	15608	ATTCTCCGATCCGTCCCTAACAAACTAGGAGGCGTCCTTGCCCTATTACT	1	3	4	##########	1	3	4	##########	3	0	0.0	4.0																		Cj_WT_TS1	Cj_WT_TS1	GAATATAAGGTGGTCCCAGCTCNNNVRYAC	none
chrchrM	15619	15634	chrchrM_15633_7	Cj_WT_TS1.sam	240308	chrM	15633	TAGGAGGCGTCCTTGCCCTATTACTATCCATCCTCATCCTAGCAATAATC	3	4	7	##########	4	5	9	##########	3	3	3.0	##########																		Cj_WT_TS1	Cj_WT_TS1	GAATATAAGGTGGTCCCAGCTCNNNVRYAC	none
chrchrM	15689	15718	chrchrM_15718_9	Cj_WT_TS1.sam	240311	chrM	15718	ATTTCGCCCACTAAGCCAATCACTTTATTGACTCCTAGCCGCAGACCTCC	1	8	9	##########	2	9	11	##########	1	3	##########	##########																		Cj_WT_TS1	Cj_WT_TS1	GAATATAAGGTGGTCCCAGCTCNNNVRYAC	none
chrchrM	15753	15758	chrchrM_15753_5	Cj_WT_TS1.sam	240312	chrM	15753	TAGCCGCAGACCTCCTCATTCTAACCTGAATCGGAGGACAACCAGTAAGC	5	0	5	0.0	5	0	5	0.0	3	1	##########	##########																		Cj_WT_TS1	Cj_WT_TS1	GAATATAAGGTGGTCCCAGCTCNNNVRYAC	none
chrchrM	16066	16077	chrchrM_16066_6	Cj_WT_TS1.sam	240319	chrM	16066	GATTTGGGTACCACCCAAGTATTGACTCACCCATCAACAACCGCTATGTA	2	4	6	##########	3	5	8	##########	4	2	##########	##########																		Cj_WT_TS1	Cj_WT_TS1	GAATATAAGGTGGTCCCAGCTCNNNVRYAC	none
chrchrM	16170	16182	chrchrM_16182_3	Cj_WT_TS1.sam	240322	chrM	16182	ACATAAAAACCCAATCCACATCAAAACCCCCTCCCCATGCTTACAAGcaa	2	1	3	##########	2	1	3	##########	0	1	0.0	##########																		Cj_WT_TS1	Cj_WT_TS1	GAATATAAGGTGGTCCCAGCTCNNNVRYAC	none
chrchrM	16348	16362	chrchrM_16354_9	Cj_WT_TS1.sam	240329	chrM	16354	TACATAGCACATTACAGTCAAATCCCTTCTCGTCCCCATGGATGACCCCC	7	2	9	##########	7	2	9	##########	5	2	##########	##########																		Cj_WT_TS1	Cj_WT_TS1	GAATATAAGGTGGTCCCAGCTCNNNVRYAC	none
chrchrM	16435	16437	chrchrM_16437_2	Cj_WT_TS1.sam	240331	chrM	16437	TGAAATCAATATCCCGCACAAGAGTGCTACTCTCCTCGCTCCGGGCCCAT	1	1	2	1.0	2	1	3	##########	1	0	0.0	1.0																		Cj_WT_TS1	Cj_WT_TS1	GAATATAAGGTGGTCCCAGCTCNNNVRYAC	none
chrchrM	1694	1695	chrchrM_1695_2	Cj_WT_TS1.sam	240018	chrM	1695	GCTAAACCTAGCCCCAAACCCACTCCACCTTACTACCAGACAACCTTAGC	0	2	2	0.0	0	2	2	0.0	1	1	1.0	0.5																		Cj_WT_TS1	Cj_WT_TS1	GAATATAAGGTGGTCCCAGCTCNNNVRYAC	none
chrchrM	1845	1848	chrchrM_1848_3	Cj_WT_TS1.sam	240021	chrM	1848	TAGCAAGGACTAACCCCTATACCTTCTGCATAATGAATTAACTAGAAATA	2	1	3	##########	2	1	3	##########	3	0	0.0	1.5																		Cj_WT_TS1	Cj_WT_TS1	GAATATAAGGTGGTCCCAGCTCNNNVRYAC	none
chrchrM	2067	2076	chrchrM_2067_3	Cj_WT_TS1.sam	240025	chrM	2067	CAACTTTAAATTTGCCCACAGAACCCTCTAAATCCCCTTGTAAATTTAAC	0	3	3	0.0	0	3	3	0.0	1	1	1.0	4.5																		Cj_WT_TS1	Cj_WT_TS1	GAATATAAGGTGGTCCCAGCTCNNNVRYAC	none
chrchrM	2254	2275	chrchrM_2257_17	Cj_WT_TS1.sam	240028	chrM	2257	TCCCAAACATATAACTGAACTCCTCACACCCAATTGGACCAATCTATCAC	12	5	17	##########	26	6	32	##########	3	10	##########	##########																		Cj_WT_TS1	Cj_WT_TS1	GAATATAAGGTGGTCCCAGCTCNNNVRYAC	none
chrchrM	2555	2560	chrchrM_2560_2	Cj_WT_TS1.sam	240034	chrM	2560	GGCACCGCCTGCCCAGTGACACATGTTTAACGGCCGCGGTACCCTAACCG	1	1	2	1.0	1	1	2	1.0	0	1	0.0	2.5																		Cj_WT_TS1	Cj_WT_TS1	GAATATAAGGTGGTCCCAGCTCNNNVRYAC	none
chrchrM	2633	2645	chrchrM_2645_13	Cj_WT_TS1.sam	240035	chrM	2645	ggacctgtatgaatggctccacgagggttcagctgtctcttacttttaac	3	10	13	##########	4	25	29	10.0	0	9	0.0	##########																		Cj_WT_TS1	Cj_WT_TS1	GAATATAAGGTGGTCCCAGCTCNNNVRYAC	none
chrchrM	2717	2739	chrchrM_2717_6	Cj_WT_TS1.sam	240038	chrM	2717	aagaggcgggcataacacagcaagacgagaagaccctatggagctttaat	2	4	6	##########	2	5	7	##########	2	4	##########	##########																		Cj_WT_TS1	Cj_WT_TS1	GAATATAAGGTGGTCCCAGCTCNNNVRYAC	none
chrchrM	2811	2820	chrchrM_2811_3	Cj_WT_TS1.sam	240039	chrM	2811	ACCAAACCTGCATTAAAAATTTCGGTTGGGGCGACCTCGGAGCAGAACCC	2	1	3	##########	4	1	5	2.0	0	2	0.0	4.5																		Cj_WT_TS1	Cj_WT_TS1	GAATATAAGGTGGTCCCAGCTCNNNVRYAC	none
chrchrM	2982	2990	chrchrM_2990_2	Cj_WT_TS1.sam	240042	chrM	2990	TCAACAATAGGGTTTACGACCTCGATGTTGGATCAGGACATCCCGATGGT	2	0	2	0.0	6	0	6	0.0	1	1	1.0	4.0																		Cj_WT_TS1	Cj_WT_TS1	GAATATAAGGTGGTCCCAGCTCNNNVRYAC	none
chrchrM	3254	3258	chrchrM_3258_2	Cj_WT_TS1.sam	240047	chrM	3258	agatggcagagcccggtaatcgcataaaacttaaaactttacagtcagag	1	1	2	1.0	1	1	2	1.0	0	2	0.0	2.0																		Cj_WT_TS1	Cj_WT_TS1	GAATATAAGGTGGTCCCAGCTCNNNVRYAC	none
chrchrM	3290	3304	chrchrM_3304_12	Cj_WT_TS1.sam	240048	chrM	3304	agaggttcaattcctcttcttaacaacaTACCCATGGCCAACCTCCTACT	0	12	12	0.0	0	14	14	0.0	8	3	##########	##########																		Cj_WT_TS1	Cj_WT_TS1	GAATATAAGGTGGTCCCAGCTCNNNVRYAC	none
chrchrM	3545	3551	chrchrM_3545_3	Cj_WT_TS1.sam	240055	chrM	3545	TCACCGCCCCGACCTTAGCTCTCACCATCGCTCTTCTACTATGAACCCCC	0	3	3	0.0	0	3	3	0.0	2	1	##########	3.0																		Cj_WT_TS1	Cj_WT_TS1	GAATATAAGGTGGTCCCAGCTCNNNVRYAC	none
chrchrM	3573	3574	chrchrM_3574_7	Cj_WT_TS1.sam	240056	chrM	3574	GCTCTTCTACTATGAACCCCCCTCCCCATACCCAACCCCCTGGTCAACCT	5	2	7	##########	5	2	7	##########	6	0	0.0	0.5																		Cj_WT_TS1	Cj_WT_TS1	GAATATAAGGTGGTCCCAGCTCNNNVRYAC	none
chrchrM	3665	3666	chrchrM_3665_7	Cj_WT_TS1.sam	240059	chrM	3665	CCGTTTACTCAATCCTCTGATCAGGGTGAGCATCAAACTCAAACTACGCC	4	3	7	##########	5	3	8	##########	2	2	2.0	0.5																		Cj_WT_TS1	Cj_WT_TS1	GAATATAAGGTGGTCCCAGCTCNNNVRYAC	none
chrchrM	3822	3833	chrchrM_3833_8	Cj_WT_TS1.sam	240063	chrM	3833	CACAAGAACACCTCTGATTACTCCTGCCATCATGACCCTTGGCCATAATA	4	4	8	4.0	7	4	11	##########	3	3	3.0	##########																		Cj_WT_TS1	Cj_WT_TS1	GAATATAAGGTGGTCCCAGCTCNNNVRYAC	none
chrchrM	4907	4917	chrchrM_4917_7	Cj_WT_TS1.sam	240074	chrM	4917	ATATACCAAATCTCTCCCTCACTAAACGTAAGCCTTCTCCTCACTCTCTC	6	1	7	##########	6	1	7	##########	5	0	0.0	5.0																		Cj_WT_TS1	Cj_WT_TS1	GAATATAAGGTGGTCCCAGCTCNNNVRYAC	none
chrchrM	5359	5360	chrchrM_5360_2	Cj_WT_TS1.sam	240084	chrM	5360	CCTCTACTTCTACCTACGCCTAATCTACTCCACCTCAATCACACTACTCC	0	2	2	0.0	0	5	5	0.0	1	1	1.0	0.5																		Cj_WT_TS1	Cj_WT_TS1	GAATATAAGGTGGTCCCAGCTCNNNVRYAC	none
chrchrM	579	587	chrchrM_587_2	Cj_WT_TS1.sam	239996	chrM	587	AGACACCCCCCACAGTTTATGTAGCTTACCTCCTCAAAGCAATACACTGA	0	2	2	0.0	0	2	2	0.0	1	1	1.0	4.0																		Cj_WT_TS1	Cj_WT_TS1	GAATATAAGGTGGTCCCAGCTCNNNVRYAC	none
chrchrM	6200	6204	chrchrM_6204_3	Cj_WT_TS1.sam	240092	chrM	6204	GCGTTTCCCCGCATAAACAACATAAGCTTCTGACTCTTACCTCCCTCTCT	3	0	3	0.0	6	0	6	0.0	1	1	1.0	##########																		Cj_WT_TS1	Cj_WT_TS1	GAATATAAGGTGGTCCCAGCTCNNNVRYAC	none
chrchrM	64	74	chrchrM_74_2	Cj_WT_TS1.sam	239988	chrM	74	TTTGGTATTTTCGTCTGGGGGGTATGCACGCGATAGCATTGCGAGACGCT	2	0	2	0.0	2	0	2	0.0	1	1	1.0	5.0																		Cj_WT_TS1	Cj_WT_TS1	GAATATAAGGTGGTCCCAGCTCNNNVRYAC	none
chrchrM	6507	6517	chrchrM_6509_7	Cj_WT_TS1.sam	240099	chrM	6509	ACTTCTCCTATCTCTCCCAGTCCTAGCTGCTGGCATCACTATACTACTAA	5	2	7	##########	5	2	7	##########	1	5	##########	##########																		Cj_WT_TS1	Cj_WT_TS1	GAATATAAGGTGGTCCCAGCTCNNNVRYAC	none
chrchrM	6597	6598	chrchrM_6597_3	Cj_WT_TS1.sam	240101	chrM	6597	GGAGGAGGAGACCCCATTCTATACCAACACCTATTCTGATTTTTCGGTCA	2	1	3	##########	3	1	4	##########	2	0	0.0	0.5																		Cj_WT_TS1	Cj_WT_TS1	GAATATAAGGTGGTCCCAGCTCNNNVRYAC	none
chrchrM	6970	6974	chrchrM_6970_4	Cj_WT_TS1.sam	240106	chrM	6970	TCACCGTAGGTGGCCTGACTGGCATTGTATTAGCAAACTCATCACTAGAC	0	4	4	0.0	0	6	6	0.0	2	1	##########	2.0																		Cj_WT_TS1	Cj_WT_TS1	GAATATAAGGTGGTCCCAGCTCNNNVRYAC	none
chrchrM	7275	7277	chrchrM_7275_3	Cj_WT_TS1.sam	240112	chrM	7275	TGAAACATCCTATCATCTGTAGGCTCATTCATTTCTCTAACAGCAGTAAT	0	3	3	0.0	0	3	3	0.0	1	1	1.0	1.0																		Cj_WT_TS1	Cj_WT_TS1	GAATATAAGGTGGTCCCAGCTCNNNVRYAC	none
chrchrM	7990	8009	chrchrM_8000_13	Cj_WT_TS1.sam	240123	chrM	8000	GGCGACCTGCGACTCCTTGACGTTGACAATCGAGTAGTACTCCCGATTGA	6	7	13	##########	8	9	17	##########	3	5	##########	##########																		Cj_WT_TS1	Cj_WT_TS1	GAATATAAGGTGGTCCCAGCTCNNNVRYAC	none
chrchrM	8204	8212	chrchrM_8212_5	Cj_WT_TS1.sam	240128	chrM	8212	AGCAAACCACAGTTTCATGCCCATCGTCCTAGAATTAATTCCCCTAAAAA	0	5	5	0.0	0	6	6	0.0	3	2	##########	##########																		Cj_WT_TS1	Cj_WT_TS1	GAATATAAGGTGGTCCCAGCTCNNNVRYAC	none
chrchrM	8431	8435	chrchrM_8435_4	Cj_WT_TS1.sam	240131	chrM	8435	ATACTCCTTACACTATTCCTCATCACCCAACTAAAAATATTAAACACAAA	4	0	4	0.0	4	0	4	0.0	2	1	##########	2.0																		Cj_WT_TS1	Cj_WT_TS1	GAATATAAGGTGGTCCCAGCTCNNNVRYAC	none
chrchrM	8467	8476	chrchrM_8476_2	Cj_WT_TS1.sam	240132	chrM	8476	AAACACAAACTACCACCTACCTCCCTCACCAAAGCCCATAAAAATAAAAA	1	1	2	1.0	1	1	2	1.0	2	0	0.0	4.5																		Cj_WT_TS1	Cj_WT_TS1	GAATATAAGGTGGTCCCAGCTCNNNVRYAC	none
chrchrM	9259	9261	chrchrM_9261_2	Cj_WT_TS1.sam	240151	chrM	9261	GTAAAACCCAGCCCATGACCCCTAACAGGGGCCCTCTCAGCCCTCCTAAT	1	1	2	1.0	1	1	2	1.0	1	1	1.0	1.0																		Cj_WT_TS1	Cj_WT_TS1	GAATATAAGGTGGTCCCAGCTCNNNVRYAC	none
chrchrM	9802	9807	chrchrM_9802_4	Cj_WT_TS1.sam	240157	chrM	9802	GCATCTACGGCTCAACATTTTTTGTAGCCACAGGCTTCCACGGACTTCAC	0	4	4	0.0	0	6	6	0.0	1	3	##########	2.5																		Cj_WT_TS1	Cj_WT_TS1	GAATATAAGGTGGTCCCAGCTCNNNVRYAC	none
chrchrM	9981	9993	chrchrM_9993_3	Cj_WT_TS1.sam	240161	chrM	9993	TCCATCTATTGATGAGGGTCTTACTCTTTTAGTATAAATAGTACCGTTAA	0	3	3	0.0	0	3	3	0.0	2	1	##########	##########																		Cj_WT_TS1	Cj_WT_TS1	GAATATAAGGTGGTCCCAGCTCNNNVRYAC	none
chrchrUn_KI270438v1	104141	104144	chrchrUn_KI270438v1_104144_5	Cj_WT_TS1.sam	240415	chrUn_KI270438v1	104144	aatagaatggactcaaaagaaatggctttgaatggaacttattcgaatat	0	5	5	0.0	0	8	8	0.0	1	1	1.0	##########																		Cj_WT_TS1	Cj_WT_TS1	GAATATAAGGTGGTCCCAGCTCNNNVRYAC	none
chrchrUn_KI270438v1	104753	104763	chrchrUn_KI270438v1_104763_3	Cj_WT_TS1.sam	240423	chrUn_KI270438v1	104763	gaatggaatgcagtggacacaaatgaaatggactggaatggaatggacac	1	2	3	##########	1	2	3	##########	0	3	0.0	5.0																		Cj_WT_TS1	Cj_WT_TS1	GAATATAAGGTGGTCCCAGCTCNNNVRYAC	none
chrchrUn_KI270438v1	109439	109449	chrchrUn_KI270438v1_109449_10	Cj_WT_TS1.sam	240435	chrUn_KI270438v1	109449	gtggaatggaatggagtggactcaaatggaatgaaaccgagtggaatgga	1	9	10	3.0	1	10	11	##########	1	5	##########	##########																		Cj_WT_TS1	Cj_WT_TS1	GAATATAAGGTGGTCCCAGCTCNNNVRYAC	none
chrchrUn_KI270438v1	109717	109718	chrchrUn_KI270438v1_109718_4	Cj_WT_TS1.sam	240442	chrUn_KI270438v1	109718	aatggaatcagttggagtagaatgagttggagtagaatggaatggaatgg	3	1	4	##########	7	1	8	##########	3	0	0.0	0.5																		Cj_WT_TS1	Cj_WT_TS1	GAATATAAGGTGGTCCCAGCTCNNNVRYAC	none
chrchrUn_KI270438v1	110499	110504	chrchrUn_KI270438v1_110504_2	Cj_WT_TS1.sam	240447	chrUn_KI270438v1	110504	atggaacggactcgaatggaatggactggaatggaatggattgaacggaa	2	0	2	0.0	4	0	4	0.0	1	1	1.0	2.5																		Cj_WT_TS1	Cj_WT_TS1	GAATATAAGGTGGTCCCAGCTCNNNVRYAC	none
chrchrUn_KI270438v1	112105	112111	chrchrUn_KI270438v1_112111_2	Cj_WT_TS1.sam	240451	chrUn_KI270438v1	112111	atcgaaaggaatgcaatagtatggaatggaatcgaatggaatggaatcga	2	0	2	0.0	2	0	2	0.0	1	1	1.0	3.0																		Cj_WT_TS1	Cj_WT_TS1	GAATATAAGGTGGTCCCAGCTCNNNVRYAC	none
chrchrUn_KI270442v1	92383	92392	chrchrUn_KI270442v1_92392_2	Cj_WT_TS1.sam	240460	chrUn_KI270442v1	92392	aatggaatggaatgcaatggaatggaatggaatcaactcgattggaatgg	2	0	2	0.0	2	0	2	0.0	1	1	1.0	4.5																		Cj_WT_TS1	Cj_WT_TS1	GAATATAAGGTGGTCCCAGCTCNNNVRYAC	none
chrchrUn_KI270467v1	2426	2427	chrchrUn_KI270467v1_2427_2	Cj_WT_TS1.sam	240490	chrUn_KI270467v1	2427	ctgtatataatatgtagtttgagtactttgatattttatgtacagtttat	0	2	2	0.0	0	3	3	0.0	1	1	1.0	0.5																		Cj_WT_TS1	Cj_WT_TS1	GAATATAAGGTGGTCCCAGCTCNNNVRYAC	none
chrchrX	104425780	104425780	chrchrX_104425780_15	Cj_WT_TS1.sam	248592	chrX	104425780	TTCTGTTGTCTCCCAGTCACCATCACCAAACCCCCTTTGAGGCTTGCAGC	15	0	15	0.0	16	0	16	0.0	7	8	##########	0.0																		Cj_WT_TS1	Cj_WT_TS1	GAATATAAGGTGGTCCCAGCTCNNNVRYAC	none
chrchrX	104425800	104425800	chrchrX_104425800_4	Cj_WT_TS1.sam	248593	chrX	104425800	CATCACCAAACCCCCTTTGAGGCTTGCAGCTCCTGCTTCTCCTTTTGAAT	0	4	4	0.0	0	4	4	0.0	2	1	##########	0.0																		Cj_WT_TS1	Cj_WT_TS1	GAATATAAGGTGGTCCCAGCTCNNNVRYAC	none
chrchrX	124575706	124575706	chrchrX_124575706_43	Cj_WT_TS1.sam	251020	chrX	124575706	AAAAATCCATGCCTGACTTACAACTTTTGAATTCGATAAAATAAGTCAGT	43	0	43	0.0	49	0	49	0.0	18	19	##########	0.0																		Cj_WT_TS1	Cj_WT_TS1	GAATATAAGGTGGTCCCAGCTCNNNVRYAC	none
chrchrX	124575726	124575727	chrchrX_124575727_35	Cj_WT_TS1.sam	251021	chrX	124575727	AACTTTTGAATTCGATAAAATAAGTCAGTTGGCCTTTTCACTATACAGAA	0	35	35	0.0	0	39	39	0.0	12	19	##########	0.5																		Cj_WT_TS1	Cj_WT_TS1	GAATATAAGGTGGTCCCAGCTCNNNVRYAC	none
chrchrX	133936492	133936502	chrchrX_133936492_3	Cj_WT_TS1.sam	252164	chrX	133936492	cctaggataAAACATATCACAGCTCTCTCACCTTGACTTAGAAGTGCTAA	2	1	3	##########	2	1	3	##########	0	2	0.0	5.0																		Cj_WT_TS1	Cj_WT_TS1	GAATATAAGGTGGTCCCAGCTCNNNVRYAC	none
chrchrX	25040539	25040541	chrchrX_25040541_2	Cj_WT_TS1.sam	242363	chrX	25040541	AAATGACCAGGCAGAACCCTAGTGGGTGGGTTCATGGGACCTTCCATGAA	1	1	2	1.0	1	1	2	1.0	0	2	0.0	1.0																		Cj_WT_TS1	Cj_WT_TS1	GAATATAAGGTGGTCCCAGCTCNNNVRYAC	none
chrchrX	27454546	27454576	chrchrX_27454555_100	Cj_WT_TS1.sam	242527	chrX	27454555	cagaagcaacaggagatgatcccagctcctgcacacacacacacacgtgc	50	50	100	50.0	54	70	124	##########	38	39	##########	##########	chrchrX_27454555_100	1	chrchrX	CAACAGGAGATGATCCCAGCTCCTGCACAC	6	+	27454536	27454566										Cj_WT_TS1	Cj_WT_TS1	GAATATAAGGTGGTCCCAGCTCNNNVRYAC	none
chrchrX	27454587	27454597	chrchrX_27454597_2	Cj_WT_TS1.sam	242528	chrX	27454597	acacgtgcacgccttgatgtcaacctcaccttcagtctcagtcattcctt	2	0	2	0.0	6	0	6	0.0	1	1	1.0	5.0																		Cj_WT_TS1	Cj_WT_TS1	GAATATAAGGTGGTCCCAGCTCNNNVRYAC	none
chrchrX	34275642	34275642	chrchrX_34275642_2	Cj_WT_TS1.sam	242996	chrX	34275642	GTAATATCTAATACTATATTGTTTTTGGTCTGACAGTTACCAAAAAATCT	2	0	2	0.0	2	0	2	0.0	1	1	1.0	0.0																		Cj_WT_TS1	Cj_WT_TS1	GAATATAAGGTGGTCCCAGCTCNNNVRYAC	none
chrchrX	4383677	4383679	chrchrX_4383678_108	Cj_WT_TS1.sam	240681	chrX	4383678	TAAtgaaaccacttttgcaaaattcatgacagtaagagaattatgactgt	108	0	108	0.0	130	0	130	0.0	46	45	##########	0.816496580927726																		Cj_WT_TS1	Cj_WT_TS1	GAATATAAGGTGGTCCCAGCTCNNNVRYAC	none
chrchrX	4383698	4383698	chrchrX_4383698_131	Cj_WT_TS1.sam	240682	chrX	4383698	aattcatgacagtaagagaattatgactgtgaaagagatctgacctaact	0	131	131	0.0	0	167	167	0.0	55	45	##########	0.0																		Cj_WT_TS1	Cj_WT_TS1	GAATATAAGGTGGTCCCAGCTCNNNVRYAC	none
chrchrX	45243124	45243132	chrchrX_45243124_5	Cj_WT_TS1.sam	243892	chrX	45243124	tttttgagattcatccatatcattgtgtgcatcagttcattctgttttat	2	3	5	##########	2	6	8	##########	0	5	0.0	4.0																		Cj_WT_TS1	Cj_WT_TS1	GAATATAAGGTGGTCCCAGCTCNNNVRYAC	none
chrchrX	62602403	62602404	chrchrX_62602403_3	Cj_WT_TS1.sam	244942	chrX	62602403	agcagttttgaaacactctttttatagaatctgcaactggatatttggag	1	2	3	##########	1	2	3	##########	2	1	##########	0.5																		Cj_WT_TS1	Cj_WT_TS1	GAATATAAGGTGGTCCCAGCTCNNNVRYAC	none
chrchrX	71190889	71190892	chrchrX_71190889_4	Cj_WT_TS1.sam	245652	chrX	71190889	tggtgacactgggaactaaaacctgactgcctagatccttattgggactc	3	1	4	##########	3	1	4	##########	0	3	0.0	1.5																		Cj_WT_TS1	Cj_WT_TS1	GAATATAAGGTGGTCCCAGCTCNNNVRYAC	none
chrchrX	72461844	72461844	chrchrX_72461844_41	Cj_WT_TS1.sam	245803	chrX	72461844	AAAAAGGCAGAAGGTCTTGGATATTTTGGAACAAGAGTCCACTATTCTGC	41	0	41	0.0	46	0	46	0.0	15	22	##########	0.0																		Cj_WT_TS1	Cj_WT_TS1	GAATATAAGGTGGTCCCAGCTCNNNVRYAC	none
chrchrX	72461863	72461865	chrchrX_72461865_114	Cj_WT_TS1.sam	245804	chrX	72461865	TATTTTGGAACAAGAGTCCACTATTCTGCCAAGACAGTGTGTTATTGTTA	0	114	114	0.0	0	151	151	0.0	40	55	##########	0.816496580927726																		Cj_WT_TS1	Cj_WT_TS1	GAATATAAGGTGGTCCCAGCTCNNNVRYAC	none
chrchrX	9729598	9729608	chrchrX_9729608_2	Cj_WT_TS1.sam	241054	chrX	9729608	TTCCAAGGGTTTCTCTGCTGGTCTTAAAGGTCTCTGTGAGCAGGGAACGT	1	1	2	1.0	1	1	2	1.0	0	2	0.0	5.0																		Cj_WT_TS1	Cj_WT_TS1	GAATATAAGGTGGTCCCAGCTCNNNVRYAC	none
chrchrX	99824110	99824115	chrchrX_99824110_3	Cj_WT_TS1.sam	247940	chrX	99824110	atcctctaaatatccttgcacatacgcaaaagatttatatccagaaaacc	3	0	3	0.0	5	0	5	0.0	2	1	##########	2.5																		Cj_WT_TS1	Cj_WT_TS1	GAATATAAGGTGGTCCCAGCTCNNNVRYAC	none

## Sheet: Table S8
Identified off-targets of UltraCjCas9 targeting AAVS1TS1
#BED_Chromosome	BED_Min.Position	BED_Max.Position	BED_Name	Filename	WindowIndex	WindowChromosome	Position	WindowSequence	+.mi	-.mi	bi.sum.mi	bi.geometric_mean.mi	+.total	-.total	total.sum	total.geometric_mean	primer1.mi	primer2.mi	primer.geometric_mean	position.stdev	BED_Site_Name	BED_Score	BED_Site_Chromosome	Site_SubstitutionsOnly.Sequence	Site_SubstitutionsOnly.NumSubstitutions	Site_SubstitutionsOnly.Strand	Site_SubstitutionsOnly.Start	Site_SubstitutionsOnly.End	Site_GapsAllowed.Sequence	Site_GapsAllowed.Length	Site_GapsAllowed.Score	Site_GapsAllowed.Substitutions	Site_GapsAllowed.Insertions	Site_GapsAllowed.Deletions	Site_GapsAllowed.Strand	Site_GapsAllowed.Start	Site_GapsAllowed.End	Cell	Targetsite	TargetSequence	RealignedTargetSequence
chrchr10	119133278	119133285	chrchr10_119133285_2	58_TS1.sam	37307	chr10	119133285	CCTGAAGGATACACTTCCAGCGTTGCCTTATCTAGATGCCTGACTCATAA	1	1	2	1.0	1	1	2	1.0	1	1	1.0	3.5																		58_TS1	58_TS1	GAATATAAGGTGGTCCCAGCTCNNNVRYAC	none
chrchr10	119522634	119522642	chrchr10_119522642_2	58_TS1.sam	37360	chr10	119522642	tgaggcagaagaatcacttgaacccgggaggcggagattgcagtgagcag	1	1	2	1.0	2	1	3	1.41421e+16	0	2	0.0	4.0																		58_TS1	58_TS1	GAATATAAGGTGGTCCCAGCTCNNNVRYAC	none
chrchr10	127845993	127846000	chrchr10_127846000_2	58_TS1.sam	38286	chr10	127846000	gcctgctcggcagcctccctgccatgtccccaacatacccaaacgcatgt	1	1	2	1.0	2	2	4	2.0	0	2	0.0	3.5																		58_TS1	58_TS1	GAATATAAGGTGGTCCCAGCTCNNNVRYAC	none
chrchr10	47302054	47302054	chrchr10_47302054_2	58_TS1.sam	30673	chr10	47302054	TCCACTTAGCAGACTCACCAGGTCAGTGGCCCTGGGCTCCAGGCCAATTG	1	1	2	1.0	1	1	2	1.0	1	0	0.0	0.0																		58_TS1	58_TS1	GAATATAAGGTGGTCCCAGCTCNNNVRYAC	none
chrchr10	52413258	52413266	chrchr10_52413266_3	58_TS1.sam	31078	chr10	52413266	GTATGCATTTGCTGAAGGTCCTGTGTATTCTTCCTGTGATGAAGGTTGAG	1	2	3	1.41421e+16	1	2	3	1.41421e+16	0	3	0.0	4.0																		58_TS1	58_TS1	GAATATAAGGTGGTCCCAGCTCNNNVRYAC	none
chrchr10	62049232	62049237	chrchr10_62049237_3	58_TS1.sam	31835	chr10	62049237	AGCCCTCCCTGCCAGTCTGGCAACTCCAGCAAAGTCCTCAGGCTCATCCC	0	3	3	0.0	0	4	4	0.0	2	1	1.41421e+16	2.5																		58_TS1	58_TS1	GAATATAAGGTGGTCCCAGCTCNNNVRYAC	none
chrchr10	6368544	6368548	chrchr10_6368548_2	58_TS1.sam	27576	chr10	6368548	taggcttaggagtgttcttgtatcctgatatcttgagaacagaagcattc	1	1	2	1.0	1	1	2	1.0	0	0	0.0	2.0																		58_TS1	58_TS1	GAATATAAGGTGGTCCCAGCTCNNNVRYAC	none
chrchr10	75712531	75712532	chrchr10_75712532_2	58_TS1.sam	33118	chr10	75712532	GGATGAAGTCAGCACTGACAAAGTGAGGGGATTGATGGATGGACAAAGCA	2	0	2	0.0	2	0	2	0.0	1	1	1.0	0.5																		58_TS1	58_TS1	GAATATAAGGTGGTCCCAGCTCNNNVRYAC	none
chrchr10	8115177	8115181	chrchr10_8115177_5	58_TS1.sam	27763	chr10	8115177	ATTTTCCAGGAGTTGCGTAGGCCACTCTTGGATAGCCTCAGTCCACTGAC	5	0	5	0.0	12	0	12	0.0	2	1	1.41421e+16	2.0																		58_TS1	58_TS1	GAATATAAGGTGGTCCCAGCTCNNNVRYAC	none
chrchr10	95571900	95571902	chrchr10_95571902_2	58_TS1.sam	34890	chr10	95571902	acctgggaggtggaggttgcagtgagccgagattgcaccactgcactcca	1	1	2	1.0	1	2	3	1.41421e+16	1	1	1.0	1.0																		58_TS1	58_TS1	GAATATAAGGTGGTCCCAGCTCNNNVRYAC	none
chrchr11	120495907	120495910	chrchr11_120495910_2	58_TS1.sam	48843	chr11	120495910	TGCTTCTGGTGGGGATATTGGCATTCTAATAGGAGTGTTTGAGGAAGGTT	1	1	2	1.0	1	1	2	1.0	0	1	0.0	1.5																		58_TS1	58_TS1	GAATATAAGGTGGTCCCAGCTCNNNVRYAC	none
chrchr11	132516310	132516315	chrchr11_132516315_2	58_TS1.sam	49958	chr11	132516315	CTAGGACTTGAAGTGCCTTCTCCAAACATCCTTCACTCTGTACATCAGAT	2	0	2	0.0	3	0	3	0.0	1	1	1.0	2.5																		58_TS1	58_TS1	GAATATAAGGTGGTCCCAGCTCNNNVRYAC	none
chrchr11	14924535	14924535	chrchr11_14924535_7	58_TS1.sam	40241	chr11	14924535	gtgatttttattgctgataaatctgcatatatgttgtggtttgtctgacc	0	7	7	0.0	0	10	10	0.0	4	2	2.82843e+16	0.0																		58_TS1	58_TS1	GAATATAAGGTGGTCCCAGCTCNNNVRYAC	none
chrchr11	1521229	1521233	chrchr11_1521229_4	58_TS1.sam	39043	chr11	1521229	gaaggcattttcagacagagactgagagggcgcccccagcagagtcacct	4	0	4	0.0	5	0	5	0.0	3	1	1.73205e+16	2.0																		58_TS1	58_TS1	GAATATAAGGTGGTCCCAGCTCNNNVRYAC	none
chrchr11	45297340	45297341	chrchr11_45297341_4	58_TS1.sam	42587	chr11	45297341	cagtgatgttgagtgccttttcatatgcctgaatgccatttgtatgcctt	3	1	4	1.73205e+16	3	1	4	1.73205e+16	2	1	1.41421e+16	0.5																		58_TS1	58_TS1	GAATATAAGGTGGTCCCAGCTCNNNVRYAC	none
chrchr11	61804435	61804435	chrchr11_61804435_11	58_TS1.sam	43611	chr11	61804435	TCTTCCCCATTCCCAACTCAGCCCCCTGGCATTATGCCCAGTACAAGAAC	11	0	11	0.0	12	0	12	0.0	1	10	3.16228e+16	0.0																		58_TS1	58_TS1	GAATATAAGGTGGTCCCAGCTCNNNVRYAC	none
chrchr11	61804455	61804455	chrchr11_61804455_24	58_TS1.sam	43612	chr11	61804455	GCCCCCTGGCATTATGCCCAGTACAAGAACCTCTGGAGACACTGACCGCA	0	24	24	0.0	0	27	27	0.0	13	6	8831760866327840	0.0																		58_TS1	58_TS1	GAATATAAGGTGGTCCCAGCTCNNNVRYAC	none
chrchr11	64249013	64249017	chrchr11_64249017_2	58_TS1.sam	43893	chr11	64249017	TAATGCCCAACAGCTTCTGTGGAAGTGGGGCCTGCAGGCCATGAAGACCC	1	1	2	1.0	1	1	2	1.0	1	0	0.0	2.0																		58_TS1	58_TS1	GAATATAAGGTGGTCCCAGCTCNNNVRYAC	none
chrchr11	71676709	71676709	chrchr11_71676709_381	58_TS1.sam	44792	chr11	71676709	gctaaaaataaagccaaatacttagcacccaactgatcttcagcaaagta	381	0	381	0.0	450	0	450	0.0	170	180	1.74929e+16	0.0																		58_TS1	58_TS1	GAATATAAGGTGGTCCCAGCTCNNNVRYAC	none
chrchr11	71676729	71676729	chrchr11_71676729_345	58_TS1.sam	44793	chr11	71676729	cttagcacccaactgatcttcagcaaagtaaacaaaaacaaagtagagaa	0	345	345	0.0	0	398	398	0.0	145	165	1546770829825800	0.0																		58_TS1	58_TS1	GAATATAAGGTGGTCCCAGCTCNNNVRYAC	none
chrchr11	72001298	72001314	chrchr11_72001314_4	58_TS1.sam	44814	chr11	72001314	CACCTCCCAGGCCGACTGTGGGAGGGGAGCACCAGGTGAGGGTCGCAGCA	1	3	4	1.73205e+16	1	3	4	1.73205e+16	0	3	0.0	5717298313014630																		58_TS1	58_TS1	GAATATAAGGTGGTCCCAGCTCNNNVRYAC	none
chrchr11	95088081	95088085	chrchr11_95088085_2	58_TS1.sam	46771	chr11	95088085	ctaccatctcttatctggattgtggcaatTATGGGGTGtttttcttttct	1	1	2	1.0	1	1	2	1.0	1	0	0.0	2.0																		58_TS1	58_TS1	GAATATAAGGTGGTCCCAGCTCNNNVRYAC	none
chrchr12	113428400	113428412	chrchr12_113428400_6	58_TS1.sam	59678	chr12	113428400	CACCTGCTTGGGTTAGCCGCTAACCCCATTCCTTCTCTTCCCAGATGGCC	5	1	6	223606797749979	5	2	7	3.16228e+16	4	1	2.0	4548351349665060																		58_TS1	58_TS1	GAATATAAGGTGGTCCCAGCTCNNNVRYAC	none
chrchr12	114789897	114789898	chrchr12_114789898_2	58_TS1.sam	59828	chr12	114789898	AGGCAGCTCCTTGAGGAATTTCTGTTATTATTCTCCCTACAGGATACCTT	1	1	2	1.0	1	1	2	1.0	1	1	1.0	0.5																		58_TS1	58_TS1	GAATATAAGGTGGTCCCAGCTCNNNVRYAC	none
chrchr12	116858009	116858013	chrchr12_116858013_2	58_TS1.sam	60070	chr12	116858013	ggttgcagtgagctgagctcgcaccactgcactccagcctgggtgacaga	1	1	2	1.0	1	1	2	1.0	0	2	0.0	2.0																		58_TS1	58_TS1	GAATATAAGGTGGTCCCAGCTCNNNVRYAC	none
chrchr12	28965635	28965638	chrchr12_28965638_2	58_TS1.sam	52565	chr12	28965638	CTGAGAAAAGTGACCTGACCCACAGATGCTCTTTTCCATGCCTTGTGACT	1	1	2	1.0	3	3	6	3.0	0	2	0.0	1.5																		58_TS1	58_TS1	GAATATAAGGTGGTCCCAGCTCNNNVRYAC	none
chrchr12	33994979	33994982	chrchr12_33994982_2	58_TS1.sam	52938	chr12	33994982	TTCAGTCTtctagggtggggctgaagttctgaattttattgcacttacaa	1	1	2	1.0	1	1	2	1.0	1	1	1.0	1.5																		58_TS1	58_TS1	GAATATAAGGTGGTCCCAGCTCNNNVRYAC	none
chrchr12	39780894	39780899	chrchr12_39780894_3	58_TS1.sam	53152	chr12	39780894	TGCTTAGAGTATGAAAATACATGTGGAGTGTCTCAGCAATTATTTAAAAT	2	1	3	1.41421e+16	3	1	4	1.73205e+16	0	2	0.0	2.5																		58_TS1	58_TS1	GAATATAAGGTGGTCCCAGCTCNNNVRYAC	none
chrchr12	47413988	47413997	chrchr12_47413997_2	58_TS1.sam	53777	chr12	47413997	GGCTCCAGAGGTTTCTCCCTAGTAGGGGATGAGATCATCCCATGCCATGT	1	1	2	1.0	1	1	2	1.0	2	0	0.0	4.5																		58_TS1	58_TS1	GAATATAAGGTGGTCCCAGCTCNNNVRYAC	none
chrchr12	56646059	56646063	chrchr12_56646059_5	58_TS1.sam	54811	chr12	56646059	CTACGCTGCAGTAGGCAGGTCCATTGGGTGAACTGGCTGCTCATCATTCT	4	1	5	2.0	7	3	10	458257569495584	2	0	0.0	1.58114e+16																		58_TS1	58_TS1	GAATATAAGGTGGTCCCAGCTCNNNVRYAC	none
chrchr12	60498498	60498498	chrchr12_60498498_21	58_TS1.sam	55135	chr12	60498498	AGGTAGGGCATGAGTCTCCTTCCTTGGGGTATTAATGTTTAATTAACATT	21	0	21	0.0	30	0	30	0.0	14	7	9899494936611660	0.0																		58_TS1	58_TS1	GAATATAAGGTGGTCCCAGCTCNNNVRYAC	none
chrchr12	60498518	60498518	chrchr12_60498518_29	58_TS1.sam	55136	chr12	60498518	TCCTTGGGGTATTAATGTTTAATTAACATTGTTATTAAGAAGTTTATAAA	0	29	29	0.0	0	43	43	0.0	14	14	14.0	0.0																		58_TS1	58_TS1	GAATATAAGGTGGTCCCAGCTCNNNVRYAC	none
chrchr12	75374315	75374315	chrchr12_75374315_2	58_TS1.sam	56365	chr12	75374315	gttactcgacagatgggccagagtaacacacccaaatgaggaatgcgttg	1	1	2	1.0	1	1	2	1.0	0	2	0.0	0.0																		58_TS1	58_TS1	GAATATAAGGTGGTCCCAGCTCNNNVRYAC	none
chrchr13	27262343	27262351	chrchr13_27262351_2	58_TS1.sam	62326	chr13	27262351	AGTTGGTATTGACAGGGCTCTTGCCTCTGCCCTCTTGTTTCACTGATTAT	1	1	2	1.0	1	1	2	1.0	2	0	0.0	4.0																		58_TS1	58_TS1	GAATATAAGGTGGTCCCAGCTCNNNVRYAC	none
chrchr13	51957548	51957550	chrchr13_51957550_2	58_TS1.sam	64524	chr13	51957550	AATTGTCCTCACCAAGGGTCACAACGGTGGCTTCTGTGGCTTGGAGAGAC	1	1	2	1.0	1	3	4	1.73205e+16	0	2	0.0	1.0																		58_TS1	58_TS1	GAATATAAGGTGGTCCCAGCTCNNNVRYAC	none
chrchr13	57708734	57708734	chrchr13_57708734_2	58_TS1.sam	64936	chr13	57708734	GGAATCCTACATAATTATTTTCCAGGGGAGGGGCAAACAACAGATGTTGA	2	0	2	0.0	2	0	2	0.0	1	1	1.0	0.0																		58_TS1	58_TS1	GAATATAAGGTGGTCCCAGCTCNNNVRYAC	none
chrchr13	61941842	61941849	chrchr13_61941849_2	58_TS1.sam	65299	chr13	61941849	TCCACATCGCAgggaggtgcacacccccgcaatatggggagtaggagcaa	1	1	2	1.0	1	1	2	1.0	0	2	0.0	3.5																		58_TS1	58_TS1	GAATATAAGGTGGTCCCAGCTCNNNVRYAC	none
chrchr13	63311167	63311184	chrchr13_63311176_13	58_TS1.sam	65681	chr13	63311176	tatttagctgatgcccacccacagaaggagcatttaaaacagccctagcc	12	1	13	3.4641e+16	27	1	28	5196152422706630	1	12	3.4641e+16	6151422599691870																		58_TS1	58_TS1	GAATATAAGGTGGTCCCAGCTCNNNVRYAC	none
chrchr13	64211387	64211389	chrchr13_64211389_2	58_TS1.sam	65862	chr13	64211389	tgtccctacaaaggacatgaactcatccttttttatggctccatagtatt	1	1	2	1.0	1	1	2	1.0	1	1	1.0	1.0																		58_TS1	58_TS1	GAATATAAGGTGGTCCCAGCTCNNNVRYAC	none
chrchr13	65354335	65354342	chrchr13_65354342_2	58_TS1.sam	66112	chr13	65354342	gcaccaggccagcctgcctgagaggactcaagtggtaagctcaccctcag	1	1	2	1.0	1	1	2	1.0	0	2	0.0	3.5																		58_TS1	58_TS1	GAATATAAGGTGGTCCCAGCTCNNNVRYAC	none
chrchr13	66371897	66371902	chrchr13_66371897_4	58_TS1.sam	66388	chr13	66371897	CTCTTCCCTGCAGAGAAAAGCTGCAGGAGTTTGCCTAAAAGATTTGTGAT	2	2	4	2.0	7	3	10	458257569495584	2	0	0.0	2.0548e+16																		58_TS1	58_TS1	GAATATAAGGTGGTCCCAGCTCNNNVRYAC	none
chrchr13	66656304	66656307	chrchr13_66656307_3	58_TS1.sam	66440	chr13	66656307	GCATTGAGGAGCCCTGTCCATCCCAACATTAGTGAATTGAGTTAATTAAC	1	2	3	1.41421e+16	1	3	4	1.73205e+16	0	3	0.0	1.5																		58_TS1	58_TS1	GAATATAAGGTGGTCCCAGCTCNNNVRYAC	none
chrchr13	67331113	67331118	chrchr13_67331113_5	58_TS1.sam	66622	chr13	67331113	TTCTGATAGAGATCTGAGCTATAAAAGGAATGATGGAGTGCCTAATGACT	3	2	5	2449489742783170	5	2	7	3.16228e+16	3	1	1.73205e+16	2.5																		58_TS1	58_TS1	GAATATAAGGTGGTCCCAGCTCNNNVRYAC	none
chrchr13	67614320	67614332	chrchr13_67614332_3	58_TS1.sam	66695	chr13	67614332	cctcccgggatcaagcaattctcccgcctcagcctcctgagcagctggga	1	2	3	1.41421e+16	1	4	5	2.0	1	2	1.41421e+16	5.24934e+16																		58_TS1	58_TS1	GAATATAAGGTGGTCCCAGCTCNNNVRYAC	none
chrchr13	70046801	70046814	chrchr13_70046814_6	58_TS1.sam	67100	chr13	70046814	aggcCCTTACACCCGGCCTCTAGCTTATGTGTTTATACCTTACCCCACCA	3	3	6	3.0	3	4	7	3.4641e+16	2	3	2449489742783170	5312459150169740																		58_TS1	58_TS1	GAATATAAGGTGGTCCCAGCTCNNNVRYAC	none
chrchr13	72467109	72467118	chrchr13_72467118_2	58_TS1.sam	67498	chr13	72467118	aattttaaattggttctgtgaaggaattactTTTAAACAGCAGATGGTAG	1	1	2	1.0	1	1	2	1.0	1	1	1.0	4.5																		58_TS1	58_TS1	GAATATAAGGTGGTCCCAGCTCNNNVRYAC	none
chrchr13	73253452	73253453	chrchr13_73253453_4	58_TS1.sam	67641	chr13	73253453	ATTGCATTAAAGTGACGTCTCGCCTTTCTTCTAACCAGAGTTTTAAGTCA	2	2	4	2.0	3	2	5	2449489742783170	2	2	2.0	0.5																		58_TS1	58_TS1	GAATATAAGGTGGTCCCAGCTCNNNVRYAC	none
chrchr13	74798677	74798679	chrchr13_74798677_72	58_TS1.sam	67921	chr13	74798677	cctttccagggcagccttatgtatagattggtaaaattcctcttcctttt	72	0	72	0.0	92	0	92	0.0	27	37	3.1607e+16	0.816496580927726																		58_TS1	58_TS1	GAATATAAGGTGGTCCCAGCTCNNNVRYAC	none
chrchr13	74798698	74798700	chrchr13_74798700_71	58_TS1.sam	67922	chr13	74798700	tagattggtaaaattcctcttcctttttctggatgtactatattcctgat	0	71	71	0.0	0	85	85	0.0	30	27	2.84605e+16	0.816496580927726																		58_TS1	58_TS1	GAATATAAGGTGGTCCCAGCTCNNNVRYAC	none
chrchr13	75207570	75207573	chrchr13_75207570_3	58_TS1.sam	67982	chr13	75207570	TGAGGCCAAGTCCTTTAATTTAAGTCACAAAATTGGCTCCGACCCACCCT	3	0	3	0.0	5	0	5	0.0	2	1	1.41421e+16	1.5																		58_TS1	58_TS1	GAATATAAGGTGGTCCCAGCTCNNNVRYAC	none
chrchr13	77487486	77487492	chrchr13_77487492_2	58_TS1.sam	68372	chr13	77487492	aggctgggaagtccaaggtcaaggcactggcagatttagtgtctagtgag	1	1	2	1.0	1	1	2	1.0	0	2	0.0	3.0																		58_TS1	58_TS1	GAATATAAGGTGGTCCCAGCTCNNNVRYAC	none
chrchr13	77565905	77565913	chrchr13_77565913_3	58_TS1.sam	68385	chr13	77565913	CTCCTTCGGCTTTTCTGATCATGCTGCTAATTACATTGTTTGGTATTTCA	2	1	3	1.41421e+16	2	1	3	1.41421e+16	2	1	1.41421e+16	4.0																		58_TS1	58_TS1	GAATATAAGGTGGTCCCAGCTCNNNVRYAC	none
chrchr13	79315351	79315361	chrchr13_79315361_5	58_TS1.sam	68722	chr13	79315361	ATTCCAAGATGTTGTAAATAAAAATGAAAACAGATACAATCTTCTTAAGG	3	2	5	2449489742783170	3	2	5	2449489742783170	2	0	0.0	5.0																		58_TS1	58_TS1	GAATATAAGGTGGTCCCAGCTCNNNVRYAC	none
chrchr13	88815294	88815302	chrchr13_88815294_3	58_TS1.sam	70139	chr13	88815294	tattaaaatgatcatataccatggcctactgtgatgtatcccttagatgc	2	1	3	1.41421e+16	2	1	3	1.41421e+16	2	1	1.41421e+16	4.0																		58_TS1	58_TS1	GAATATAAGGTGGTCCCAGCTCNNNVRYAC	none
chrchr13	89868973	89868983	chrchr13_89868983_2	58_TS1.sam	70252	chr13	89868983	aaggactatgcaagataagcaatataaaccatttaggccagtTAACTAAT	2	0	2	0.0	2	0	2	0.0	1	1	1.0	5.0																		58_TS1	58_TS1	GAATATAAGGTGGTCCCAGCTCNNNVRYAC	none
chrchr14	20460337	20460339	chrchr14_20460339_2	58_TS1.sam	72457	chr14	20460339	TCATCAGCAAGCAAACCTCTAATCCCAATCCCCTCCACTTCCCTCCAAAA	0	2	2	0.0	0	2	2	0.0	1	1	1.0	1.0																		58_TS1	58_TS1	GAATATAAGGTGGTCCCAGCTCNNNVRYAC	none
chrchr14	76631248	76631256	chrchr14_76631248_8	58_TS1.sam	77202	chr14	76631248	gaatgccgggagccacccaaagctggaagggataggaaaggttctccccg	1	7	8	2.64575e+16	1	7	8	2.64575e+16	6	0	0.0	4.0																		58_TS1	58_TS1	GAATATAAGGTGGTCCCAGCTCNNNVRYAC	none
chrchr14	83302529	83302534	chrchr14_83302534_3	58_TS1.sam	77710	chr14	83302534	ctaaatatccataatataagttggcctggagcggtggctcacgcctgtaa	2	1	3	1.41421e+16	2	1	3	1.41421e+16	2	0	0.0	2.5																		58_TS1	58_TS1	GAATATAAGGTGGTCCCAGCTCNNNVRYAC	none
chrchr14	89575619	89575620	chrchr14_89575620_2	58_TS1.sam	78136	chr14	89575620	CAAGTCAGCATTTTGGAAGCAGAAGGAGCTGCCACGCTCGGGCCCTTGGA	0	2	2	0.0	0	2	2	0.0	1	1	1.0	0.5																		58_TS1	58_TS1	GAATATAAGGTGGTCCCAGCTCNNNVRYAC	none
chrchr15	42813748	42813751	chrchr15_42813751_2	58_TS1.sam	80695	chr15	42813751	tcccagctactcgggaggctgaggcaggagaattgctagaacccaggagg	1	1	2	1.0	1	1	2	1.0	1	1	1.0	1.5																		58_TS1	58_TS1	GAATATAAGGTGGTCCCAGCTCNNNVRYAC	none
chrchr15	67840044	67840295	chrchr15_67840045_26131	58_TS1.sam	82320	chr15	67840045	gtatatgtgctgccgaagcgagcacGGTGTTTCGTCCTTTCCACAAGATA	23150	2981	26131	8307234798655920	29218	3823	33041	1.05688e+16	8926	12183	1042810903280160	7290960047741820																		58_TS1	58_TS1	GAATATAAGGTGGTCCCAGCTCNNNVRYAC	none
chrchr15	73612573	73612580	chrchr15_73612580_2	58_TS1.sam	83073	chr15	73612580	aggagattgagaccatcctggctaacatggtgaaaccccgcctctactaa	1	1	2	1.0	1	1	2	1.0	1	1	1.0	3.5																		58_TS1	58_TS1	GAATATAAGGTGGTCCCAGCTCNNNVRYAC	none
chrchr15	75580750	75580760	chrchr15_75580750_3	58_TS1.sam	83421	chr15	75580750	gagacgggctttcaccatgttagccaggatggtctcaatctcctgacctc	0	3	3	0.0	0	4	4	0.0	1	2	1.41421e+16	5.0																		58_TS1	58_TS1	GAATATAAGGTGGTCCCAGCTCNNNVRYAC	none
chrchr15	77600048	77600052	chrchr15_77600052_2	58_TS1.sam	83676	chr15	77600052	cagctgattgggccgggctgaggccacttgactcaactcagccaatcaga	1	1	2	1.0	1	1	2	1.0	0	1	0.0	2.0																		58_TS1	58_TS1	GAATATAAGGTGGTCCCAGCTCNNNVRYAC	none
chrchr15	77682863	77682873	chrchr15_77682863_3	58_TS1.sam	83692	chr15	77682863	GCCAGACGCGAAACTCCGAAGCCCTGAGGAGCAGCCtgacagatttgact	1	2	3	1.41421e+16	1	4	5	2.0	2	1	1.41421e+16	5.0																		58_TS1	58_TS1	GAATATAAGGTGGTCCCAGCTCNNNVRYAC	none
chrchr15	90717308	90717315	chrchr15_90717315_2	58_TS1.sam	85199	chr15	90717315	TGCGACAGTATTGGTCGGCTTCCCCAGGAAGCAGCCAATCGGAATAGGCA	2	0	2	0.0	3	0	3	0.0	1	1	1.0	3.5																		58_TS1	58_TS1	GAATATAAGGTGGTCCCAGCTCNNNVRYAC	none
chrchr16	11067693	11067696	chrchr16_11067696_2	58_TS1.sam	87693	chr16	11067696	ctctggcctcagtggaagagatttatgggtcagggcagcattacagcagg	1	1	2	1.0	1	1	2	1.0	1	0	0.0	1.5																		58_TS1	58_TS1	GAATATAAGGTGGTCCCAGCTCNNNVRYAC	none
chrchr16	13585415	13585425	chrchr16_13585425_4	58_TS1.sam	87942	chr16	13585425	GCATCCTGCCTTCAATCTTAAGCCACTTTCTACCCCCGTGCACTCTAGAA	0	4	4	0.0	0	8	8	0.0	3	1	1.73205e+16	5.0																		58_TS1	58_TS1	GAATATAAGGTGGTCCCAGCTCNNNVRYAC	none
chrchr16	13961198	13961208	chrchr16_13961208_4	58_TS1.sam	87972	chr16	13961208	TACAGTAAAGTACTCCTTAGATATATTTTTTTGAAAATAACACTCATTGC	2	2	4	2.0	4	2	6	2.82843e+16	2	2	2.0	4320493798938570																		58_TS1	58_TS1	GAATATAAGGTGGTCCCAGCTCNNNVRYAC	none
chrchr16	2682518	2682526	chrchr16_2682526_3	58_TS1.sam	86882	chr16	2682526	CCGGACGCTTCCGGTGGAAGGGAGCTGTTGCGGGGCTTGCTGGGATCATG	0	3	3	0.0	0	4	4	0.0	2	1	1.41421e+16	4.0																		58_TS1	58_TS1	GAATATAAGGTGGTCCCAGCTCNNNVRYAC	none
chrchr16	34588016	34588023	chrchr16_34588023_2	58_TS1.sam	89447	chr16	34588023	CATCAAATGGAGTCCAGAGGAATCACTGAATTGAATGGAATTATCATTGA	2	0	2	0.0	2	0	2	0.0	1	1	1.0	3.5																		58_TS1	58_TS1	GAATATAAGGTGGTCCCAGCTCNNNVRYAC	none
chrchr16	34588176	34588188	chrchr16_34588188_4	58_TS1.sam	89449	chr16	34588188	CATCGAATGGACTCGAATGGAATCATCTTCGAGTAGAATCTAAAGGATTC	2	2	4	2.0	2	2	4	2.0	2	2	2.0	4264680527307990																		58_TS1	58_TS1	GAATATAAGGTGGTCCCAGCTCNNNVRYAC	none
chrchr16	34588319	34588329	chrchr16_34588329_2	58_TS1.sam	89451	chr16	34588329	TAGAATCATCGAATGAACTCAAATGGAATCATCATCGAATGGAATCAAAT	0	2	2	0.0	0	2	2	0.0	1	1	1.0	5.0																		58_TS1	58_TS1	GAATATAAGGTGGTCCCAGCTCNNNVRYAC	none
chrchr16	34595089	34595098	chrchr16_34595095_6	58_TS1.sam	89458	chr16	34595095	CATTCGATGATTCCATTTGATTCCATATGATGATGATTCCATTCGATTCC	0	6	6	0.0	0	8	8	0.0	5	1	223606797749979	3.74166e+16																		58_TS1	58_TS1	GAATATAAGGTGGTCCCAGCTCNNNVRYAC	none
chrchr16	46390389	46390402	chrchr16_46390391_5	58_TS1.sam	89557	chr16	46390391	aatggaaacatcaaatggaatcgattggaagtgtcgaatggactcgaatg	0	5	5	0.0	0	5	5	0.0	1	4	2.0	4968651728587940																		58_TS1	58_TS1	GAATATAAGGTGGTCCCAGCTCNNNVRYAC	none
chrchr16	46390415	46390427	chrchr16_46390427_3	58_TS1.sam	89558	chr16	46390427	aatggactcgaatgaaatcatcgagtggaatcgaatggaatcATCGAAAG	1	2	3	1.41421e+16	1	2	3	1.41421e+16	3	0	0.0	5.24934e+16																		58_TS1	58_TS1	GAATATAAGGTGGTCCCAGCTCNNNVRYAC	none
chrchr16	46390438	46390444	chrchr16_46390438_4	58_TS1.sam	89559	chr16	46390438	atgaaatcatcgagtggaatcgaatggaatcATCGAAAGGACTCGAATCA	1	3	4	1.73205e+16	1	3	4	1.73205e+16	3	1	1.73205e+16	3.0																		58_TS1	58_TS1	GAATATAAGGTGGTCCCAGCTCNNNVRYAC	none
chrchr16	46390519	46390527	chrchr16_46390527_3	58_TS1.sam	89562	chr16	46390527	CCAATGGAATCAACATCGAACGGACCCTACCGGAATGATCAAATGGACTC	2	1	3	1.41421e+16	5	2	7	3.16228e+16	0	3	0.0	4.0																		58_TS1	58_TS1	GAATATAAGGTGGTCCCAGCTCNNNVRYAC	none
chrchr16	46390548	46390556	chrchr16_46390556_3	58_TS1.sam	89563	chr16	46390556	CCGGAATGATCAAATGGACTCGAATGGAATCATTGAATGGAAATGAATGG	3	0	3	0.0	4	0	4	0.0	1	1	1.0	4.0																		58_TS1	58_TS1	GAATATAAGGTGGTCCCAGCTCNNNVRYAC	none
chrchr16	46390580	46390612	chrchr16_46390612_6	58_TS1.sam	89564	chr16	46390612	TGAATGGACTCAAATGGAATTATCGAACGGGCTCAAATGGAATCATCGAA	2	4	6	2.82843e+16	4	9	13	6.0	3	2	2449489742783170	1.07342e+16																		58_TS1	58_TS1	GAATATAAGGTGGTCCCAGCTCNNNVRYAC	none
chrchr16	46390666	46390674	chrchr16_46390666_6	58_TS1.sam	89565	chr16	46390666	CTCGGATGTAATCATTATCGAATGGAATCGAATGGAATCATCGAATGGAA	4	2	6	2.82843e+16	4	3	7	3.4641e+16	4	0	0.0	3265986323710900																		58_TS1	58_TS1	GAATATAAGGTGGTCCCAGCTCNNNVRYAC	none
chrchr16	46390724	46390731	chrchr16_46390728_6	58_TS1.sam	89568	chr16	46390728	ATTATCGAATGGAATCAAATGAAATCATCAAATGGAATCGAATCCAATCA	3	3	6	3.0	3	3	6	3.0	1	5	223606797749979	2.54951e+16																		58_TS1	58_TS1	GAATATAAGGTGGTCCCAGCTCNNNVRYAC	none
chrchr16	46390743	46390751	chrchr16_46390747_5	58_TS1.sam	89569	chr16	46390747	TGAAATCATCAAATGGAATCGAATCCAATCATCatcgaatggaatcgaat	2	3	5	2449489742783170	2	3	5	2449489742783170	2	1	1.41421e+16	3112474899497180																		58_TS1	58_TS1	GAATATAAGGTGGTCCCAGCTCNNNVRYAC	none
chrchr16	46390768	46390774	chrchr16_46390774_3	58_TS1.sam	89570	chr16	46390774	ATCATCatcgaatggaatcgaatggaatcatcatcgaatacaatagaatg	0	3	3	0.0	0	4	4	0.0	1	2	1.41421e+16	2.62467e+16																		58_TS1	58_TS1	GAATATAAGGTGGTCCCAGCTCNNNVRYAC	none
chrchr16	46390823	46390830	chrchr16_46390830_4	58_TS1.sam	89572	chr16	46390830	tcaaatggaatcgaatggaatcatcatcgaatggaatcgaatggaatcat	0	4	4	0.0	0	4	4	0.0	2	1	1.41421e+16	3.5																		58_TS1	58_TS1	GAATATAAGGTGGTCCCAGCTCNNNVRYAC	none
chrchr16	46394768	46394770	chrchr16_46394770_2	58_TS1.sam	89583	chr16	46394770	aatcatcgaatggaatcgaatggaatcaTCATCGAATGGAATGAAATGGA	2	0	2	0.0	4	0	4	0.0	1	1	1.0	1.0																		58_TS1	58_TS1	GAATATAAGGTGGTCCCAGCTCNNNVRYAC	none
chrchr16	46394864	46394874	chrchr16_46394874_9	58_TS1.sam	89585	chr16	46394874	CAAATGAAATCCAATGGAATCATCATCGAATAGAATCGAATTGAATCAAC	8	1	9	2.82843e+16	12	1	13	3.4641e+16	9	0	0.0	5.0																		58_TS1	58_TS1	GAATATAAGGTGGTCCCAGCTCNNNVRYAC	none
chrchr16	46399031	46399036	chrchr16_46399031_5	58_TS1.sam	89592	chr16	46399031	GATCATCATCAAATGTAATTGAATGGTATCATTATCAAAAGAAATCCAGT	2	3	5	2449489742783170	2	3	5	2449489742783170	0	5	0.0	2.5																		58_TS1	58_TS1	GAATATAAGGTGGTCCCAGCTCNNNVRYAC	none
chrchr16	73405194	73405203	chrchr16_73405203_2	58_TS1.sam	92020	chr16	73405203	AAATAAAGAAGGACTTTGAGAGTCATGTGTGTTTTGCAATGAACCAAAGG	1	1	2	1.0	2	1	3	1.41421e+16	1	0	0.0	4.5																		58_TS1	58_TS1	GAATATAAGGTGGTCCCAGCTCNNNVRYAC	none
chrchr16	75137863	75137864	chrchr16_75137864_3	58_TS1.sam	92186	chr16	75137864	gagctaggattccatcactgtaccccaagcttaggtggcagagtgagatt	1	2	3	1.41421e+16	1	2	3	1.41421e+16	1	2	1.41421e+16	0.5																		58_TS1	58_TS1	GAATATAAGGTGGTCCCAGCTCNNNVRYAC	none
chrchr16	75540279	75540280	chrchr16_75540280_2	58_TS1.sam	92232	chr16	75540280	TATCTCGAAAGGAGGCAGGACCTCTGTCATGTACACACCCAGATGGAAGC	1	1	2	1.0	2	3	5	2449489742783170	0	2	0.0	0.5																		58_TS1	58_TS1	GAATATAAGGTGGTCCCAGCTCNNNVRYAC	none
chrchr16	79015890	79015895	chrchr16_79015895_3	58_TS1.sam	92512	chr16	79015895	actcccgagtagctggtactaaggcatgtgccaccactcacagctaattt	1	2	3	1.41421e+16	1	4	5	2.0	0	1	0.0	2160246899469280																		58_TS1	58_TS1	GAATATAAGGTGGTCCCAGCTCNNNVRYAC	none
chrchr17	19915443	19915451	chrchr17_19915443_13	58_TS1.sam	96247	chr17	19915443	CCCtcttatttacatccttggcattcagcatagtgcctggcacatagtaa	13	0	13	0.0	20	0	20	0.0	7	1	2.64575e+16	3559026084010430																		58_TS1	58_TS1	GAATATAAGGTGGTCCCAGCTCNNNVRYAC	none
chrchr17	2485907	2485917	chrchr17_2485907_5	58_TS1.sam	94006	chr17	2485907	ccccctaattagtggatctgccttaggaaggtcagaggaggcttccctgc	2	3	5	2449489742783170	4	3	7	3.4641e+16	3	2	2449489742783170	5.0																		58_TS1	58_TS1	GAATATAAGGTGGTCCCAGCTCNNNVRYAC	none
chrchr17	31403693	31403703	chrchr17_31403695_6	58_TS1.sam	97015	chr17	31403695	tccatgaggtgaagtgacttgtccagggtcttgagtaactggtggagctg	0	6	6	0.0	0	8	8	0.0	4	1	2.0	4320493798938570																		58_TS1	58_TS1	GAATATAAGGTGGTCCCAGCTCNNNVRYAC	none
chrchr17	41814943	41814952	chrchr17_41814952_3	58_TS1.sam	97764	chr17	41814952	ttgagacacagtctcacactgttgcctgggctggagtgcaatggagcaat	2	1	3	1.41421e+16	2	1	3	1.41421e+16	1	1	1.0	4.5																		58_TS1	58_TS1	GAATATAAGGTGGTCCCAGCTCNNNVRYAC	none
chrchr17	51683314	51683318	chrchr17_51683318_4	58_TS1.sam	99058	chr17	51683318	gaccgctgtaactggagtccaaggactgagttacagctctgtaatttatt	0	4	4	0.0	0	5	5	0.0	3	1	1.73205e+16	2.0																		58_TS1	58_TS1	GAATATAAGGTGGTCCCAGCTCNNNVRYAC	none
chrchr17	58643966	58643971	chrchr17_58643966_3	58_TS1.sam	99855	chr17	58643966	CCCCGCCCCCCCCAAATACCTCATAGCCTCCTGCAGCCAGAGCAGCCATT	0	3	3	0.0	0	3	3	0.0	1	1	1.0	2.5																		58_TS1	58_TS1	GAATATAAGGTGGTCCCAGCTCNNNVRYAC	none
chrchr17	70743900	70743901	chrchr17_70743901_2	58_TS1.sam	101370	chr17	70743901	ataacatgcagctaagtactttcatgtcatctcgtttaatatacttaata	1	1	2	1.0	1	1	2	1.0	0	1	0.0	0.5																		58_TS1	58_TS1	GAATATAAGGTGGTCCCAGCTCNNNVRYAC	none
chrchr17	75004389	75004391	chrchr17_75004391_6	58_TS1.sam	101927	chr17	75004391	CCCTGCGCCTCACCCTCAGACTGGTGACCAGGCTTCTGAAAGCCATTCTG	5	1	6	223606797749979	6	1	7	2449489742783170	1	3	1.73205e+16	1.0																		58_TS1	58_TS1	GAATATAAGGTGGTCCCAGCTCNNNVRYAC	none
chrchr17	75723675	75723678	chrchr17_75723678_2	58_TS1.sam	102049	chr17	75723678	AAGGGCTTCTCCAGCACCTCGGGGACCCCAGCCCCCAGACCCTGGGGTGG	1	1	2	1.0	1	1	2	1.0	0	2	0.0	1.5																		58_TS1	58_TS1	GAATATAAGGTGGTCCCAGCTCNNNVRYAC	none
chrchr17	75725816	75725823	chrchr17_75725823_4	58_TS1.sam	102050	chr17	75725823	ctagggctaccgtgataaacaagacaccattcccttcaccctagaagggg	2	2	4	2.0	2	2	4	2.0	0	3	0.0	3.5																		58_TS1	58_TS1	GAATATAAGGTGGTCCCAGCTCNNNVRYAC	none
chrchr17	75833801	75833801	chrchr17_75833801_3	58_TS1.sam	102066	chr17	75833801	tgtgtgaacaggacggcaaagctaggaggcagctgagaaggatgtgcacc	2	1	3	1.41421e+16	2	2	4	2.0	1	2	1.41421e+16	0.0																		58_TS1	58_TS1	GAATATAAGGTGGTCCCAGCTCNNNVRYAC	none
chrchr17	75890691	75890698	chrchr17_75890698_2	58_TS1.sam	102079	chr17	75890698	CAGAGAGGCCAACAGCTGGTCCTCCAGTCCCCAAGCTGAAGCTGGGCAGC	2	0	2	0.0	2	0	2	0.0	1	1	1.0	3.5																		58_TS1	58_TS1	GAATATAAGGTGGTCCCAGCTCNNNVRYAC	none
chrchr17	78173382	78173382	chrchr17_78173382_4	58_TS1.sam	102464	chr17	78173382	CTGGGAGTGGTGACCCTGCCTGCACAGGACACACCTTACCCCAGCGATGC	4	0	4	0.0	4	0	4	0.0	1	1	1.0	0.0																		58_TS1	58_TS1	GAATATAAGGTGGTCCCAGCTCNNNVRYAC	none
chrchr17	81241759	81241766	chrchr17_81241766_3	58_TS1.sam	102994	chr17	81241766	TAAGGTGAGAAGGGCCACATCCTGACTCTGCCCGGGCACTTGTTGATGGT	2	1	3	1.41421e+16	2	1	3	1.41421e+16	0	3	0.0	3.5																		58_TS1	58_TS1	GAATATAAGGTGGTCCCAGCTCNNNVRYAC	none
chrchr17	81424810	81424820	chrchr17_81424819_6	58_TS1.sam	103027	chr17	81424819	TGTGGTGATAGTGCTGGGTGATATGGTTGGTGATGATGATGTGGTTGGTG	5	1	6	223606797749979	7	2	9	3.74166e+16	1	5	223606797749979	4.49691e+16																		58_TS1	58_TS1	GAATATAAGGTGGTCCCAGCTCNNNVRYAC	none
chrchr18	12558770	12558779	chrchr18_12558779_3	58_TS1.sam	104113	chr18	12558779	acccggagctagacacagagggctgattggtgcatttacaatcttctagc	1	2	3	1.41421e+16	1	2	3	1.41421e+16	0	3	0.0	4.5																		58_TS1	58_TS1	GAATATAAGGTGGTCCCAGCTCNNNVRYAC	none
chrchr18	28878361	28878361	chrchr18_28878361_103	58_TS1.sam	105215	chr18	28878361	aatgctttttttggtatctattgaaaagactacctggatttcctccatta	103	0	103	0.0	128	0	128	0.0	41	53	4661544808322660	0.0																		58_TS1	58_TS1	GAATATAAGGTGGTCCCAGCTCNNNVRYAC	none
chrchr18	28878381	28878384	chrchr18_28878382_150	58_TS1.sam	105216	chr18	28878382	tgaaaagactacctggatttcctccattattACGTTCAAATTTTTAATCA	0	150	150	0.0	0	174	174	0.0	52	88	6764613810115100	1247219128924640																		58_TS1	58_TS1	GAATATAAGGTGGTCCCAGCTCNNNVRYAC	none
chrchr18	37700302	37700310	chrchr18_37700302_7	58_TS1.sam	106538	chr18	37700302	agcttcaatttcctccctgtgacatgaagaatcatatcacaccttgccaa	0	7	7	0.0	0	8	8	0.0	5	1	223606797749979	4.0																		58_TS1	58_TS1	GAATATAAGGTGGTCCCAGCTCNNNVRYAC	none
chrchr19	32937898	32937901	chrchr19_32937898_3	58_TS1.sam	112276	chr19	32937898	ctctgtcacccaggctagggtgcagtggtgtgatcgcagctcactgcagc	1	2	3	1.41421e+16	1	3	4	1.73205e+16	1	2	1.41421e+16	1.5																		58_TS1	58_TS1	GAATATAAGGTGGTCCCAGCTCNNNVRYAC	none
chrchr19	4121265	4121265	chrchr19_4121265_2	58_TS1.sam	109533	chr19	4121265	CGCCCTCCACCTCCTCAAAGCTTCTGCACTGGGTCAGCCCCTCACAAGGG	1	1	2	1.0	5	1	6	223606797749979	1	0	0.0	0.0																		58_TS1	58_TS1	GAATATAAGGTGGTCCCAGCTCNNNVRYAC	none
chrchr19	41278726	41278735	chrchr19_41278735_3	58_TS1.sam	113117	chr19	41278735	agtgttgggattacaggtgtgagtcaccatccccagccatttacagtttt	3	0	3	0.0	3	0	3	0.0	1	1	1.0	3.68179e+16																		58_TS1	58_TS1	GAATATAAGGTGGTCCCAGCTCNNNVRYAC	none
chrchr19	55113404	55113405	chrchr19_55113405_2	58_TS1.sam	114631	chr19	55113405	CAGCTGCACACCTGTGTGCCTGGGCCCCAGGCTGTCACACTCCAGTTCAC	1	1	2	1.0	1	1	2	1.0	0	2	0.0	0.5																		58_TS1	58_TS1	GAATATAAGGTGGTCCCAGCTCNNNVRYAC	none
chrchr19	55115820	55115895	chrchr19_55115853_1518	58_TS1.sam	114634	chr19	55115853	CCTGGGAATATAAGGTGGTCCCAGCTCGGGGACACAGGATCCCTGGAGGC	896	622	1518	7465333214264450	1241	858	2099	1031880807070270	798	475	6156703663487460	175584150146596	chrchr19_55115853_1518	1	chrchr19	GAATATAAGGTGGTCCCAGCTCGGGGACAC	0	+	55115833	55115863										58_TS1	58_TS1	GAATATAAGGTGGTCCCAGCTCNNNVRYAC	none
chrchr19	56063515	56063519	chrchr19_56063519_2	58_TS1.sam	114744	chr19	56063519	tcaactctgcagtttatttgtggttatagtattagcattatcttcaacct	1	1	2	1.0	1	1	2	1.0	1	1	1.0	2.0																		58_TS1	58_TS1	GAATATAAGGTGGTCCCAGCTCNNNVRYAC	none
chrchr19	6763887	6763888	chrchr19_6763888_2	58_TS1.sam	109892	chr19	6763888	CTTTCATCCTCTTCTTAATTTTGGAGACAGCTCCATCAAATCtttttttt	2	0	2	0.0	6	0	6	0.0	1	1	1.0	0.5																		58_TS1	58_TS1	GAATATAAGGTGGTCCCAGCTCNNNVRYAC	none
chrchr1	10001514	10001515	chrchr1_10001515_2	58_TS1.sam	1155	chr1	10001515	gagacggtgtcttgctgtgttgtccaggctggtctcaaactcctggccac	1	1	2	1.0	1	1	2	1.0	0	1	0.0	0.5																		58_TS1	58_TS1	GAATATAAGGTGGTCCCAGCTCNNNVRYAC	none
chrchr1	101170205	101170206	chrchr1_101170205_4	58_TS1.sam	12171	chr1	101170205	aaccacaaatccataaagctctgaaaaccagaagtttgttttatgattgg	3	1	4	1.73205e+16	3	1	4	1.73205e+16	0	4	0.0	0.5																		58_TS1	58_TS1	GAATATAAGGTGGTCCCAGCTCNNNVRYAC	none
chrchr1	101664309	101664310	chrchr1_101664310_3	58_TS1.sam	12225	chr1	101664310	ctctgttgcaatcattgaactctgttattgcagtgcaaaagcttccagaa	0	3	3	0.0	0	3	3	0.0	1	2	1.41421e+16	0.5																		58_TS1	58_TS1	GAATATAAGGTGGTCCCAGCTCNNNVRYAC	none
chrchr1	102607427	102607440	chrchr1_102607427_4	58_TS1.sam	12298	chr1	102607427	AGATGGTTCTTAGAAATTGGGTAAGGCTCTGCTGAATAGAGAAATGGAGA	4	0	4	0.0	4	0	4	0.0	1	1	1.0	5312459150169740																		58_TS1	58_TS1	GAATATAAGGTGGTCCCAGCTCNNNVRYAC	none
chrchr1	111728243	111728252	chrchr1_111728252_2	58_TS1.sam	13212	chr1	111728252	GAGCGCTCTTCCTCCCTGGGCCTCCCTGAAATGATGACAGTGATGATGGC	1	1	2	1.0	1	1	2	1.0	2	0	0.0	4.5																		58_TS1	58_TS1	GAATATAAGGTGGTCCCAGCTCNNNVRYAC	none
chrchr1	114126964	114126965	chrchr1_114126965_3	58_TS1.sam	13530	chr1	114126965	CTGTCTCCACTGTCTGGGCCTCTGGCAGCTTTGTAAGGCCATTTCTTCTG	2	1	3	1.41421e+16	2	1	3	1.41421e+16	1	2	1.41421e+16	0.5																		58_TS1	58_TS1	GAATATAAGGTGGTCCCAGCTCNNNVRYAC	none
chrchr1	154550561	154550570	chrchr1_154550561_9	58_TS1.sam	15217	chr1	154550561	CTGAAGACGTCTCCAGTGGCAGAGATAAGAGGATATTGGGGAGGGCTATG	8	1	9	2.82843e+16	8	1	9	2.82843e+16	5	0	0.0	4.5																		58_TS1	58_TS1	GAATATAAGGTGGTCCCAGCTCNNNVRYAC	none
chrchr1	176271170	176271176	chrchr1_176271176_2	58_TS1.sam	17743	chr1	176271176	accttttttcctcttttatggaatacagtcatctcttccccaagttcatc	1	1	2	1.0	1	1	2	1.0	1	1	1.0	3.0																		58_TS1	58_TS1	GAATATAAGGTGGTCCCAGCTCNNNVRYAC	none
chrchr1	176800733	176800743	chrchr1_176800743_5	58_TS1.sam	17790	chr1	176800743	ctctccagttagcacagcttttacctttccctatggctacttacctggtg	1	4	5	2.0	1	4	5	2.0	0	5	0.0	5.0																		58_TS1	58_TS1	GAATATAAGGTGGTCCCAGCTCNNNVRYAC	none
chrchr1	176994913	176994915	chrchr1_176994915_2	58_TS1.sam	17816	chr1	176994915	caatccctgagacacagaaagtcatcaataaatgtttattaaatgaataa	1	1	2	1.0	1	1	2	1.0	0	1	0.0	1.0																		58_TS1	58_TS1	GAATATAAGGTGGTCCCAGCTCNNNVRYAC	none
chrchr1	1883819	1883823	chrchr1_1883823_3	58_TS1.sam	157	chr1	1883823	AACAGAGCTGAGCTGGGCTCTAACTCAGACAGTGCCAATCCTTTTGAAAA	2	1	3	1.41421e+16	2	1	3	1.41421e+16	2	1	1.41421e+16	2.0																		58_TS1	58_TS1	GAATATAAGGTGGTCCCAGCTCNNNVRYAC	none
chrchr1	201451074	201451081	chrchr1_201451074_3	58_TS1.sam	20303	chr1	201451074	AGGGTTAAGTCTGCAGGAGGTGCCTGGGACCCAGCTGTTTCCTGTGGGCA	1	2	3	1.41421e+16	1	2	3	1.41421e+16	2	1	1.41421e+16	3.5																		58_TS1	58_TS1	GAATATAAGGTGGTCCCAGCTCNNNVRYAC	none
chrchr1	206623903	206623906	chrchr1_206623906_2	58_TS1.sam	21018	chr1	206623906	ctcaccttgaattgtaataatccccacatgtcaagtgggggaccaggtga	0	2	2	0.0	0	4	4	0.0	1	1	1.0	1.5																		58_TS1	58_TS1	GAATATAAGGTGGTCCCAGCTCNNNVRYAC	none
chrchr1	209632944	209632954	chrchr1_209632954_3	58_TS1.sam	21395	chr1	209632954	TGGGGCAAGCAGGGCAAGTATCAAATCCCCAACCACGTTGACAAAAACAT	3	0	3	0.0	3	0	3	0.0	1	1	1.0	5.0																		58_TS1	58_TS1	GAATATAAGGTGGTCCCAGCTCNNNVRYAC	none
chrchr1	216582425	216582437	chrchr1_216582428_4	58_TS1.sam	22231	chr1	216582428	CTTTTTGCCAAGTGAAATCTGTTGGAAACTGCAAGTCAAttcttttcttt	0	4	4	0.0	0	7	7	0.0	1	3	1.73205e+16	5.09902e+16																		58_TS1	58_TS1	GAATATAAGGTGGTCCCAGCTCNNNVRYAC	none
chrchr1	218126403	218126411	chrchr1_218126403_3	58_TS1.sam	22377	chr1	218126403	cctgcctcagcctcttgagtagctgggaccacaggcgcccgccaccactc	3	0	3	0.0	3	0	3	0.0	1	2	1.41421e+16	4.0																		58_TS1	58_TS1	GAATATAAGGTGGTCCCAGCTCNNNVRYAC	none
chrchr1	219295089	219295098	chrchr1_219295098_2	58_TS1.sam	22497	chr1	219295098	gcagctctgggcagcactccacagcatccactacaGACTTAGtgagttca	1	1	2	1.0	1	3	4	1.73205e+16	1	0	0.0	4.5																		58_TS1	58_TS1	GAATATAAGGTGGTCCCAGCTCNNNVRYAC	none
chrchr1	224564615	224564617	chrchr1_224564617_2	58_TS1.sam	23133	chr1	224564617	CATGTGACCAGAAGGGCTGACGATACTTGGATGGAGGTGTTACCACTTGG	2	0	2	0.0	2	0	2	0.0	1	1	1.0	1.0																		58_TS1	58_TS1	GAATATAAGGTGGTCCCAGCTCNNNVRYAC	none
chrchr1	228837858	228837861	chrchr1_228837861_2	58_TS1.sam	24082	chr1	228837861	AGGGCTCAGGgccccagcagcaggccaaaccccagcccagctccCTTGCA	2	0	2	0.0	2	0	2	0.0	1	1	1.0	1.5																		58_TS1	58_TS1	GAATATAAGGTGGTCCCAGCTCNNNVRYAC	none
chrchr1	230444440	230444443	chrchr1_230444443_4	58_TS1.sam	24417	chr1	230444443	ATTTATTGCTGTATGTTATTTGGTGTGCTGTACTGCTAATGTAATGATGC	1	3	4	1.73205e+16	1	4	5	2.0	2	1	1.41421e+16	1.5																		58_TS1	58_TS1	GAATATAAGGTGGTCCCAGCTCNNNVRYAC	none
chrchr1	230706053	230706065	chrchr1_230706065_4	58_TS1.sam	24465	chr1	230706065	CTCTCAGTGAAGGGCACTTGAGTCACCGAGAAGTTGTCCTGGATGTCACT	1	3	4	1.73205e+16	1	5	6	223606797749979	3	1	1.73205e+16	4.92161e+16																		58_TS1	58_TS1	GAATATAAGGTGGTCCCAGCTCNNNVRYAC	none
chrchr1	230804571	230804579	chrchr1_230804579_2	58_TS1.sam	24494	chr1	230804579	tcatgaacagggaacaatgcaattagcaactgacttctcatcagaaatga	0	2	2	0.0	0	2	2	0.0	1	1	1.0	4.0																		58_TS1	58_TS1	GAATATAAGGTGGTCCCAGCTCNNNVRYAC	none
chrchr1	239408330	239408338	chrchr1_239408338_2	58_TS1.sam	25996	chr1	239408338	gatcgagaccatcctagctaacacggtgaaaccccgtctctactaaaaaa	2	0	2	0.0	2	0	2	0.0	1	1	1.0	4.0																		58_TS1	58_TS1	GAATATAAGGTGGTCCCAGCTCNNNVRYAC	none
chrchr1	28233146	28233146	chrchr1_28233146_2	58_TS1.sam	3317	chr1	28233146	GGCACTTTAAAAGTAGGTGGGCtttttaaaatttaaacgaattacacata	1	1	2	1.0	1	2	3	1.41421e+16	1	1	1.0	0.0																		58_TS1	58_TS1	GAATATAAGGTGGTCCCAGCTCNNNVRYAC	none
chrchr1	44134802	44134802	chrchr1_44134802_2	58_TS1.sam	5564	chr1	44134802	ggtggctttggctagggtgtgagagtggaggtagggagaagtaggaaagt	2	0	2	0.0	3	0	3	0.0	1	1	1.0	0.0																		58_TS1	58_TS1	GAATATAAGGTGGTCCCAGCTCNNNVRYAC	none
chrchr1	55802294	55802303	chrchr1_55802303_4	58_TS1.sam	6838	chr1	55802303	CTTGACTAGCTTCACAACTCCTCCACAGTCTCTAGAAGGAATTGTAACTT	1	3	4	1.73205e+16	1	4	5	2.0	4	0	0.0	4.5																		58_TS1	58_TS1	GAATATAAGGTGGTCCCAGCTCNNNVRYAC	none
chrchr1	56752133	56752136	chrchr1_56752136_2	58_TS1.sam	6967	chr1	56752136	TAAGAGTTGAAGGAAAAAGATAAGGGAAGACAGCCTGGCGATGAGGTTGA	2	0	2	0.0	2	0	2	0.0	1	1	1.0	1.5																		58_TS1	58_TS1	GAATATAAGGTGGTCCCAGCTCNNNVRYAC	none
chrchr1	59153267	59153275	chrchr1_59153275_2	58_TS1.sam	7311	chr1	59153275	ggctttcaccaggtgtccagtcctccagccagcagaatcataaaccaaat	1	1	2	1.0	1	1	2	1.0	0	2	0.0	4.0																		58_TS1	58_TS1	GAATATAAGGTGGTCCCAGCTCNNNVRYAC	none
chrchr1	67290019	67290025	chrchr1_67290025_2	58_TS1.sam	8460	chr1	67290025	tggattaaaatatggcccactgtgagcgagctggaaatgcctgatctctc	1	1	2	1.0	2	1	3	1.41421e+16	0	1	0.0	3.0																		58_TS1	58_TS1	GAATATAAGGTGGTCCCAGCTCNNNVRYAC	none
chrchr1	69876906	69876915	chrchr1_69876915_2	58_TS1.sam	8826	chr1	69876915	tatataagattatggagatgtgatgaagtcccagaaagagtacagagaag	1	1	2	1.0	1	1	2	1.0	0	2	0.0	4.5																		58_TS1	58_TS1	GAATATAAGGTGGTCCCAGCTCNNNVRYAC	none
chrchr1	70111143	70111151	chrchr1_70111143_4	58_TS1.sam	8851	chr1	70111143	ATAGCAAATAGCAAAAGATATATGAGAGAGCACAAGAGATATGTCTTTCC	3	1	4	1.73205e+16	4	1	5	2.0	2	1	1.41421e+16	4.0																		58_TS1	58_TS1	GAATATAAGGTGGTCCCAGCTCNNNVRYAC	none
chrchr1	71035544	71035554	chrchr1_71035554_3	58_TS1.sam	8978	chr1	71035554	AATGTCTCTACATCTCCATCTGTCCTCAGTACTCGAGGGCTCTGATGCTC	1	2	3	1.41421e+16	1	2	3	1.41421e+16	0	2	0.0	408248290463863																		58_TS1	58_TS1	GAATATAAGGTGGTCCCAGCTCNNNVRYAC	none
chrchr1	72003214	72003222	chrchr1_72003222_2	58_TS1.sam	9074	chr1	72003222	TGCTTTTAAGCCCTATCTGAGTGTTGGGTCGGAGGTTAGGCTTGACAATC	1	1	2	1.0	2	1	3	1.41421e+16	0	1	0.0	4.0																		58_TS1	58_TS1	GAATATAAGGTGGTCCCAGCTCNNNVRYAC	none
chrchr1	7719516	7719517	chrchr1_7719517_4	58_TS1.sam	876	chr1	7719517	ATTATGACAAATGAAGAAGTCCTAAGCAGCATTGCTCATTGCCATTTCTA	2	2	4	2.0	2	3	5	2449489742783170	1	1	1.0	0.5																		58_TS1	58_TS1	GAATATAAGGTGGTCCCAGCTCNNNVRYAC	none
chrchr1	96556177	96556178	chrchr1_96556178_4	58_TS1.sam	11763	chr1	96556178	ACTCTCCATATATATAACCCAGTCATCAGCCACAAATCCACAggggatcc	4	0	4	0.0	8	0	8	0.0	2	1	1.41421e+16	0.5																		58_TS1	58_TS1	GAATATAAGGTGGTCCCAGCTCNNNVRYAC	none
chrchr1	997117	997126	chrchr1_997117_3	58_TS1.sam	34	chr1	997117	GTGGGTCCATTTccctgttttgggtgctgaggacagagcttctggacaga	3	0	3	0.0	4	0	4	0.0	2	1	1.41421e+16	4.5																		58_TS1	58_TS1	GAATATAAGGTGGTCCCAGCTCNNNVRYAC	none
chrchr20	19661780	19661782	chrchr20_19661780_5	58_TS1.sam	136250	chr20	19661780	GAGACAGCCACCTGCCTCCCAGCTCAGCCAGCCTCTTCTCTCCCGCGTAT	5	0	5	0.0	5	0	5	0.0	4	1	2.0	1.0																		58_TS1	58_TS1	GAATATAAGGTGGTCCCAGCTCNNNVRYAC	none
chrchr20	19661801	19661803	chrchr20_19661803_3	58_TS1.sam	136251	chr20	19661803	TCAGCCAGCCTCTTCTCTCCCGCGTATACTAGGGGCTCCTGGCTCTTCCT	0	3	3	0.0	0	3	3	0.0	1	1	1.0	1.0																		58_TS1	58_TS1	GAATATAAGGTGGTCCCAGCTCNNNVRYAC	none
chrchr20	31996919	31996928	chrchr20_31996928_2	58_TS1.sam	137051	chr20	31996928	CCGCGCTCACCGGCTTCTGGTACTCCAGCCGCAACTTCTCAACCGACTTC	1	1	2	1.0	1	1	2	1.0	0	2	0.0	4.5																		58_TS1	58_TS1	GAATATAAGGTGGTCCCAGCTCNNNVRYAC	none
chrchr20	47983298	47983301	chrchr20_47983301_2	58_TS1.sam	138749	chr20	47983301	tgctgggaaagccagctttcaggctctgctgagacctcctgaattggaac	1	1	2	1.0	1	1	2	1.0	0	2	0.0	1.5																		58_TS1	58_TS1	GAATATAAGGTGGTCCCAGCTCNNNVRYAC	none
chrchr20	58587405	58587407	chrchr20_58587407_2	58_TS1.sam	139872	chr20	58587407	ACATTGAAGGTACAGATCACAAATCAAAATCACCCGAACTCCTTGCACAG	1	1	2	1.0	1	1	2	1.0	0	2	0.0	1.0																		58_TS1	58_TS1	GAATATAAGGTGGTCCCAGCTCNNNVRYAC	none
chrchr20	62155300	62155306	chrchr20_62155306_3	58_TS1.sam	140230	chr20	62155306	acacacctgtagtctcagctactcgggcggttgaggtaggaggatcactt	0	3	3	0.0	0	8	8	0.0	1	2	1.41421e+16	3.0																		58_TS1	58_TS1	GAATATAAGGTGGTCCCAGCTCNNNVRYAC	none
chrchr21	10721638	10721639	chrchr21_10721638_3	58_TS1.sam	140618	chr21	10721638	acttcactgtattccattgaattgcattcgattcccttcgattccattcc	2	1	3	1.41421e+16	2	1	3	1.41421e+16	1	1	1.0	0.5																		58_TS1	58_TS1	GAATATAAGGTGGTCCCAGCTCNNNVRYAC	none
chrchr21	16779201	16779207	chrchr21_16779207_3	58_TS1.sam	140913	chr21	16779207	cccaggatttaaagatataaaggggatcccactgaccaaatctggacatt	3	0	3	0.0	6	0	6	0.0	2	1	1.41421e+16	2.62467e+16																		58_TS1	58_TS1	GAATATAAGGTGGTCCCAGCTCNNNVRYAC	none
chrchr21	22748995	22748999	chrchr21_22748999_2	58_TS1.sam	141352	chr21	22748999	TACTTTGTAAATGTCCAATAGTATGATTTCCTATGAGATACATGAGATTA	0	2	2	0.0	0	5	5	0.0	1	1	1.0	2.0																		58_TS1	58_TS1	GAATATAAGGTGGTCCCAGCTCNNNVRYAC	none
chrchr21	28545245	28545255	chrchr21_28545255_2	58_TS1.sam	141883	chr21	28545255	CGCACGTAATGGACCAAGGGGTCTTTGAAGAAAGAACATATCCAAGTACA	1	1	2	1.0	1	5	6	223606797749979	1	0	0.0	5.0																		58_TS1	58_TS1	GAATATAAGGTGGTCCCAGCTCNNNVRYAC	none
chrchr21	37576071	37576073	chrchr21_37576073_2	58_TS1.sam	142966	chr21	37576073	ATTTTGTCCAAAGCCCTGCCCTCTGGCTTTCATGAGTAACAGTGAAACCA	1	1	2	1.0	1	3	4	1.73205e+16	0	2	0.0	1.0																		58_TS1	58_TS1	GAATATAAGGTGGTCCCAGCTCNNNVRYAC	none
chrchr21	42789499	42789508	chrchr21_42789508_3	58_TS1.sam	143646	chr21	42789508	gacagcaacagacattggagactattagacatgggagggaggagccaggg	1	2	3	1.41421e+16	1	2	3	1.41421e+16	2	0	0.0	4.5																		58_TS1	58_TS1	GAATATAAGGTGGTCCCAGCTCNNNVRYAC	none
chrchr22	17836572	17836574	chrchr22_17836572_3	58_TS1.sam	144440	chr22	17836572	CTGCCTGGATGCAACCTGAGAAGTGCAGACCAGGAATTCAAGCAGACCCT	2	1	3	1.41421e+16	2	2	4	2.0	3	0	0.0	1.0																		58_TS1	58_TS1	GAATATAAGGTGGTCCCAGCTCNNNVRYAC	none
chrchr22	19191670	19191670	chrchr22_19191670_7	58_TS1.sam	144538	chr22	19191670	GCCTCAGGGTTTCCTGCCTCAAcccagcacctagaccagtatctgatgca	0	7	7	0.0	0	7	7	0.0	4	3	3.4641e+16	0.0																		58_TS1	58_TS1	GAATATAAGGTGGTCCCAGCTCNNNVRYAC	none
chrchr22	19448265	19448273	chrchr22_19448273_2	58_TS1.sam	144573	chr22	19448273	AATGACCTCCCCAGGGAACGCAGGCTTGAAGTGGAGGCTGAGAATGCAAT	1	1	2	1.0	1	2	3	1.41421e+16	1	1	1.0	4.0																		58_TS1	58_TS1	GAATATAAGGTGGTCCCAGCTCNNNVRYAC	none
chrchr22	38434179	38434181	chrchr22_38434179_3	58_TS1.sam	147163	chr22	38434179	CGCCTAGAGAGCAGTGGCCAgtgccagcctgccaggttgtcatgcatctc	2	1	3	1.41421e+16	2	1	3	1.41421e+16	0	3	0.0	1.0																		58_TS1	58_TS1	GAATATAAGGTGGTCCCAGCTCNNNVRYAC	none
chrchr22	40424454	40424456	chrchr22_40424456_2	58_TS1.sam	147482	chr22	40424456	GAGCAGGGACAGGCCTGGCTCGCAGGCCACAGGCAGAGTGCCTGGCCCAC	1	1	2	1.0	1	1	2	1.0	1	1	1.0	1.0																		58_TS1	58_TS1	GAATATAAGGTGGTCCCAGCTCNNNVRYAC	none
chrchr22	43709452	43709460	chrchr22_43709460_3	58_TS1.sam	147908	chr22	43709460	caaatgttagctgaatgaCATTGtatgcattcattacaattataattttg	1	2	3	1.41421e+16	1	2	3	1.41421e+16	1	1	1.0	3559026084010430																		58_TS1	58_TS1	GAATATAAGGTGGTCCCAGCTCNNNVRYAC	none
chrchr2	10616189	10616189	chrchr2_10616189_3	58_TS1.sam	115868	chr2	10616189	TCATTAGCTGAAGGGTCCACATGAAAACTACCAGTGGACAACACCACCCT	2	1	3	1.41421e+16	3	1	4	1.73205e+16	0	3	0.0	0.0																		58_TS1	58_TS1	GAATATAAGGTGGTCCCAGCTCNNNVRYAC	none
chrchr2	15137724	15137733	chrchr2_15137733_2	58_TS1.sam	116233	chr2	15137733	agggaaattttacttctgtacccctgagaggcagaagtatgctcacaact	1	1	2	1.0	1	1	2	1.0	1	1	1.0	4.5																		58_TS1	58_TS1	GAATATAAGGTGGTCCCAGCTCNNNVRYAC	none
chrchr2	172027946	172027952	chrchr2_172027952_2	58_TS1.sam	128563	chr2	172027952	AGACCTAAAGAAAGGGAGGGCCAGATCCCTCAGCTGCAAGTCTCTTGATT	1	1	2	1.0	2	1	3	1.41421e+16	0	2	0.0	3.0																		58_TS1	58_TS1	GAATATAAGGTGGTCCCAGCTCNNNVRYAC	none
chrchr2	174197644	174197646	chrchr2_174197646_2	58_TS1.sam	128780	chr2	174197646	ATCCTTATTTCTCTTAAGTGATTTTAGCTGTTCTAGTTCAAAGGGTGACA	1	1	2	1.0	2	4	6	2.82843e+16	0	1	0.0	1.0																		58_TS1	58_TS1	GAATATAAGGTGGTCCCAGCTCNNNVRYAC	none
chrchr2	190200141	190200145	chrchr2_190200145_4	58_TS1.sam	130048	chr2	190200145	TCCATACATTGAGAGTGAGGGGCCTTGAGGCTGTAGGATGACAACACTTT	0	4	4	0.0	0	7	7	0.0	1	2	1.41421e+16	2.0																		58_TS1	58_TS1	GAATATAAGGTGGTCCCAGCTCNNNVRYAC	none
chrchr2	192724905	192724915	chrchr2_192724915_2	58_TS1.sam	130251	chr2	192724915	cgacacctttaattccagccacttgggaggctgagacaggagaatcgctt	1	1	2	1.0	2	1	3	1.41421e+16	0	2	0.0	5.0																		58_TS1	58_TS1	GAATATAAGGTGGTCCCAGCTCNNNVRYAC	none
chrchr2	200385957	200385966	chrchr2_200385966_2	58_TS1.sam	130827	chr2	200385966	cttggcctcccaaagtgctggaccacaggcgtgagccaccgcacccggcc	2	0	2	0.0	2	0	2	0.0	1	1	1.0	4.5																		58_TS1	58_TS1	GAATATAAGGTGGTCCCAGCTCNNNVRYAC	none
chrchr2	205337887	205337897	chrchr2_205337897_5	58_TS1.sam	131276	chr2	205337897	ggcatggtggctcatgcctgtaagcccagcagtttgggaggccaaggcgg	4	1	5	2.0	7	2	9	3.74166e+16	4	0	0.0	5.0																		58_TS1	58_TS1	GAATATAAGGTGGTCCCAGCTCNNNVRYAC	none
chrchr2	219772727	219772733	chrchr2_219772733_2	58_TS1.sam	132515	chr2	219772733	CTCCTGGAGGTCAGGGACCTGCAAGGGACTGGTGCTTGTTGTCAGTTCTG	2	0	2	0.0	2	0	2	0.0	1	1	1.0	3.0																		58_TS1	58_TS1	GAATATAAGGTGGTCCCAGCTCNNNVRYAC	none
chrchr2	220350667	220350668	chrchr2_220350668_2	58_TS1.sam	132568	chr2	220350668	tcatcttaaattataatccccatgtgtcgagggagggacctgtaatcccc	0	2	2	0.0	0	3	3	0.0	1	1	1.0	0.5																		58_TS1	58_TS1	GAATATAAGGTGGTCCCAGCTCNNNVRYAC	none
chrchr2	33907713	33907713	chrchr2_33907713_3	58_TS1.sam	118028	chr2	33907713	aaaAAGTGCACAAAATAAATATTGAGAATTGTTTTGGACATGCTATTGGA	0	3	3	0.0	0	7	7	0.0	1	2	1.41421e+16	0.0																		58_TS1	58_TS1	GAATATAAGGTGGTCCCAGCTCNNNVRYAC	none
chrchr2	37736140	37736145	chrchr2_37736145_4	58_TS1.sam	118298	chr2	37736145	GCACATTAAATCCCTTGTGTGAACTAGTTAATCCTTTTAAAAAAGTTAGA	1	3	4	1.73205e+16	1	4	5	2.0	1	2	1.41421e+16	2.5																		58_TS1	58_TS1	GAATATAAGGTGGTCCCAGCTCNNNVRYAC	none
chrchr2	434636	434641	chrchr2_434641_2	58_TS1.sam	115042	chr2	434641	actttattcaaatgttattgcatgacttcaatttgcactttccaaacaaa	1	1	2	1.0	1	1	2	1.0	0	2	0.0	2.5																		58_TS1	58_TS1	GAATATAAGGTGGTCCCAGCTCNNNVRYAC	none
chrchr2	47217764	47217773	chrchr2_47217773_3	58_TS1.sam	119155	chr2	47217773	gaggccagggtgggtggatcacaaggtcaggagttcaagaccagcctgac	0	3	3	0.0	0	4	4	0.0	1	2	1.41421e+16	3.68179e+16																		58_TS1	58_TS1	GAATATAAGGTGGTCCCAGCTCNNNVRYAC	none
chrchr2	59523113	59523119	chrchr2_59523119_3	58_TS1.sam	120123	chr2	59523119	Ctctgaatcaagatggctgactgaacaaacgactttcttctcttctctcc	0	3	3	0.0	0	5	5	0.0	2	1	1.41421e+16	3.0																		58_TS1	58_TS1	GAATATAAGGTGGTCCCAGCTCNNNVRYAC	none
chrchr2	60808587	60808589	chrchr2_60808587_3	58_TS1.sam	120248	chr2	60808587	tggcttacccgattggtcagcttggggagggaactaagcatgtgcggcca	1	2	3	1.41421e+16	1	2	3	1.41421e+16	0	3	0.0	1.0																		58_TS1	58_TS1	GAATATAAGGTGGTCCCAGCTCNNNVRYAC	none
chrchr2	62241344	62241352	chrchr2_62241352_2	58_TS1.sam	120381	chr2	62241352	tatactataaaccctaaagcaaccattaaagaaacaaagaattatagcta	1	1	2	1.0	1	1	2	1.0	1	1	1.0	4.0																		58_TS1	58_TS1	GAATATAAGGTGGTCCCAGCTCNNNVRYAC	none
chrchr2	63648309	63648311	chrchr2_63648311_5	58_TS1.sam	120485	chr2	63648311	ttaggggtgtcccagggatgtgggactttcatgtgctaaaatgaaaatac	0	5	5	0.0	0	5	5	0.0	1	1	1.0	0.816496580927726																		58_TS1	58_TS1	GAATATAAGGTGGTCCCAGCTCNNNVRYAC	none
chrchr2	67667065	67667065	chrchr2_67667065_5	58_TS1.sam	120871	chr2	67667065	TGAGAAATTTCCTTGGATTGGGTACTGAGAAATGAAACAGTTCATTGCAC	4	1	5	2.0	5	1	6	223606797749979	3	0	0.0	0.0																		58_TS1	58_TS1	GAATATAAGGTGGTCCCAGCTCNNNVRYAC	none
chrchr2	77885784	77885784	chrchr2_77885784_289	58_TS1.sam	121772	chr2	77885784	CATGTACTTCACTTGCCAGAAATGACTAGAAGAACAGTATTTGGTCACCG	289	0	289	0.0	332	0	332	0.0	142	127	1.34291e+16	0.0																		58_TS1	58_TS1	GAATATAAGGTGGTCCCAGCTCNNNVRYAC	none
chrchr2	77885804	77885804	chrchr2_77885804_410	58_TS1.sam	121773	chr2	77885804	AATGACTAGAAGAACAGTATTTGGTCACCGGATTGTTGTCAGTAAATGTA	0	410	410	0.0	0	498	498	0.0	167	198	1.81841e+16	0.0																		58_TS1	58_TS1	GAATATAAGGTGGTCCCAGCTCNNNVRYAC	none
chrchr2	78612837	78612844	chrchr2_78612844_2	58_TS1.sam	121814	chr2	78612844	CTAGAGCACTGAAAATGTGTATTAGGTTTTTATTTTCTATAAACATTTTC	0	2	2	0.0	0	2	2	0.0	1	1	1.0	3.5																		58_TS1	58_TS1	GAATATAAGGTGGTCCCAGCTCNNNVRYAC	none
chrchr2	88431922	88431923	chrchr2_88431923_2	58_TS1.sam	122503	chr2	88431923	TTGTAATCGCTCGTGGGCAGTGTAAAGGAAGGATCTATGTGTTTATCTTC	1	1	2	1.0	1	1	2	1.0	1	1	1.0	0.5																		58_TS1	58_TS1	GAATATAAGGTGGTCCCAGCTCNNNVRYAC	none
chrchr3	1171944	1171954	chrchr3_1171954_2	58_TS1.sam	148839	chr3	1171954	ATGCTCATAATTCTAAAGAACCATGTTGCATCGTGCCTTCTCATAAAGCC	1	1	2	1.0	2	1	3	1.41421e+16	0	2	0.0	5.0																		58_TS1	58_TS1	GAATATAAGGTGGTCCCAGCTCNNNVRYAC	none
chrchr3	126058366	126058371	chrchr3_126058371_4	58_TS1.sam	161894	chr3	126058371	gacctctcctctgagctttcagatcatatacccaGGCTCTGGTAGGGATG	3	1	4	1.73205e+16	5	1	6	223606797749979	0	4	0.0	2.5																		58_TS1	58_TS1	GAATATAAGGTGGTCCCAGCTCNNNVRYAC	none
chrchr3	128575825	128575830	chrchr3_128575825_3	58_TS1.sam	162203	chr3	128575825	GGACGCTTGCTCACCTGTGTCATCTGGGGGTCTCCTTCCACAGGAAGCAC	3	0	3	0.0	5	0	5	0.0	2	1	1.41421e+16	2.5																		58_TS1	58_TS1	GAATATAAGGTGGTCCCAGCTCNNNVRYAC	none
chrchr3	13652521	13652526	chrchr3_13652526_2	58_TS1.sam	150211	chr3	13652526	GCTTGAGAGAAGGGCTGGGTCCTTTCCAGCTACTCAGGTGGCAATCGGAG	1	1	2	1.0	1	1	2	1.0	1	1	1.0	2.5																		58_TS1	58_TS1	GAATATAAGGTGGTCCCAGCTCNNNVRYAC	none
chrchr3	138355333	138355341	chrchr3_138355333_3	58_TS1.sam	163101	chr3	138355333	CAGCTTCTCACCCAACTGTTTGCAGCCTTCTCCTTTCCACCTACTGATTG	0	3	3	0.0	0	3	3	0.0	2	1	1.41421e+16	4.0																		58_TS1	58_TS1	GAATATAAGGTGGTCCCAGCTCNNNVRYAC	none
chrchr3	149038108	149038117	chrchr3_149038108_3	58_TS1.sam	164023	chr3	149038108	cacctatgatatatgctaaaaatgcagcttcctgggtctaatcctagaac	2	1	3	1.41421e+16	3	2	5	2449489742783170	1	2	1.41421e+16	4.5																		58_TS1	58_TS1	GAATATAAGGTGGTCCCAGCTCNNNVRYAC	none
chrchr3	166957171	166957174	chrchr3_166957174_3	58_TS1.sam	165518	chr3	166957174	GCCTAAAAGCTGCCTATATTAATGAGCTTTGGGAATTTTTTATGCTTGAA	3	0	3	0.0	3	0	3	0.0	1	2	1.41421e+16	1.5																		58_TS1	58_TS1	GAATATAAGGTGGTCCCAGCTCNNNVRYAC	none
chrchr3	22421202	22421203	chrchr3_22421202_16	58_TS1.sam	151146	chr3	22421202	GATATCATAACCATGAGTGATAACAtggctatttatatttagattattta	0	16	16	0.0	0	17	17	0.0	5	8	6324555320336750	0.5																		58_TS1	58_TS1	GAATATAAGGTGGTCCCAGCTCNNNVRYAC	none
chrchr3	32872681	32872684	chrchr3_32872684_2	58_TS1.sam	152185	chr3	32872684	CTTTGTACTGGTGATGAGAGAGCTGGTGTCATACCTGTGTTGGAACCAGC	1	1	2	1.0	1	1	2	1.0	1	0	0.0	1.5																		58_TS1	58_TS1	GAATATAAGGTGGTCCCAGCTCNNNVRYAC	none
chrchr3	40583951	40583961	chrchr3_40583961_3	58_TS1.sam	153031	chr3	40583961	TTGTAGCTGCGGCCAAATGGGAAGTGCCTGGTCAGAGGTTATGTTGGCAT	2	1	3	1.41421e+16	2	1	3	1.41421e+16	2	1	1.41421e+16	5.0																		58_TS1	58_TS1	GAATATAAGGTGGTCCCAGCTCNNNVRYAC	none
chrchr3	45553359	45553369	chrchr3_45553369_2	58_TS1.sam	153677	chr3	45553369	tctgacccagcaaactttatttctctttcccatgagtctaatcctctaga	1	1	2	1.0	1	1	2	1.0	0	2	0.0	5.0																		58_TS1	58_TS1	GAATATAAGGTGGTCCCAGCTCNNNVRYAC	none
chrchr3	51415856	51415862	chrchr3_51415862_2	58_TS1.sam	154565	chr3	51415862	cctcccaaagtgctgggattacaggcagaagccactaagtctggccagct	1	1	2	1.0	1	1	2	1.0	1	1	1.0	3.0																		58_TS1	58_TS1	GAATATAAGGTGGTCCCAGCTCNNNVRYAC	none
chrchr3	57463962	57463962	chrchr3_57463962_4	58_TS1.sam	155423	chr3	57463962	ggtcacacaaaagtgaaaaaactccaagcagatgagcagacagtaagaga	4	0	4	0.0	4	0	4	0.0	3	1	1.73205e+16	0.0																		58_TS1	58_TS1	GAATATAAGGTGGTCCCAGCTCNNNVRYAC	none
chrchr3	58978186	58978195	chrchr3_58978195_2	58_TS1.sam	155635	chr3	58978195	ACCTTCCTTCCTAGCCTTCTTCCAGGTTCTTCCCAGCTCTTTTGCCACCA	1	1	2	1.0	1	2	3	1.41421e+16	0	2	0.0	4.5																		58_TS1	58_TS1	GAATATAAGGTGGTCCCAGCTCNNNVRYAC	none
chrchr3	59640947	59640950	chrchr3_59640950_3	58_TS1.sam	155709	chr3	59640950	CAATGTTTTTACTGTTTATTTTTAGTTTATCATAAAGCTAAACATGTTTT	0	3	3	0.0	0	3	3	0.0	1	2	1.41421e+16	1.5																		58_TS1	58_TS1	GAATATAAGGTGGTCCCAGCTCNNNVRYAC	none
chrchr3	67072170	67072174	chrchr3_67072174_3	58_TS1.sam	156563	chr3	67072174	TTGCTTCATGTGTATATCCAAGCACATCCCCTTGGAAGTAATGCTATATT	2	1	3	1.41421e+16	4	1	5	2.0	2	0	0.0	2.0																		58_TS1	58_TS1	GAATATAAGGTGGTCCCAGCTCNNNVRYAC	none
chrchr3	75183946	75183950	chrchr3_75183950_2	58_TS1.sam	157509	chr3	75183950	TCACTGCTTCAGAGCACCTGGCATCTGCTCAGCTACTCAGCCTCTTATCC	1	1	2	1.0	1	2	3	1.41421e+16	0	2	0.0	2.0																		58_TS1	58_TS1	GAATATAAGGTGGTCCCAGCTCNNNVRYAC	none
chrchr3	93470362	93470519	chrchr3_93470490_75	58_TS1.sam	158936	chr3	93470490	tttcatattttatgtacctaatatatatttgatgtaatttcatattttat	54	21	75	3367491648096540	66	26	92	4142463035441590	30	37	3331666249791530	4638325338282360																		58_TS1	58_TS1	GAATATAAGGTGGTCCCAGCTCNNNVRYAC	none
chrchr3	93470540	93470722	chrchr3_93470588_99	58_TS1.sam	158937	chr3	93470588	tatagtatatatatctggtgtactttgatattttatgtacagaataaaat	32	67	99	463033476111609	36	84	120	5499090833947000	27	60	4024922359499620	5.36583e+16																		58_TS1	58_TS1	GAATATAAGGTGGTCCCAGCTCNNNVRYAC	none
chrchr3	93470733	93470773	chrchr3_93470770_9	58_TS1.sam	158938	chr3	93470770	tttgtgaactttgatatttcatgtacagtatataatatatattggggtac	0	9	9	0.0	0	9	9	0.0	2	6	3.4641e+16	1507014847305750																		58_TS1	58_TS1	GAATATAAGGTGGTCCCAGCTCNNNVRYAC	none
chrchr3	93470788	93470788	chrchr3_93470788_6	58_TS1.sam	158939	chr3	93470788	tcatgtacagtatataatatatattggggtactttggacctctttgaagt	0	6	6	0.0	0	9	9	0.0	3	3	3.0	0.0																		58_TS1	58_TS1	GAATATAAGGTGGTCCCAGCTCNNNVRYAC	none
chrchr3	93470799	93470800	chrchr3_93470799_5	58_TS1.sam	158940	chr3	93470799	atataatatatattggggtactttggacctctttgaagtcttcgttggaa	0	5	5	0.0	0	6	6	0.0	2	2	2.0	0.5																		58_TS1	58_TS1	GAATATAAGGTGGTCCCAGCTCNNNVRYAC	none
chrchr4	116550256	116550265	chrchr4_116550265_3	58_TS1.sam	175992	chr4	116550265	actcgtgcccacacaTTCAGAGGCTGTTACAAAATTGATGTTATCTTTCT	1	2	3	1.41421e+16	1	3	4	1.73205e+16	1	1	1.0	4.5																		58_TS1	58_TS1	GAATATAAGGTGGTCCCAGCTCNNNVRYAC	none
chrchr4	118390832	118390834	chrchr4_118390834_5	58_TS1.sam	176119	chr4	118390834	ggcacgcagcaccacgctggctaatttttgtatttttagtacagatgggg	0	5	5	0.0	0	8	8	0.0	3	1	1.73205e+16	1.0																		58_TS1	58_TS1	GAATATAAGGTGGTCCCAGCTCNNNVRYAC	none
chrchr4	119163738	119163739	chrchr4_119163739_2	58_TS1.sam	176175	chr4	119163739	CAGAGCACTCAGCAATTGAAGACAGACAAGACCCAAACATCAcctctaaa	0	2	2	0.0	0	3	3	0.0	1	1	1.0	0.5																		58_TS1	58_TS1	GAATATAAGGTGGTCCCAGCTCNNNVRYAC	none
chrchr4	119232306	119232314	chrchr4_119232314_2	58_TS1.sam	176181	chr4	119232314	tatagcccccacttctccagtcctaaacaaacattaatctactatctatc	0	2	2	0.0	0	2	2	0.0	1	1	1.0	4.0																		58_TS1	58_TS1	GAATATAAGGTGGTCCCAGCTCNNNVRYAC	none
chrchr4	127666141	127666144	chrchr4_127666144_2	58_TS1.sam	176809	chr4	127666144	tttctatttaaacaattatatatttatttttagaagtttctgaatagtgc	1	1	2	1.0	1	1	2	1.0	1	1	1.0	1.5																		58_TS1	58_TS1	GAATATAAGGTGGTCCCAGCTCNNNVRYAC	none
chrchr4	139255358	139255360	chrchr4_139255360_2	58_TS1.sam	177643	chr4	139255360	gaatgaggaatgcaatagtaaagggacaggatagcacaaagaaaggtgtc	2	0	2	0.0	3	0	3	0.0	1	1	1.0	1.0																		58_TS1	58_TS1	GAATATAAGGTGGTCCCAGCTCNNNVRYAC	none
chrchr4	141549557	141549565	chrchr4_141549565_2	58_TS1.sam	177851	chr4	141549565	agaaaggggtgacagacggcacctggaaaatcgggtcactcccaccctaa	2	0	2	0.0	2	0	2	0.0	1	1	1.0	4.0																		58_TS1	58_TS1	GAATATAAGGTGGTCCCAGCTCNNNVRYAC	none
chrchr4	31491087	31491092	chrchr4_31491087_3	58_TS1.sam	169919	chr4	31491087	TATAATTACCAAAAATTTGGTGGTAATTAAACTTATTGATAGTGTTTTAT	3	0	3	0.0	3	0	3	0.0	1	2	1.41421e+16	2.5																		58_TS1	58_TS1	GAATATAAGGTGGTCCCAGCTCNNNVRYAC	none
chrchr4	35070882	35070885	chrchr4_35070885_2	58_TS1.sam	170056	chr4	35070885	ttagccaggagttaatggggaaagagtgacaggtggatggagtgcagagg	1	1	2	1.0	2	1	3	1.41421e+16	1	1	1.0	1.5																		58_TS1	58_TS1	GAATATAAGGTGGTCCCAGCTCNNNVRYAC	none
chrchr4	45618846	45618849	chrchr4_45618849_2	58_TS1.sam	170779	chr4	45618849	GTGTGAGCTTAAAATGAAGCAGTTATTGTGGTGATGGAGAAAGGTAACAG	1	1	2	1.0	1	1	2	1.0	0	1	0.0	1.5																		58_TS1	58_TS1	GAATATAAGGTGGTCCCAGCTCNNNVRYAC	none
chrchr4	61684682	61684682	chrchr4_61684682_2	58_TS1.sam	171747	chr4	61684682	ATTTAACATAAAGTCTGGAGCAACACAGACCTTGCATTCCTTTGGGCAAC	2	0	2	0.0	2	0	2	0.0	1	1	1.0	0.0																		58_TS1	58_TS1	GAATATAAGGTGGTCCCAGCTCNNNVRYAC	none
chrchr4	65580388	65580390	chrchr4_65580390_2	58_TS1.sam	171979	chr4	65580390	aatgctactTTAAATTGTACCGTCTGACATTACATGGGAAATTTTCAAGT	1	1	2	1.0	1	1	2	1.0	1	0	0.0	1.0																		58_TS1	58_TS1	GAATATAAGGTGGTCCCAGCTCNNNVRYAC	none
chrchr4	6578595	6578602	chrchr4_6578602_2	58_TS1.sam	168249	chr4	6578602	CTGAGCTCTGTCTGCCCCTCTTAGTGGGGTCGGGGACCTTAACCAGTGAA	0	2	2	0.0	0	2	2	0.0	1	1	1.0	3.5																		58_TS1	58_TS1	GAATATAAGGTGGTCCCAGCTCNNNVRYAC	none
chrchr4	72856264	72856274	chrchr4_72856274_2	58_TS1.sam	172466	chr4	72856274	aaaagtcaggaaacaacagatgctggcgagaatgtggagaaataggaatg	1	1	2	1.0	1	1	2	1.0	0	2	0.0	5.0																		58_TS1	58_TS1	GAATATAAGGTGGTCCCAGCTCNNNVRYAC	none
chrchr4	78776006	78776007	chrchr4_78776006_18	58_TS1.sam	172988	chr4	78776006	CGGCGCGGGCAGCGCGCCTGCGCGGGTCGCCCGGCCTCAGTGAGCGGTTG	18	0	18	0.0	20	0	20	0.0	10	6	7745966692414830	0.5																		58_TS1	58_TS1	GAATATAAGGTGGTCCCAGCTCNNNVRYAC	none
chrchr4	78776027	78776027	chrchr4_78776027_4	58_TS1.sam	172989	chr4	78776027	GCGGGTCGCCCGGCCTCAGTGAGCGGTTGGCAGCAGCGcccccccccccc	0	4	4	0.0	0	4	4	0.0	1	3	1.73205e+16	0.0																		58_TS1	58_TS1	GAATATAAGGTGGTCCCAGCTCNNNVRYAC	none
chrchr5	110359522	110359523	chrchr5_110359522_3	58_TS1.sam	189262	chr5	110359522	ATGCCTTCACTTTGATAACAGTACCAAAGGGACTAGAATAAAGAGCAAAT	3	0	3	0.0	3	0	3	0.0	1	2	1.41421e+16	0.5																		58_TS1	58_TS1	GAATATAAGGTGGTCCCAGCTCNNNVRYAC	none
chrchr5	116754913	116754917	chrchr5_116754917_2	58_TS1.sam	189784	chr5	116754917	attatactaaccttgatgacctggctgaggtagtgtctgtctgctgtctc	1	1	2	1.0	1	2	3	1.41421e+16	1	0	0.0	2.0																		58_TS1	58_TS1	GAATATAAGGTGGTCCCAGCTCNNNVRYAC	none
chrchr5	15083018	15083028	chrchr5_15083028_2	58_TS1.sam	182416	chr5	15083028	CTAGATCAAGGGTTGGGGGATTTCTTTAGATGTCAAGATCAGACTTGATT	0	2	2	0.0	0	3	3	0.0	1	1	1.0	5.0																		58_TS1	58_TS1	GAATATAAGGTGGTCCCAGCTCNNNVRYAC	none
chrchr5	151075853	151075862	chrchr5_151075862_5	58_TS1.sam	192747	chr5	151075862	CTTGACTCATAGGGCAGTCCCATACCTGCCCTGGCCTCTCAGCATGACTC	4	1	5	2.0	4	3	7	3.4641e+16	0	4	0.0	4.5																		58_TS1	58_TS1	GAATATAAGGTGGTCCCAGCTCNNNVRYAC	none
chrchr5	151553469	151553470	chrchr5_151553470_4	58_TS1.sam	192791	chr5	151553470	CAGCCAGGACAGGAACCAGAGCGTCCTGTGATTCTGACCAAGCAGGCCTC	3	1	4	1.73205e+16	3	2	5	2449489742783170	0	2	0.0	0.5																		58_TS1	58_TS1	GAATATAAGGTGGTCCCAGCTCNNNVRYAC	none
chrchr5	151673557	151673560	chrchr5_151673560_4	58_TS1.sam	192810	chr5	151673560	cacctgagacaaacgcttatctgattgcttcctctcccctattgtttatg	2	2	4	2.0	2	2	4	2.0	2	1	1.41421e+16	1.5																		58_TS1	58_TS1	GAATATAAGGTGGTCCCAGCTCNNNVRYAC	none
chrchr5	162609721	162609727	chrchr5_162609727_5	58_TS1.sam	193700	chr5	162609727	ggaatgtattaggagctggatcaaggataacctttgttatgccttagcaa	0	5	5	0.0	0	5	5	0.0	1	2	1.41421e+16	3.0																		58_TS1	58_TS1	GAATATAAGGTGGTCCCAGCTCNNNVRYAC	none
chrchr5	177521400	177521407	chrchr5_177521407_2	58_TS1.sam	195377	chr5	177521407	CACCCAGGTCTCTTCCTCTAGGAGGCACTGTGGCTACCAATATCCTCATG	1	1	2	1.0	1	1	2	1.0	0	2	0.0	3.5																		58_TS1	58_TS1	GAATATAAGGTGGTCCCAGCTCNNNVRYAC	none
chrchr5	22471121	22471124	chrchr5_22471124_2	58_TS1.sam	182898	chr5	22471124	tctctttctcggttgatgaacttactcctagttccctagaaaacaggaag	1	1	2	1.0	1	1	2	1.0	0	2	0.0	1.5																		58_TS1	58_TS1	GAATATAAGGTGGTCCCAGCTCNNNVRYAC	none
chrchr5	25316550	25316552	chrchr5_25316552_4	58_TS1.sam	183076	chr5	25316552	GGTTTGTTAGCCTCCTTTTACTATCACTGTGGTTTGTTAGCCTCCTTTTG	3	1	4	1.73205e+16	3	1	4	1.73205e+16	0	3	0.0	1.0																		58_TS1	58_TS1	GAATATAAGGTGGTCCCAGCTCNNNVRYAC	none
chrchr5	3426939	3426953	chrchr5_3426953_11	58_TS1.sam	181496	chr5	3426953	GAATGGGAGGTGTGAATGTTGCTAGTTCTCTGGGTAAATATTTGTACTGG	5	6	11	5477225575051660	5	31	36	1.24499e+16	4	6	4898979485566350	5314132102234560																		58_TS1	58_TS1	GAATATAAGGTGGTCCCAGCTCNNNVRYAC	none
chrchr5	38071453	38071453	chrchr5_38071453_2	58_TS1.sam	184025	chr5	38071453	CACTCAGTAACTTTAGACCGAGATCCTTTCCTTCTTTGAAATTAGTATTA	1	1	2	1.0	1	1	2	1.0	0	2	0.0	0.0																		58_TS1	58_TS1	GAATATAAGGTGGTCCCAGCTCNNNVRYAC	none
chrchr5	49601574	49601584	chrchr5_49601584_2	58_TS1.sam	184585	chr5	49601584	atcaacccgagtgaaatggcatggaatggaatagaatggaaaggaatgga	1	1	2	1.0	2	3	5	2449489742783170	0	0	0.0	5.0																		58_TS1	58_TS1	GAATATAAGGTGGTCCCAGCTCNNNVRYAC	none
chrchr5	49602180	49602188	chrchr5_49602188_2	58_TS1.sam	184591	chr5	49602188	aatggaatcacccctagtggaatggaagggaatggaatggaatggaaaag	1	1	2	1.0	1	1	2	1.0	0	0	0.0	4.0																		58_TS1	58_TS1	GAATATAAGGTGGTCCCAGCTCNNNVRYAC	none
chrchr5	49658662	49658671	chrchr5_49658671_4	58_TS1.sam	184602	chr5	49658671	ccgtaccattccattccattccattccattccattccatgccattccact	4	0	4	0.0	5	0	5	0.0	2	2	2.0	4.5																		58_TS1	58_TS1	GAATATAAGGTGGTCCCAGCTCNNNVRYAC	none
chrchr5	49658764	49658772	chrchr5_49658769_5	58_TS1.sam	184604	chr5	49658769	ttccattccattccattccattccattccattcgattccattccattgcg	0	5	5	0.0	0	5	5	0.0	2	2	2.0	2.91548e+16																		58_TS1	58_TS1	GAATATAAGGTGGTCCCAGCTCNNNVRYAC	none
chrchr5	49659827	49659827	chrchr5_49659827_3	58_TS1.sam	184608	chr5	49659827	ctattccactccattccactcgatttgattccattccattgcattccatt	3	0	3	0.0	3	0	3	0.0	2	1	1.41421e+16	0.0																		58_TS1	58_TS1	GAATATAAGGTGGTCCCAGCTCNNNVRYAC	none
chrchr5	49659927	49659938	chrchr5_49659938_5	58_TS1.sam	184610	chr5	49659938	aattcctttacactccattccattctattcaattccacacaattccattc	0	5	5	0.0	0	7	7	0.0	2	3	2449489742783170	4496912521077340																		58_TS1	58_TS1	GAATATAAGGTGGTCCCAGCTCNNNVRYAC	none
chrchr5	49661453	49661453	chrchr5_49661453_2	58_TS1.sam	184614	chr5	49661453	attccattccattcctttccattacattccactcgggttgattccattct	2	0	2	0.0	2	0	2	0.0	1	1	1.0	0.0																		58_TS1	58_TS1	GAATATAAGGTGGTCCCAGCTCNNNVRYAC	none
chrchr5	53482139	53482142	chrchr5_53482142_3	58_TS1.sam	184881	chr5	53482142	CGGGCTGGCTGCGCCTGGAGGCCGCGCGGGGTAGCTCCGGGCTGGGCCGG	2	1	3	1.41421e+16	3	1	4	1.73205e+16	0	2	0.0	1.5																		58_TS1	58_TS1	GAATATAAGGTGGTCCCAGCTCNNNVRYAC	none
chrchr5	59485213	59485219	chrchr5_59485219_2	58_TS1.sam	185423	chr5	59485219	TGACTGAGGAACAGATAAAAAGATGATGACTCTATCATCTATTAGTATTC	1	1	2	1.0	1	2	3	1.41421e+16	1	1	1.0	3.0																		58_TS1	58_TS1	GAATATAAGGTGGTCCCAGCTCNNNVRYAC	none
chrchr5	81188673	81188675	chrchr5_81188675_3	58_TS1.sam	187141	chr5	81188675	caagttgttttcaaatattaagtcacttactgtgactccactcgtttgag	2	1	3	1.41421e+16	3	1	4	1.73205e+16	1	0	0.0	1.0																		58_TS1	58_TS1	GAATATAAGGTGGTCCCAGCTCNNNVRYAC	none
chrchr5	81656584	81656584	chrchr5_81656584_3	58_TS1.sam	187181	chr5	81656584	TAACATATAGCCTTATGTCAAGCTAATATGTTTAATATATAAAGAGCACA	0	3	3	0.0	0	4	4	0.0	1	1	1.0	0.0																		58_TS1	58_TS1	GAATATAAGGTGGTCCCAGCTCNNNVRYAC	none
chrchr5	96866760	96866767	chrchr5_96866767_4	58_TS1.sam	188360	chr5	96866767	ACACAAGCTGGAAGTGCTGAGGAGTTGATGTGCTATTGACAAACAGGAGA	4	0	4	0.0	4	0	4	0.0	1	2	1.41421e+16	2.73861e+16																		58_TS1	58_TS1	GAATATAAGGTGGTCCCAGCTCNNNVRYAC	none
chrchr6	111497317	111497324	chrchr6_111497324_5	58_TS1.sam	205422	chr6	111497324	gagccatgatcacaccgctgcactccagcctgggaaacagagtgagatcg	2	3	5	2449489742783170	2	3	5	2449489742783170	0	4	0.0	2943920288775940																		58_TS1	58_TS1	GAATATAAGGTGGTCCCAGCTCNNNVRYAC	none
chrchr6	118329204	118329210	chrchr6_118329210_2	58_TS1.sam	206195	chr6	118329210	GAGGTGAATGACTAACTTTTAACCAATAAACCCATGGCCATTTACTGAAA	1	1	2	1.0	1	1	2	1.0	0	1	0.0	3.0																		58_TS1	58_TS1	GAATATAAGGTGGTCCCAGCTCNNNVRYAC	none
chrchr6	140346153	140346155	chrchr6_140346153_3	58_TS1.sam	208464	chr6	140346153	TAACTCCCATGATCGTCTAATTTTACTTTCCCTACACTGGAAGCTCCTCC	2	1	3	1.41421e+16	4	1	5	2.0	0	2	0.0	1.0																		58_TS1	58_TS1	GAATATAAGGTGGTCCCAGCTCNNNVRYAC	none
chrchr6	145736121	145736124	chrchr6_145736121_3	58_TS1.sam	209052	chr6	145736121	CCAAGACCCGGAGCTGATGCAAAACATTACCTACCATTCCCTTGTCTGAA	2	1	3	1.41421e+16	4	1	5	2.0	1	1	1.0	1.5																		58_TS1	58_TS1	GAATATAAGGTGGTCCCAGCTCNNNVRYAC	none
chrchr6	150196325	150196329	chrchr6_150196329_4	58_TS1.sam	209549	chr6	150196329	AAGTAAATCATTCAGtcagtcactcagcagataattatggaccgcccact	3	1	4	1.73205e+16	3	1	4	1.73205e+16	0	3	0.0	2.0																		58_TS1	58_TS1	GAATATAAGGTGGTCCCAGCTCNNNVRYAC	none
chrchr6	156747463	156747465	chrchr6_156747463_3	58_TS1.sam	210315	chr6	156747463	GCAGCAACAACAAGAACCCAAAGTATTTTGCTTCACATCATGTAGATGTC	2	1	3	1.41421e+16	3	2	5	2449489742783170	1	2	1.41421e+16	1.0																		58_TS1	58_TS1	GAATATAAGGTGGTCCCAGCTCNNNVRYAC	none
chrchr6	164108426	164108436	chrchr6_164108436_2	58_TS1.sam	211249	chr6	164108436	TGTAAACACACCAACATGTATTTTTCCAGGAGCCTAATTGTAAAGAGCAG	1	1	2	1.0	2	2	4	2.0	2	0	0.0	5.0																		58_TS1	58_TS1	GAATATAAGGTGGTCCCAGCTCNNNVRYAC	none
chrchr6	17600208	17600212	chrchr6_17600212_3	58_TS1.sam	197998	chr6	17600212	TACTAGGGCCCGAACCCGGGACTGCAGACGCACCTCCCCGCCCTCCCTTC	1	2	3	1.41421e+16	1	2	3	1.41421e+16	0	2	0.0	1632993161855450																		58_TS1	58_TS1	GAATATAAGGTGGTCCCAGCTCNNNVRYAC	none
chrchr6	3540970	3540976	chrchr6_3540976_4	58_TS1.sam	196312	chr6	3540976	tttaatagagacggggtttcatcatgttgaccaggctggtcctgaactcc	0	4	4	0.0	0	6	6	0.0	3	1	1.73205e+16	3.0																		58_TS1	58_TS1	GAATATAAGGTGGTCCCAGCTCNNNVRYAC	none
chrchr6	40811585	40811586	chrchr6_40811585_3	58_TS1.sam	200104	chr6	40811585	GCAGACACAGACTGCACCACTACAGGTTGGCCTAGGGGCAGGAGTTGGGA	0	3	3	0.0	0	3	3	0.0	1	2	1.41421e+16	0.5																		58_TS1	58_TS1	GAATATAAGGTGGTCCCAGCTCNNNVRYAC	none
chrchr6	42086600	42086603	chrchr6_42086603_3	58_TS1.sam	200260	chr6	42086603	CCTTTTAAATCATCACAAGCAGCTCCCCTGATCTGCGGCACCCCCTCTCC	3	0	3	0.0	3	0	3	0.0	1	1	1.0	1.5																		58_TS1	58_TS1	GAATATAAGGTGGTCCCAGCTCNNNVRYAC	none
chrchr6	53951786	53951791	chrchr6_53951786_3	58_TS1.sam	201247	chr6	53951786	ctattggagggtggagggtttgaggaagaagaggatcaggaaaaacaact	3	0	3	0.0	3	0	3	0.0	1	2	1.41421e+16	2.5																		58_TS1	58_TS1	GAATATAAGGTGGTCCCAGCTCNNNVRYAC	none
chrchr7	123166085	123166091	chrchr7_123166085_3	58_TS1.sam	221686	chr7	123166085	gatcaaactagttgctcctgcttctagaagtgttggcatctgtgcatgcc	2	1	3	1.41421e+16	2	2	4	2.0	3	0	0.0	3.0																		58_TS1	58_TS1	GAATATAAGGTGGTCCCAGCTCNNNVRYAC	none
chrchr7	126558395	126558402	chrchr7_126558395_3	58_TS1.sam	221927	chr7	126558395	gtgtatatacatgtatatatacacataaagtaagtggcaaagctgtcctc	1	2	3	1.41421e+16	1	2	3	1.41421e+16	0	3	0.0	3.5																		58_TS1	58_TS1	GAATATAAGGTGGTCCCAGCTCNNNVRYAC	none
chrchr7	127663174	127663180	chrchr7_127663180_5	58_TS1.sam	222015	chr7	127663180	gaattacaggtgtgagccactgtgcccagcctcctgtatgctttaaatca	3	2	5	2449489742783170	3	2	5	2449489742783170	4	0	0.0	3.0																		58_TS1	58_TS1	GAATATAAGGTGGTCCCAGCTCNNNVRYAC	none
chrchr7	152236345	152236350	chrchr7_152236350_2	58_TS1.sam	224720	chr7	152236350	GATTACaataatagctaacatctattgagtacttactatgtactaatcta	1	1	2	1.0	3	1	4	1.73205e+16	1	1	1.0	2.5																		58_TS1	58_TS1	GAATATAAGGTGGTCCCAGCTCNNNVRYAC	none
chrchr7	157532015	157532018	chrchr7_157532018_2	58_TS1.sam	225521	chr7	157532018	tagtgggattgctgggtcaaatggtagttctgtttttaggtctttgagga	1	1	2	1.0	3	2	5	2449489742783170	1	0	0.0	1.5																		58_TS1	58_TS1	GAATATAAGGTGGTCCCAGCTCNNNVRYAC	none
chrchr7	32833607	32833607	chrchr7_32833607_3	58_TS1.sam	214928	chr7	32833607	accctctattttctctggacttgcctccttcactataggtaaacttccac	0	3	3	0.0	0	3	3	0.0	2	1	1.41421e+16	0.0																		58_TS1	58_TS1	GAATATAAGGTGGTCCCAGCTCNNNVRYAC	none
chrchr7	34558178	34558183	chrchr7_34558183_3	58_TS1.sam	215089	chr7	34558183	ctgggtatatacttaaaggaatgtaagtcattctgtcataaagacacgtc	2	1	3	1.41421e+16	2	1	3	1.41421e+16	2	1	1.41421e+16	2160246899469280																		58_TS1	58_TS1	GAATATAAGGTGGTCCCAGCTCNNNVRYAC	none
chrchr7	48725444	48725444	chrchr7_48725444_2	58_TS1.sam	216321	chr7	48725444	agcaaacttctgcctgggcatccaggcatttccatacatcctctgaaatt	1	1	2	1.0	1	1	2	1.0	0	2	0.0	0.0																		58_TS1	58_TS1	GAATATAAGGTGGTCCCAGCTCNNNVRYAC	none
chrchr7	69450987	69450997	chrchr7_69450987_3	58_TS1.sam	217479	chr7	69450987	TTTATTGAAAGTAATACTGGAACCTCAGGCCTCATTCCTCATTAGAAGGA	2	1	3	1.41421e+16	2	1	3	1.41421e+16	1	1	1.0	5.0																		58_TS1	58_TS1	GAATATAAGGTGGTCCCAGCTCNNNVRYAC	none
chrchr7	90357443	90357449	chrchr7_90357449_3	58_TS1.sam	219076	chr7	90357449	TTCCAGGAGAAACAAGTCATTAAGAAACCTCACATAATTTTATTTTAAAT	1	2	3	1.41421e+16	1	5	6	223606797749979	1	0	0.0	3.0																		58_TS1	58_TS1	GAATATAAGGTGGTCCCAGCTCNNNVRYAC	none
chrchr7	96822470	96822470	chrchr7_96822470_73	58_TS1.sam	219594	chr7	96822470	CGGCTAGTCTATTGTTATTTTAGTTATCAGCTTCAGCTCATCTTTTACCG	73	0	73	0.0	88	0	88	0.0	27	33	298496231131986	0.0																		58_TS1	58_TS1	GAATATAAGGTGGTCCCAGCTCNNNVRYAC	none
chrchr7	96822490	96822490	chrchr7_96822490_87	58_TS1.sam	219595	chr7	96822490	TAGTTATCAGCTTCAGCTCATCTTTTACCGAAGTTCTCCCAAGGATGACC	0	87	87	0.0	0	125	125	0.0	28	43	3.46987e+16	0.0																		58_TS1	58_TS1	GAATATAAGGTGGTCCCAGCTCNNNVRYAC	none
chrchr8	107899924	107899937	chrchr8_107899937_3	58_TS1.sam	233349	chr8	107899937	CCTTTTATCTCCTAAAATTCTATGCCCAGGCTCATGGTAGTAGCTTCTTC	1	2	3	1.41421e+16	2	3	5	2449489742783170	0	2	0.0	5354126134736330																		58_TS1	58_TS1	GAATATAAGGTGGTCCCAGCTCNNNVRYAC	none
chrchr8	109974584	109974593	chrchr8_109974593_2	58_TS1.sam	233528	chr8	109974593	TAGGGAGCCGGGAGTGCGCGGAAGCAGCGCACAAGTGGCAGAAAGAGGAG	1	1	2	1.0	2	1	3	1.41421e+16	1	1	1.0	4.5																		58_TS1	58_TS1	GAATATAAGGTGGTCCCAGCTCNNNVRYAC	none
chrchr8	118026785	118026792	chrchr8_118026792_2	58_TS1.sam	234066	chr8	118026792	CCTGGGCCATGTCCAGCTCCTTCAACAATCCATTAGCCACACATTCTGGA	0	2	2	0.0	0	2	2	0.0	1	1	1.0	3.5																		58_TS1	58_TS1	GAATATAAGGTGGTCCCAGCTCNNNVRYAC	none
chrchr8	132318363	132318373	chrchr8_132318373_2	58_TS1.sam	235305	chr8	132318373	TGTCTAGGGCCCTTCCAAGTTTAGTATTTCGCAGCTCAGAGTTGTCTCTG	2	0	2	0.0	2	0	2	0.0	1	1	1.0	5.0																		58_TS1	58_TS1	GAATATAAGGTGGTCCCAGCTCNNNVRYAC	none
chrchr8	140554972	140554977	chrchr8_140554977_2	58_TS1.sam	236014	chr8	140554977	gatgtgaaccactcactgcgcccagcTCAGAACCCATATTTTAaaataag	1	1	2	1.0	1	1	2	1.0	0	2	0.0	2.5																		58_TS1	58_TS1	GAATATAAGGTGGTCCCAGCTCNNNVRYAC	none
chrchr8	22985503	22985507	chrchr8_22985507_5	58_TS1.sam	226936	chr8	22985507	cagtgtttatagataagagagcaggtctcgctctgagcatgggaacatga	1	4	5	2.0	1	9	10	3.0	1	1	1.0	2.0																		58_TS1	58_TS1	GAATATAAGGTGGTCCCAGCTCNNNVRYAC	none
chrchr8	38366539	38366544	chrchr8_38366544_2	58_TS1.sam	227963	chr8	38366544	ttctctgcctcagcctcgtgagtagctgggactacaggcgcccgccacca	1	1	2	1.0	1	1	2	1.0	0	2	0.0	2.5																		58_TS1	58_TS1	GAATATAAGGTGGTCCCAGCTCNNNVRYAC	none
chrchr8	52415947	52415953	chrchr8_52415953_4	58_TS1.sam	228933	chr8	52415953	CTATAGCTCGAGGGTTCTTTGGATGCGATTTAGGGCCACTGAAGGGTGAC	2	2	4	2.0	3	2	5	2449489742783170	1	1	1.0	3.0																		58_TS1	58_TS1	GAATATAAGGTGGTCCCAGCTCNNNVRYAC	none
chrchr8	52536840	52536841	chrchr8_52536841_2	58_TS1.sam	228952	chr8	52536841	TCACTCAGGGCTGGTAAGGTTGTCAAAAAACTATTTTAATTCAATCACTG	1	1	2	1.0	1	3	4	1.73205e+16	1	0	0.0	0.5																		58_TS1	58_TS1	GAATATAAGGTGGTCCCAGCTCNNNVRYAC	none
chrchr8	63070496	63070498	chrchr8_63070498_2	58_TS1.sam	229818	chr8	63070498	TTTCATTTTACTCATAAAACTTTCTGAGTTTCTCCCTTTCATCCTAGAAT	1	1	2	1.0	1	1	2	1.0	1	1	1.0	1.0																		58_TS1	58_TS1	GAATATAAGGTGGTCCCAGCTCNNNVRYAC	none
chrchr8	75840177	75840182	chrchr8_75840182_2	58_TS1.sam	230872	chr8	75840182	CAGATAAGGAACTTAAGGACCCAAAGTCATGTCAGACAAAGAAGCAAACT	0	2	2	0.0	0	2	2	0.0	1	1	1.0	2.5																		58_TS1	58_TS1	GAATATAAGGTGGTCCCAGCTCNNNVRYAC	none
chrchr8	94275754	94275758	chrchr8_94275758_2	58_TS1.sam	232189	chr8	94275758	GATCCTAAATATTTTAATCTCCTAGATACAAGCCCAGCTTCCAATTCATT	1	1	2	1.0	1	1	2	1.0	0	2	0.0	2.0																		58_TS1	58_TS1	GAATATAAGGTGGTCCCAGCTCNNNVRYAC	none
chrchr9	105711382	105711390	chrchr9_105711390_3	58_TS1.sam	242779	chr9	105711390	gggaggtgggggttgcagtgaaccgagatcgtgccactgcactccagcct	1	2	3	1.41421e+16	4	2	6	2.82843e+16	0	2	0.0	4.0																		58_TS1	58_TS1	GAATATAAGGTGGTCCCAGCTCNNNVRYAC	none
chrchr9	115328411	115328416	chrchr9_115328416_2	58_TS1.sam	243609	chr9	115328416	TTAAGTTGTCAGCTTCTCCCTGTCCTTGCCAGACCTCACTCAAGGAATGC	1	1	2	1.0	1	1	2	1.0	0	2	0.0	2.5																		58_TS1	58_TS1	GAATATAAGGTGGTCCCAGCTCNNNVRYAC	none
chrchr9	132902072	132902078	chrchr9_132902078_3	58_TS1.sam	245461	chr9	132902078	aatgatgctgtgtctgtggatgacgtctttgtgaagccgggtttttttgg	0	3	3	0.0	0	5	5	0.0	2	1	1.41421e+16	3.0																		58_TS1	58_TS1	GAATATAAGGTGGTCCCAGCTCNNNVRYAC	none
chrchr9	136959582	136959586	chrchr9_136959586_2	58_TS1.sam	246017	chr9	136959586	ACAGCCACACAGAGCCTgtgcctgcgacggtgaccacaggagactgtgac	1	1	2	1.0	1	2	3	1.41421e+16	0	2	0.0	2.0																		58_TS1	58_TS1	GAATATAAGGTGGTCCCAGCTCNNNVRYAC	none
chrchr9	138060922	138060932	chrchr9_138060932_4	58_TS1.sam	246153	chr9	138060932	atcccgtccccaccaccctttctagagcccctgtcctgtggccagccttc	1	3	4	1.73205e+16	1	3	4	1.73205e+16	0	4	0.0	4320493798938570																		58_TS1	58_TS1	GAATATAAGGTGGTCCCAGCTCNNNVRYAC	none
chrchr9	37940840	37940847	chrchr9_37940840_3	58_TS1.sam	239285	chr9	37940840	GCCAACATGCTTCCCTATGAGATGAGGAGGCCAGACCACAAGTTCGGAAG	1	2	3	1.41421e+16	1	3	4	1.73205e+16	2	1	1.41421e+16	3.5																		58_TS1	58_TS1	GAATATAAGGTGGTCCCAGCTCNNNVRYAC	none
chrchr9	90259712	90259718	chrchr9_90259712_3	58_TS1.sam	241496	chr9	90259712	TAATTCATTCAAAATAGCCTAAAGTACTAGGGGCAGGCGATATGGGACAG	3	0	3	0.0	3	0	3	0.0	1	1	1.0	3.0																		58_TS1	58_TS1	GAATATAAGGTGGTCCCAGCTCNNNVRYAC	none
chrchr9	98551665	98551673	chrchr9_98551673_4	58_TS1.sam	242284	chr9	98551673	TCTAGCCTGCCGTGATATGTTTCATGAGCGTTCAGGGCCTGCATACTGAA	3	1	4	1.73205e+16	4	2	6	2.82843e+16	4	0	0.0	4.0																		58_TS1	58_TS1	GAATATAAGGTGGTCCCAGCTCNNNVRYAC	none
chrchrM	10130	10142	chrchrM_10142_3	58_TS1.sam	246355	chrM	10142	TACATTTTGACTACCACAACTCAACGGCTACATAGAAAAATCCACCCCTT	2	1	3	1.41421e+16	2	1	3	1.41421e+16	0	2	0.0	5.09902e+16																		58_TS1	58_TS1	GAATATAAGGTGGTCCCAGCTCNNNVRYAC	none
chrchrM	10218	10228	chrchrM_10228_4	58_TS1.sam	246356	chrM	10228	TCCCTTTCTCCATAAAATTCTTCTTAGTAGCTATTACCTTCTTATTATTT	4	0	4	0.0	5	0	5	0.0	3	1	1.73205e+16	5.0																		58_TS1	58_TS1	GAATATAAGGTGGTCCCAGCTCNNNVRYAC	none
chrchrM	10286	10292	chrchrM_10292_5	58_TS1.sam	246359	chrM	10292	CCTCCTTTTACCCCTACCATGAGCCCTACAAACAACTAACCTGCCACTAA	4	1	5	2.0	6	1	7	2449489742783170	0	5	0.0	3.0																		58_TS1	58_TS1	GAATATAAGGTGGTCCCAGCTCNNNVRYAC	none
chrchrM	10543	10544	chrchrM_10544_3	58_TS1.sam	246366	chrM	10544	AGGAATACTAGTATATCGCTCACACCTCATATCCTCCCTACTATGCCTAG	1	2	3	1.41421e+16	2	2	4	2.0	1	2	1.41421e+16	0.5																		58_TS1	58_TS1	GAATATAAGGTGGTCCCAGCTCNNNVRYAC	none
chrchrM	10617	10628	chrchrM_10622_6	58_TS1.sam	246369	chrM	10622	AGCTACTCTCATAACCCTCAACACCCACTCCCTCTTAGCCAATATTGTGC	1	5	6	223606797749979	1	6	7	2449489742783170	0	5	0.0	3.89872e+16																		58_TS1	58_TS1	GAATATAAGGTGGTCCCAGCTCNNNVRYAC	none
chrchrM	10690	10706	chrchrM_10706_8	58_TS1.sam	246371	chrM	10706	AGCGGTGGGCCTAGCCCTACTAGTCTCAATCTCCAACACATATGGCCTAG	4	4	8	4.0	5	4	9	447213595499958	3	2	2449489742783170	5607138307550470																		58_TS1	58_TS1	GAATATAAGGTGGTCCCAGCTCNNNVRYAC	none
chrchrM	1075	1084	chrchrM_1084_2	58_TS1.sam	246191	chrM	1084	AAGACCCAAACTGGGATTAGATACCCCACTATGCTTAGCCCTAAACCTCA	0	2	2	0.0	0	2	2	0.0	1	1	1.0	4.5																		58_TS1	58_TS1	GAATATAAGGTGGTCCCAGCTCNNNVRYAC	none
chrchrM	10908	10918	chrchrM_10918_4	58_TS1.sam	246376	chrM	10918	CAACAACAACCTATTTAGCTGTTCCCCAACCTTTTCCTCCGACCCCCTAA	2	2	4	2.0	2	3	5	2449489742783170	4	0	0.0	5.0																		58_TS1	58_TS1	GAATATAAGGTGGTCCCAGCTCNNNVRYAC	none
chrchrM	10970	10979	chrchrM_10979_5	58_TS1.sam	246378	chrM	10979	CTAATACTAACTACCTGACTCCTACCCCTCACAATCATGGCAAGCCAACG	5	0	5	0.0	7	0	7	0.0	2	2	2.0	4.02768e+16																		58_TS1	58_TS1	GAATATAAGGTGGTCCCAGCTCNNNVRYAC	none
chrchrM	10993	11004	chrchrM_10993_6	58_TS1.sam	246379	chrM	10993	CTGACTCCTACCCCTCACAATCATGGCAAGCCAACGCCACTTATCCAGTG	5	1	6	223606797749979	5	1	6	223606797749979	0	5	0.0	3.92938e+16																		58_TS1	58_TS1	GAATATAAGGTGGTCCCAGCTCNNNVRYAC	none
chrchrM	11152	11168	chrchrM_11168_13	58_TS1.sam	246385	chrM	11168	ACCTTGGCTATCATCACCCGATGAGGCAACCAGCCAGAACGCCTGAACGC	11	2	13	469041575982343	14	3	17	648074069840786	8	4	5656854249492380	4.99166e+16																		58_TS1	58_TS1	GAATATAAGGTGGTCCCAGCTCNNNVRYAC	none
chrchrM	11421	11430	chrchrM_11421_5	58_TS1.sam	246393	chrM	11421	ACTTATGACTCCCTAAAGCCCATGTCGAAGCCCCCATCGCTGGGTCAATA	4	1	5	2.0	4	1	5	2.0	3	0	0.0	3.68179e+16																		58_TS1	58_TS1	GAATATAAGGTGGTCCCAGCTCNNNVRYAC	none
chrchrM	11533	11543	chrchrM_11543_3	58_TS1.sam	246396	chrM	11543	ACAAAACACATAGCCTACCCCTTCCTTGTACTATCCCTATGAGGCATAAT	1	2	3	1.41421e+16	1	3	4	1.73205e+16	1	2	1.41421e+16	408248290463863																		58_TS1	58_TS1	GAATATAAGGTGGTCCCAGCTCNNNVRYAC	none
chrchrM	11815	11831	chrchrM_11824_6	58_TS1.sam	246405	chrM	11824	ACTTCAAACTCTACTCCCACTAATAGCTTTTTGATGACTTCTAGCAAGCC	3	3	6	3.0	4	3	7	3.4641e+16	2	1	1.41421e+16	5889609494694870																		58_TS1	58_TS1	GAATATAAGGTGGTCCCAGCTCNNNVRYAC	none
chrchrM	12144	12154	chrchrM_12154_4	58_TS1.sam	246415	chrM	12154	TTCCTCTTGTAAATATAGTTTAACCAAAACATCAGATTGTGAATCTGACA	3	1	4	1.73205e+16	4	1	5	2.0	3	1	1.73205e+16	5.0																		58_TS1	58_TS1	GAATATAAGGTGGTCCCAGCTCNNNVRYAC	none
chrchrM	12189	12193	chrchrM_12189_4	58_TS1.sam	246416	chrM	12189	ATTGTGAATCTGACAACAGAGGCTTACGACCCCTTATTTACCGAGAAAGC	2	2	4	2.0	2	2	4	2.0	0	3	0.0	1699673171197590																		58_TS1	58_TS1	GAATATAAGGTGGTCCCAGCTCNNNVRYAC	none
chrchrM	12412	12417	chrchrM_12417_2	58_TS1.sam	246424	chrM	12417	CCTTACCACCCTCGTTAACCCTAACAAAAAAAACTCATACCCCCATTATG	1	1	2	1.0	1	1	2	1.0	0	2	0.0	2.5																		58_TS1	58_TS1	GAATATAAGGTGGTCCCAGCTCNNNVRYAC	none
chrchrM	12608	12627	chrchrM_12627_5	58_TS1.sam	246432	chrM	12627	CATCCCTGTAGCATTGTTCGTTACATGGTCCATCATAGAATTCTCACTGT	5	0	5	0.0	7	0	7	0.0	2	2	2.0	7693341276714550																		58_TS1	58_TS1	GAATATAAGGTGGTCCCAGCTCNNNVRYAC	none
chrchrM	12844	12852	chrchrM_12852_4	58_TS1.sam	246441	chrM	12852	CAACACAGCAGCCATTCAAGCAATCCTATACAACCGTATCGGCGATATCG	4	0	4	0.0	6	0	6	0.0	1	3	1.73205e+16	3559026084010430																		58_TS1	58_TS1	GAATATAAGGTGGTCCCAGCTCNNNVRYAC	none
chrchrM	12877	12885	chrchrM_12885_2	58_TS1.sam	246442	chrM	12885	CCGTATCGGCGATATCGGTTTCATCCTCGCCTTAGCATGATTTATCCTAC	1	1	2	1.0	1	2	3	1.41421e+16	1	1	1.0	4.0																		58_TS1	58_TS1	GAATATAAGGTGGTCCCAGCTCNNNVRYAC	none
chrchrM	12979	12996	chrchrM_12996_3	58_TS1.sam	246445	chrM	12996	ACTACTAGGCCTCCTCCTAGCAGCAGCAGGCAAATCAGCCCAATTAGGTC	1	2	3	1.41421e+16	1	3	4	1.73205e+16	1	1	1.0	6944222218666550																		58_TS1	58_TS1	GAATATAAGGTGGTCCCAGCTCNNNVRYAC	none
chrchrM	13037	13055	chrchrM_13037_5	58_TS1.sam	246446	chrM	13037	AATTAGGTCTCCACCCCTGACTCCCCTCAGCCATAGAAGGCCCCACCCCA	3	2	5	2449489742783170	3	3	6	3.0	0	4	0.0	7048936089935840																		58_TS1	58_TS1	GAATATAAGGTGGTCCCAGCTCNNNVRYAC	none
chrchrM	13109	13110	chrchrM_13110_4	58_TS1.sam	246448	chrM	13110	CACTATAGTTGTAGCAGGAATCTTCTTACTCATCCGCTTCCACCCCCTAG	2	2	4	2.0	2	2	4	2.0	2	2	2.0	0.5																		58_TS1	58_TS1	GAATATAAGGTGGTCCCAGCTCNNNVRYAC	none
chrchrM	13213	13219	chrchrM_13219_7	58_TS1.sam	246451	chrM	13219	TTCGCAGCAGTCTGCGCCCTTACACAAAATGACATCAAAAAAATCGTAGC	6	1	7	2449489742783170	7	1	8	2.64575e+16	6	1	2449489742783170	2494438257849290																		58_TS1	58_TS1	GAATATAAGGTGGTCCCAGCTCNNNVRYAC	none
chrchrM	13441	13452	chrchrM_13446_5	58_TS1.sam	246456	chrM	13446	ACTCAAAACCATACCTCTCACTTCAACCTCCCTCACCATTGGCAGCCTAG	3	2	5	2449489742783170	9	2	11	4242640687119280	2	3	2449489742783170	4496912521077340																		58_TS1	58_TS1	GAATATAAGGTGGTCCCAGCTCNNNVRYAC	none
chrchrM	13546	13573	chrchrM_13557_6	58_TS1.sam	246460	chrM	13557	AAACATATCATACACAAACGCCTGAGCCCTATCTATTACTCTCATCGCTA	2	4	6	2.82843e+16	3	4	7	3.4641e+16	2	3	2449489742783170	9090654541890800																		58_TS1	58_TS1	GAATATAAGGTGGTCCCAGCTCNNNVRYAC	none
chrchrM	13596	13609	chrchrM_13599_5	58_TS1.sam	246461	chrM	13599	CATCGCTACCTCCCTGACAAGCGCCTATAGCACTCGAATAATTCTTCTCA	3	2	5	2449489742783170	3	4	7	3.4641e+16	0	5	0.0	5557777333511020																		58_TS1	58_TS1	GAATATAAGGTGGTCCCAGCTCNNNVRYAC	none
chrchrM	13627	13655	chrchrM_13655_10	58_TS1.sam	246462	chrM	13655	CAGGTCAACCTCGCTTCCCCACCCTTACTAACATTAACGAAAATAACCCC	5	5	10	5.0	10	13	23	1140175425099130	4	6	4898979485566350	9512327528002800																		58_TS1	58_TS1	GAATATAAGGTGGTCCCAGCTCNNNVRYAC	none
chrchrM	13775	13806	chrchrM_13775_13	58_TS1.sam	246466	chrM	13775	TTTCCCCCGCATCCCCCTTCCAAACAACAATCCCCCTCTACCTAAAACTC	11	2	13	469041575982343	23	2	25	6782329983125260	2	8	4.0	1182951816432090																		58_TS1	58_TS1	GAATATAAGGTGGTCCCAGCTCNNNVRYAC	none
chrchrM	13997	14004	chrchrM_14004_3	58_TS1.sam	246471	chrM	14004	GCCCCTACTCCTCCTAGACCTAACCTGACTAGAAAAGCTATTACCTAAAA	0	3	3	0.0	0	7	7	0.0	1	1	1.0	2943920288775940																		58_TS1	58_TS1	GAATATAAGGTGGTCCCAGCTCNNNVRYAC	none
chrchrM	14078	14097	chrchrM_14088_7	58_TS1.sam	246472	chrM	14088	CACCTCAACCCAAAAAGGCATAATTAAACTTTACTTCCTCTCTTTCTTCT	6	1	7	2449489742783170	17	1	18	4123105625617660	2	5	3.16228e+16	6745368781616020																		58_TS1	58_TS1	GAATATAAGGTGGTCCCAGCTCNNNVRYAC	none
chrchrM	14256	14257	chrchrM_14257_2	58_TS1.sam	246476	chrM	14257	ATCATACAAAGCCCCCGCACCAATAGGATCCTCCCGAATCAACCCTGACC	1	1	2	1.0	1	1	2	1.0	0	1	0.0	0.5																		58_TS1	58_TS1	GAATATAAGGTGGTCCCAGCTCNNNVRYAC	none
chrchrM	14391	14406	chrchrM_14406_5	58_TS1.sam	246481	chrM	14406	TCGCTAACCCCACTAAAACACTCACCAAGACCTCAACCCCTGACCCCCAT	3	2	5	2449489742783170	5	3	8	3872983346207410	3	1	1.73205e+16	6164414002968970																		58_TS1	58_TS1	GAATATAAGGTGGTCCCAGCTCNNNVRYAC	none
chrchrM	14435	14452	chrchrM_14435_7	58_TS1.sam	246482	chrM	14435	ACCTCAACCCCTGACCCCCATGCCTCAGGATACTCCTCAATAGCCATCGC	4	3	7	3.4641e+16	8	5	13	6324555320336750	3	2	2449489742783170	696419413859206																		58_TS1	58_TS1	GAATATAAGGTGGTCCCAGCTCNNNVRYAC	none
chrchrM	14524	14527	chrchrM_14527_4	58_TS1.sam	246483	chrM	14527	TAAAAAAACTATTAAACCCATATAACCTCCCCCAAAATTCAGAATAATAA	3	1	4	1.73205e+16	3	2	5	2449489742783170	2	1	1.41421e+16	1.5																		58_TS1	58_TS1	GAATATAAGGTGGTCCCAGCTCNNNVRYAC	none
chrchrM	14818	14821	chrchrM_14821_2	58_TS1.sam	246490	chrM	14821	ATTCATCGACCTCCCCACCCCATCCAACATCTCCGCATGATGAAACTTCG	1	1	2	1.0	2	1	3	1.41421e+16	1	0	0.0	1.5																		58_TS1	58_TS1	GAATATAAGGTGGTCCCAGCTCNNNVRYAC	none
chrchrM	15242	15255	chrchrM_15255_4	58_TS1.sam	246502	chrM	15255	AATGAATCTGAGGAGGCTACTCAGTAGACAGTCCCACCCTCACACGATTC	3	1	4	1.73205e+16	3	1	4	1.73205e+16	1	2	1.41421e+16	5244044240850750																		58_TS1	58_TS1	GAATATAAGGTGGTCCCAGCTCNNNVRYAC	none
chrchrM	15318	15345	chrchrM_15337_41	58_TS1.sam	246505	chrM	15337	TGCAGCCCTAGCAACACTCCACCTCCTATTCTTGCACGAAACGGGATCAA	5	36	41	1.34164e+16	7	99	106	2.63249e+16	34	1	5830951894845300	8499080832654780																		58_TS1	58_TS1	GAATATAAGGTGGTCCCAGCTCNNNVRYAC	none
chrchrM	15394	15407	chrchrM_15407_8	58_TS1.sam	246507	chrM	15407	TCCCATTCCGATAAAATCACCTTCCACCCTTACTACACAATCAAAGACGC	4	4	8	4.0	4	8	12	5656854249492380	2	4	2.82843e+16	4445222154178570																		58_TS1	58_TS1	GAATATAAGGTGGTCCCAGCTCNNNVRYAC	none
chrchrM	15536	15546	chrchrM_15546_3	58_TS1.sam	246511	chrM	15546	CCAACCCCTTAAACACCCCTCCCCACATCAAGCCCGAATGATATTTCCTA	2	1	3	1.41421e+16	2	1	3	1.41421e+16	1	2	1.41421e+16	4320493798938570																		58_TS1	58_TS1	GAATATAAGGTGGTCCCAGCTCNNNVRYAC	none
chrchrM	15645	15649	chrchrM_15645_5	58_TS1.sam	246513	chrM	15645	TTGCCCTATTACTATCCATCCTCATCCTAGCAATAATCCCCATCCTCCAT	1	4	5	2.0	1	8	9	2.82843e+16	4	0	0.0	1632993161855450																		58_TS1	58_TS1	GAATATAAGGTGGTCCCAGCTCNNNVRYAC	none
chrchrM	15667	15672	chrchrM_15672_2	58_TS1.sam	246514	chrM	15672	TAGCAATAATCCCCATCCTCCATATATCCAAACAACAAAGCATAATATTT	1	1	2	1.0	1	3	4	1.73205e+16	1	1	1.0	2.5																		58_TS1	58_TS1	GAATATAAGGTGGTCCCAGCTCNNNVRYAC	none
chrchrM	15786	15793	chrchrM_15793_2	58_TS1.sam	246517	chrM	15793	ACCAGTAAGCTACCCTTTTACCATCATTGGACAAGTAGCATCCGTACTAT	2	0	2	0.0	3	0	3	0.0	1	1	1.0	3.5																		58_TS1	58_TS1	GAATATAAGGTGGTCCCAGCTCNNNVRYAC	none
chrchrM	15834	15844	chrchrM_15844_2	58_TS1.sam	246519	chrM	15844	CTTCACAACAATCCTAATCCTAATACCAACTATCTCCCTAATTGAAAACA	1	1	2	1.0	1	1	2	1.0	2	0	0.0	5.0																		58_TS1	58_TS1	GAATATAAGGTGGTCCCAGCTCNNNVRYAC	none
chrchrM	1613	1617	chrchrM_1617_2	58_TS1.sam	246203	chrM	1617	TGGACGAACCAGAGTGTAGCTTAACACAAAGCACCCAACTTACACTTAGG	1	1	2	1.0	3	1	4	1.73205e+16	1	1	1.0	2.0																		58_TS1	58_TS1	GAATATAAGGTGGTCCCAGCTCNNNVRYAC	none
chrchrM	16158	16160	chrchrM_16160_2	58_TS1.sam	246524	chrM	16160	TAAATACTTGACCACCTGTAGTACATAAAAACCCAATCCACATCAAAACC	1	1	2	1.0	1	1	2	1.0	2	0	0.0	1.0																		58_TS1	58_TS1	GAATATAAGGTGGTCCCAGCTCNNNVRYAC	none
chrchrM	16296	16299	chrchrM_16299_7	58_TS1.sam	246529	chrM	16299	ATACCAACAAACCTACCCACCCTTAACAGTACATAGTACATAAAGCCATT	5	2	7	3.16228e+16	5	2	7	3.16228e+16	4	2	2.82843e+16	1118033988749890																		58_TS1	58_TS1	GAATATAAGGTGGTCCCAGCTCNNNVRYAC	none
chrchrM	16315	16323	chrchrM_16315_11	58_TS1.sam	246530	chrM	16315	CCACCCTTAACAGTACATAGTACATAAAGCCATTTACCGTACATAGCACA	5	6	11	5477225575051660	10	16	26	1.26491e+16	0	11	0.0	339934634239519																		58_TS1	58_TS1	GAATATAAGGTGGTCCCAGCTCNNNVRYAC	none
chrchrM	16535	16537	chrchrM_16537_2	58_TS1.sam	246536	chrM	16537	TCAGGGTCATAAAGCCTAAATAGCCCACACGTTCCCCTTAAATAAGACAT	0	2	2	0.0	0	2	2	0.0	1	1	1.0	1.0																		58_TS1	58_TS1	GAATATAAGGTGGTCCCAGCTCNNNVRYAC	none
chrchrM	1676	1677	chrchrM_1677_2	58_TS1.sam	246205	chrM	1677	TTAACTTGACCGCTCTGAGCTAAACCTAGCCCCAAACCCACTCCACCTTA	1	1	2	1.0	1	1	2	1.0	2	0	0.0	0.5																		58_TS1	58_TS1	GAATATAAGGTGGTCCCAGCTCNNNVRYAC	none
chrchrM	1755	1768	chrchrM_1768_3	58_TS1.sam	246207	chrM	1768	ATAGGCGATAGAAATTGAAACCTGGCGCAATAGATATAGTACCGCAAGGG	2	1	3	1.41421e+16	2	1	3	1.41421e+16	0	3	0.0	5436502143433360																		58_TS1	58_TS1	GAATATAAGGTGGTCCCAGCTCNNNVRYAC	none
chrchrM	2119	2128	chrchrM_2119_12	58_TS1.sam	246213	chrM	2119	TTAGTCCAAAGAGGAACAGCTCTTTGGACACTAGGAAAAAACCTTGTAGA	11	1	12	33166247903554	12	1	13	3.4641e+16	9	1	3.0	3.18748e+16																		58_TS1	58_TS1	GAATATAAGGTGGTCCCAGCTCNNNVRYAC	none
chrchrM	2224	2236	chrchrM_2227_4	58_TS1.sam	246216	chrM	2227	GTTCAAGCTCAACACCCACTACCTAAAAAATCCCAAACATATAACTGAAC	1	3	4	1.73205e+16	1	11	12	33166247903554	4	0	0.0	5.09902e+16																		58_TS1	58_TS1	GAATATAAGGTGGTCCCAGCTCNNNVRYAC	none
chrchrM	2415	2422	chrchrM_2422_4	58_TS1.sam	246219	chrM	2422	AACAAGTCATTATTACCCTCACTGTCAACCCAACACAGGCATGCTCATAA	0	4	4	0.0	0	4	4	0.0	1	3	1.73205e+16	2943920288775940																		58_TS1	58_TS1	GAATATAAGGTGGTCCCAGCTCNNNVRYAC	none
chrchrM	2438	2447	chrchrM_2447_9	58_TS1.sam	246220	chrM	2447	CAACCCAACACAGGCATGCTCATAAGGAAAGGTTAAAAAAAGTAAAAGGA	6	3	9	4242640687119280	10	3	13	5477225575051660	3	3	3.0	3.20156e+16																		58_TS1	58_TS1	GAATATAAGGTGGTCCCAGCTCNNNVRYAC	none
chrchrM	252	258	chrchrM_258_4	58_TS1.sam	246177	chrM	258	AATAATAACAATTGAATGTCTGCACAGCCACTTTCCACACAGACATCATA	3	1	4	1.73205e+16	4	1	5	2.0	1	3	1.73205e+16	2.62467e+16																		58_TS1	58_TS1	GAATATAAGGTGGTCCCAGCTCNNNVRYAC	none
chrchrM	2576	2581	chrchrM_2578_4	58_TS1.sam	246222	chrM	2578	ACACATGTTTAACGGCCGCGGTACCCTAACCGTGCAaaggtagcataatc	1	3	4	1.73205e+16	1	3	4	1.73205e+16	2	2	2.0	2.0548e+16																		58_TS1	58_TS1	GAATATAAGGTGGTCCCAGCTCNNNVRYAC	none
chrchrM	2628	2633	chrchrM_2633_2	58_TS1.sam	246224	chrM	2633	ttccttaaatagggacctgtatgaatggctccacgagggttcagctgtct	1	1	2	1.0	1	1	2	1.0	0	1	0.0	2.5																		58_TS1	58_TS1	GAATATAAGGTGGTCCCAGCTCNNNVRYAC	none
chrchrM	2764	2764	chrchrM_2764_4	58_TS1.sam	246227	chrM	2764	aatttaTTAATGCAAACAGTACCTAACAAACCCACAGGTCCTAAACTACC	2	2	4	2.0	2	3	5	2449489742783170	1	2	1.41421e+16	0.0																		58_TS1	58_TS1	GAATATAAGGTGGTCCCAGCTCNNNVRYAC	none
chrchrM	2781	2785	chrchrM_2781_6	58_TS1.sam	246228	chrM	2781	AGTACCTAACAAACCCACAGGTCCTAAACTACCAAACCTGCATTAAAAAT	6	0	6	0.0	8	0	8	0.0	4	1	2.0	1699673171197590																		58_TS1	58_TS1	GAATATAAGGTGGTCCCAGCTCNNNVRYAC	none
chrchrM	2907	2918	chrchrM_2918_3	58_TS1.sam	246229	chrM	2918	TTGATCCAATAACTTGACCAACGGAACAAGTTACCCTAGGGATAACAGCG	2	1	3	1.41421e+16	4	1	5	2.0	3	0	0.0	4642796092394700																		58_TS1	58_TS1	GAATATAAGGTGGTCCCAGCTCNNNVRYAC	none
chrchrM	2973	2977	chrchrM_2976_7	58_TS1.sam	246230	chrM	2976	TTCTAGAGTCCATATCAACAATAGGGTTTACGACCTCGATGTTGGATCAG	4	3	7	3.4641e+16	8	3	11	4898979485566350	1	6	2449489742783170	1699673171197590																		58_TS1	58_TS1	GAATATAAGGTGGTCCCAGCTCNNNVRYAC	none
chrchrM	3064	3072	chrchrM_3064_3	58_TS1.sam	246231	chrM	3064	GTTCAACGATTAAAGTCCTACGTGATCTGAGTTCAGACCGGAGTAATCCA	2	1	3	1.41421e+16	2	1	3	1.41421e+16	0	2	0.0	4.0																		58_TS1	58_TS1	GAATATAAGGTGGTCCCAGCTCNNNVRYAC	none
chrchrM	309	311	chrchrM_311_6	58_TS1.sam	246179	chrM	311	AAAAATTTCCACCAAACCCCCCCTCCCCCGCTTCTGGCCACAGCACTTAA	4	2	6	2.82843e+16	4	2	6	2.82843e+16	0	6	0.0	1.0																		58_TS1	58_TS1	GAATATAAGGTGGTCCCAGCTCNNNVRYAC	none
chrchrM	3307	3311	chrchrM_3311_3	58_TS1.sam	246237	chrM	3311	caattcctcttcttaacaacaTACCCATGGCCAACCTCCTACTCCTCATT	2	1	3	1.41421e+16	2	1	3	1.41421e+16	0	3	0.0	2.0																		58_TS1	58_TS1	GAATATAAGGTGGTCCCAGCTCNNNVRYAC	none
chrchrM	3325	3334	chrchrM_3334_2	58_TS1.sam	246238	chrM	3334	CCCATGGCCAACCTCCTACTCCTCATTGTACCCATTCTAATCGCAATGGC	0	2	2	0.0	0	5	5	0.0	1	1	1.0	4.5																		58_TS1	58_TS1	GAATATAAGGTGGTCCCAGCTCNNNVRYAC	none
chrchrM	3433	3443	chrchrM_3443_5	58_TS1.sam	246242	chrM	3443	ACGTTGTAGGCCCCTACGGGCTACTACAACCCTTCGCTGACGCCATAAAA	4	1	5	2.0	4	1	5	2.0	4	0	0.0	5.0																		58_TS1	58_TS1	GAATATAAGGTGGTCCCAGCTCNNNVRYAC	none
chrchrM	3526	3535	chrchrM_3529_5	58_TS1.sam	246243	chrM	3529	ACCATCACCCTCTACATCACCGCCCCGACCTTAGCTCTCACCATCGCTCT	0	5	5	0.0	0	5	5	0.0	1	4	2.0	3.74166e+16																		58_TS1	58_TS1	GAATATAAGGTGGTCCCAGCTCNNNVRYAC	none
chrchrM	3693	3717	chrchrM_3717_8	58_TS1.sam	246246	chrM	3717	GATCGGCGCACTGCGAGCAGTAGCCCAAACAATCTCATATGAAGTCACCC	4	4	8	4.0	6	4	10	4898979485566350	1	7	2.64575e+16	9.5																		58_TS1	58_TS1	GAATATAAGGTGGTCCCAGCTCNNNVRYAC	none
chrchrM	3765	3767	chrchrM_3765_4	58_TS1.sam	246248	chrM	3765	CCTAGCCATCATTCTACTATCAACATTACTAATAAGTGGCTCCTTTAACC	1	3	4	1.73205e+16	1	7	8	2.64575e+16	3	1	1.73205e+16	1.0																		58_TS1	58_TS1	GAATATAAGGTGGTCCCAGCTCNNNVRYAC	none
chrchrM	3877	3887	chrchrM_3877_8	58_TS1.sam	246250	chrM	3877	ATAATATGATTTATCTCCACACTAGCAGAGACCAACCGAACCCCCTTCGA	0	8	8	0.0	0	22	22	0.0	1	6	2449489742783170	5.0																		58_TS1	58_TS1	GAATATAAGGTGGTCCCAGCTCNNNVRYAC	none
chrchrM	4956	4961	chrchrM_4961_3	58_TS1.sam	246261	chrM	4961	TCTCTCAATCTTATCCATCATAGCAGGCAGTTGAGGTGGATTAAACCAAA	2	1	3	1.41421e+16	2	1	3	1.41421e+16	2	1	1.41421e+16	2160246899469280																		58_TS1	58_TS1	GAATATAAGGTGGTCCCAGCTCNNNVRYAC	none
chrchrM	5140	5155	chrchrM_5155_3	58_TS1.sam	246265	chrM	5155	TAAACTCCAGCACCACGACCCTACTACTATCTCGCACCTGAAACAAGCTA	1	2	3	1.41421e+16	1	2	3	1.41421e+16	1	1	1.0	6164414002968970																		58_TS1	58_TS1	GAATATAAGGTGGTCCCAGCTCNNNVRYAC	none
chrchrM	5218	5228	chrchrM_5228_2	58_TS1.sam	246266	chrM	5228	ATCCACCCTCCTCTCCCTAGGAGGCCTGCCCCCGCTAACCGGCTTTTTGC	1	1	2	1.0	1	1	2	1.0	1	1	1.0	5.0																		58_TS1	58_TS1	GAATATAAGGTGGTCCCAGCTCNNNVRYAC	none
chrchrM	5474	5494	chrchrM_5491_9	58_TS1.sam	246271	chrM	5491	CCACGCTACTCCTACCTATCTCCCCTTTTATACTAATAATCTTATAGAAA	2	7	9	3.74166e+16	8	11	19	938083151964686	6	2	3.4641e+16	7088723439378910																		58_TS1	58_TS1	GAATATAAGGTGGTCCCAGCTCNNNVRYAC	none
chrchrM	5740	5743	chrchrM_5740_3	58_TS1.sam	246274	chrM	5740	CTGGCTTCAATCTACTTCTCCCGCCGCCGGGAAAAAAGGCGGGAGAAGCC	3	0	3	0.0	3	0	3	0.0	1	2	1.41421e+16	1.5																		58_TS1	58_TS1	GAATATAAGGTGGTCCCAGCTCNNNVRYAC	none
chrchrM	6389	6400	chrchrM_6400_4	58_TS1.sam	246285	chrM	6400	TCTTAGGGGCCATCAATTTCATCACAACAATTATCAATATAAAACCCCCT	1	3	4	1.73205e+16	1	5	6	223606797749979	1	2	1.41421e+16	4301162633521310																		58_TS1	58_TS1	GAATATAAGGTGGTCCCAGCTCNNNVRYAC	none
chrchrM	6417	6438	chrchrM_6417_9	58_TS1.sam	246286	chrM	6417	TTCATCACAACAATTATCAATATAAAACCCCCTGCCATAACCCAATACCA	7	2	9	3.74166e+16	10	2	12	447213595499958	2	6	3.4641e+16	7949056547792320																		58_TS1	58_TS1	GAATATAAGGTGGTCCCAGCTCNNNVRYAC	none
chrchrM	6468	6473	chrchrM_6473_2	58_TS1.sam	246287	chrM	6473	CCTCTTCGTCTGATCCGTCCTAATCACAGCAGTCCTACTTCTCCTATCTC	1	1	2	1.0	1	1	2	1.0	1	1	1.0	2.5																		58_TS1	58_TS1	GAATATAAGGTGGTCCCAGCTCNNNVRYAC	none
chrchrM	6533	6545	chrchrM_6539_6	58_TS1.sam	246289	chrM	6539	TGGCATCACTATACTACTAACAGACCGCAACCTCAACACCACCTTCTTCG	5	1	6	223606797749979	5	2	7	3.16228e+16	0	5	0.0	4898979485566350																		58_TS1	58_TS1	GAATATAAGGTGGTCCCAGCTCNNNVRYAC	none
chrchrM	6731	6743	chrchrM_6743_4	58_TS1.sam	246294	chrM	6743	TATGGTCTGAGCTATGATATCAATTGGCTTCCTAGGGTTTATCGTGTGAG	0	4	4	0.0	0	5	5	0.0	1	2	1.41421e+16	5.24934e+16																		58_TS1	58_TS1	GAATATAAGGTGGTCCCAGCTCNNNVRYAC	none
chrchrM	696	706	chrchrM_706_2	58_TS1.sam	246186	chrM	706	AGTAAGATTACACATGCAAGCATCCCCGTTCCAGTGAGTTCACCCTCTAA	1	1	2	1.0	1	1	2	1.0	1	1	1.0	5.0																		58_TS1	58_TS1	GAATATAAGGTGGTCCCAGCTCNNNVRYAC	none
chrchrM	751	761	chrchrM_761_2	58_TS1.sam	246187	chrM	761	CACGATCAAAAGGAACAAGCATCAAGCACGCAGCAATGCAGCTCAAAACG	1	1	2	1.0	6	1	7	2449489742783170	2	0	0.0	5.0																		58_TS1	58_TS1	GAATATAAGGTGGTCCCAGCTCNNNVRYAC	none
chrchrM	797	798	chrchrM_798_2	58_TS1.sam	246188	chrM	798	GCAGCTCAAAACGCTTAGCCTAGCCACACCCCCACGGGAAACAGCAGTGA	2	0	2	0.0	2	0	2	0.0	1	1	1.0	0.5																		58_TS1	58_TS1	GAATATAAGGTGGTCCCAGCTCNNNVRYAC	none
chrchrM	7980	7986	chrchrM_7982_4	58_TS1.sam	246316	chrM	7982	CCATTATTCCTAGAACCAGGCGACCTGCGACTCCTTGACGTTGACAATCG	3	1	4	1.73205e+16	5	1	6	223606797749979	2	1	1.41421e+16	2494438257849290																		58_TS1	58_TS1	GAATATAAGGTGGTCCCAGCTCNNNVRYAC	none
chrchrM	8081	8105	chrchrM_8087_10	58_TS1.sam	246318	chrM	8087	TTGCACTCATGAGCTGTCCCCACATTAGGCTTAAAAACAGATGCAATTCC	6	4	10	4898979485566350	8	4	12	5656854249492380	5	4	447213595499958	8261047025600540																		58_TS1	58_TS1	GAATATAAGGTGGTCCCAGCTCNNNVRYAC	none
chrchrM	8205	8215	chrchrM_8215_2	58_TS1.sam	246320	chrM	8215	AAACCACAGTTTCATGCCCATCGTCCTAGAATTAATTCCCCTAAAAATCT	0	2	2	0.0	0	2	2	0.0	1	1	1.0	5.0																		58_TS1	58_TS1	GAATATAAGGTGGTCCCAGCTCNNNVRYAC	none
chrchrM	8729	8733	chrchrM_8732_30	58_TS1.sam	246332	chrM	8732	ACAACACTAAAGGACGAACCTGATCTCTTATACTAGTATCCTTAATCATT	0	30	30	0.0	0	69	69	0.0	16	7	1.0583e+16	1.41421e+16																		58_TS1	58_TS1	GAATATAAGGTGGTCCCAGCTCNNNVRYAC	none
chrchrM	9064	9071	chrchrM_9068_6	58_TS1.sam	246336	chrM	9068	TAATTGGAAGCGCCACCCTAGCAATATCAACCATTAACCTTCCCTCTACA	5	1	6	223606797749979	5	1	6	223606797749979	3	2	2449489742783170	2.86744e+16																		58_TS1	58_TS1	GAATATAAGGTGGTCCCAGCTCNNNVRYAC	none
chrchrM	925	938	chrchrM_937_9	58_TS1.sam	246189	chrM	937	AACCCAAGTCAATAGAAGCCGGCGTAAAGAGTGTTTTAGATCACCCCCTC	2	7	9	3.74166e+16	2	13	15	5.09902e+16	1	6	2449489742783170	5.35164e+16																		58_TS1	58_TS1	GAATATAAGGTGGTCCCAGCTCNNNVRYAC	none
chrchrM	9555	9557	chrchrM_9557_4	58_TS1.sam	246342	chrM	9557	CCCCCAATTAGGAGGGCACTGGCCCCCAACAGGCATCACCCCGCTAAATC	1	3	4	1.73205e+16	1	4	5	2.0	0	2	0.0	1.0																		58_TS1	58_TS1	GAATATAAGGTGGTCCCAGCTCNNNVRYAC	none
chrchrM	9644	9646	chrchrM_9646_3	58_TS1.sam	246344	chrM	9646	CATCAGGAGTATCAATCACCTGAGCTCACCATAGTCTAATAGAAAACAAC	1	2	3	1.41421e+16	2	2	4	2.0	1	2	1.41421e+16	1.0																		58_TS1	58_TS1	GAATATAAGGTGGTCCCAGCTCNNNVRYAC	none
chrchrM	9783	9793	chrchrM_9793_2	58_TS1.sam	246346	chrM	9793	TTTCCGACGGCATCTACGGCTCAACATTTTTTGTAGCCACAGGCTTCCAC	1	1	2	1.0	2	1	3	1.41421e+16	0	2	0.0	5.0																		58_TS1	58_TS1	GAATATAAGGTGGTCCCAGCTCNNNVRYAC	none
chrchrM	9875	9886	chrchrM_9886_4	58_TS1.sam	246347	chrM	9886	TCATCCGCCAACTAATATTTCACTTTACATCCAAACATCACTTTGGCTTC	0	4	4	0.0	0	9	9	0.0	1	2	1.41421e+16	4.60977e+16																		58_TS1	58_TS1	GAATATAAGGTGGTCCCAGCTCNNNVRYAC	none
chrchrUn_KI270438v1	104106	104121	chrchrUn_KI270438v1_104106_5	58_TS1.sam	246614	chrUn_KI270438v1	104106	tggactcaaatgttatggaatcaaagggaatggactcaaatagaatggac	4	1	5	2.0	4	1	5	2.0	0	4	0.0	5.76086e+16																		58_TS1	58_TS1	GAATATAAGGTGGTCCCAGCTCNNNVRYAC	none
chrchrUn_KI270438v1	109525	109530	chrchrUn_KI270438v1_109530_2	58_TS1.sam	246634	chrUn_KI270438v1	109530	agtaatagaatgcaatggagtgtaatggaataatatggaatggaatggaa	1	1	2	1.0	1	1	2	1.0	1	0	0.0	2.5																		58_TS1	58_TS1	GAATATAAGGTGGTCCCAGCTCNNNVRYAC	none
chrchrUn_KI270438v1	109542	109556	chrchrUn_KI270438v1_109548_7	58_TS1.sam	246635	chrUn_KI270438v1	109548	agtgtaatggaataatatggaatggaatggaatggaatgcagtggacaca	2	5	7	3.16228e+16	2	7	9	3.74166e+16	0	6	0.0	5734883511361750																		58_TS1	58_TS1	GAATATAAGGTGGTCCCAGCTCNNNVRYAC	none
chrchrUn_KI270438v1	109878	109890	chrchrUn_KI270438v1_109880_8	58_TS1.sam	246640	chrUn_KI270438v1	109880	tcaaatggaatggaatggaagggaatggaatggaatggaattgaaccaaa	8	0	8	0.0	15	0	15	0.0	3	3	3.0	5.09902e+16																		58_TS1	58_TS1	GAATATAAGGTGGTCCCAGCTCNNNVRYAC	none
chrchrUn_KI270466v1	868	877	chrchrUn_KI270466v1_877_2	58_TS1.sam	246683	chrUn_KI270466v1	877	attttgcgtattttgatattttatgtagagtatataatgtatactttggg	1	1	2	1.0	1	1	2	1.0	0	2	0.0	4.5																		58_TS1	58_TS1	GAATATAAGGTGGTCCCAGCTCNNNVRYAC	none
chrchrX	101443617	101443630	chrchrX_101443617_4	58_TS1.sam	254443	chrX	101443617	CCAGATTAGAGGATACTGTGAGCAAATGAGTTGGAGTGCTCTTCTGAGCT	3	1	4	1.73205e+16	3	1	4	1.73205e+16	1	2	1.41421e+16	5312459150169740																		58_TS1	58_TS1	GAATATAAGGTGGTCCCAGCTCNNNVRYAC	none
chrchrX	104425780	104425780	chrchrX_104425780_12	58_TS1.sam	254845	chrX	104425780	TTCTGTTGTCTCCCAGTCACCATCACCAAACCCCCTTTGAGGCTTGCAGC	12	0	12	0.0	17	0	17	0.0	3	7	458257569495584	0.0																		58_TS1	58_TS1	GAATATAAGGTGGTCCCAGCTCNNNVRYAC	none
chrchrX	104425800	104425800	chrchrX_104425800_6	58_TS1.sam	254846	chrX	104425800	CATCACCAAACCCCCTTTGAGGCTTGCAGCTCCTGCTTCTCCTTTTGAAT	0	6	6	0.0	0	6	6	0.0	3	3	3.0	0.0																		58_TS1	58_TS1	GAATATAAGGTGGTCCCAGCTCNNNVRYAC	none
chrchrX	117605544	117605553	chrchrX_117605553_2	58_TS1.sam	256513	chrX	117605553	tcagagggagcaaaccaaaagccttggcaattttcacgtggtgctaagcc	1	1	2	1.0	1	1	2	1.0	1	1	1.0	4.5																		58_TS1	58_TS1	GAATATAAGGTGGTCCCAGCTCNNNVRYAC	none
chrchrX	118933267	118933277	chrchrX_118933277_2	58_TS1.sam	256682	chrX	118933277	gggagaatatattctttgcctcttccagtttctgctgtctgtcagtattc	1	1	2	1.0	1	1	2	1.0	0	1	0.0	5.0																		58_TS1	58_TS1	GAATATAAGGTGGTCCCAGCTCNNNVRYAC	none
chrchrX	123784786	123784794	chrchrX_123784794_3	58_TS1.sam	257328	chrX	123784794	aggccgaggttgcagtgagccgagattgagccattgcactccagcctggg	1	2	3	1.41421e+16	1	2	3	1.41421e+16	1	2	1.41421e+16	4.0																		58_TS1	58_TS1	GAATATAAGGTGGTCCCAGCTCNNNVRYAC	none
chrchrX	124575706	124575706	chrchrX_124575706_28	58_TS1.sam	257453	chrX	124575706	AAAAATCCATGCCTGACTTACAACTTTTGAATTCGATAAAATAAGTCAGT	28	0	28	0.0	36	0	36	0.0	9	18	1.27279e+16	0.0																		58_TS1	58_TS1	GAATATAAGGTGGTCCCAGCTCNNNVRYAC	none
chrchrX	124575726	124575727	chrchrX_124575727_49	58_TS1.sam	257454	chrX	124575727	AACTTTTGAATTCGATAAAATAAGTCAGTTGGCCTTTTCACTATACAGAA	0	49	49	0.0	0	63	63	0.0	16	24	1.95959e+16	0.5																		58_TS1	58_TS1	GAATATAAGGTGGTCCCAGCTCNNNVRYAC	none
chrchrX	128921030	128921041	chrchrX_128921041_3	58_TS1.sam	257928	chrX	128921041	tagtgcatcttatgtgactattttttcacTCCCACTCACATACCACCAAA	2	1	3	1.41421e+16	3	1	4	1.73205e+16	0	2	0.0	4.49691e+16																		58_TS1	58_TS1	GAATATAAGGTGGTCCCAGCTCNNNVRYAC	none
chrchrX	129323649	129323653	chrchrX_129323653_3	58_TS1.sam	257986	chrX	129323653	gctctgtcacccaagttggagtgcagtggcaccatctcagctcactgcaa	2	1	3	1.41421e+16	2	1	3	1.41421e+16	2	1	1.41421e+16	2.0																		58_TS1	58_TS1	GAATATAAGGTGGTCCCAGCTCNNNVRYAC	none
chrchrX	145849658	145849660	chrchrX_145849660_2	58_TS1.sam	259670	chrX	145849660	gcagtggtgcgatctcggctcactgcaagctccacctcccaggttcaagc	2	0	2	0.0	2	0	2	0.0	1	1	1.0	1.0																		58_TS1	58_TS1	GAATATAAGGTGGTCCCAGCTCNNNVRYAC	none
chrchrX	26134700	26134706	chrchrX_26134706_4	58_TS1.sam	248677	chrX	26134706	ATTCTACCTCtagatctatttcagctaataatctcaaaaggaataataga	1	3	4	1.73205e+16	2	4	6	2.82843e+16	2	1	1.41421e+16	3.0																		58_TS1	58_TS1	GAATATAAGGTGGTCCCAGCTCNNNVRYAC	none
chrchrX	34275642	34275642	chrchrX_34275642_2	58_TS1.sam	249228	chrX	34275642	GTAATATCTAATACTATATTGTTTTTGGTCTGACAGTTACCAAAAAATCT	2	0	2	0.0	3	0	3	0.0	1	1	1.0	0.0																		58_TS1	58_TS1	GAATATAAGGTGGTCCCAGCTCNNNVRYAC	none
chrchrX	36813228	36813234	chrchrX_36813234_2	58_TS1.sam	249380	chrX	36813234	ATGTTCTTAATAAGCAAGGACCCTCAGCCTCACACAGTCTCACATGACAA	1	1	2	1.0	1	1	2	1.0	0	2	0.0	3.0																		58_TS1	58_TS1	GAATATAAGGTGGTCCCAGCTCNNNVRYAC	none
chrchrX	39402241	39402247	chrchrX_39402247_3	58_TS1.sam	249559	chrX	39402247	gtgttagcatttgtgtgcatacgtgtgtgtgtgCACATCTGTGGATCGTA	1	2	3	1.41421e+16	1	2	3	1.41421e+16	1	2	1.41421e+16	3.0																		58_TS1	58_TS1	GAATATAAGGTGGTCCCAGCTCNNNVRYAC	none
chrchrX	42752281	42752281	chrchrX_42752281_6	58_TS1.sam	249901	chrX	42752281	gagtttgtgaccaacctggccaacatggtaaaactccatctctactaaaa	5	1	6	223606797749979	5	1	6	223606797749979	6	0	0.0	0.0																		58_TS1	58_TS1	GAATATAAGGTGGTCCCAGCTCNNNVRYAC	none
chrchrX	4383678	4383678	chrchrX_4383678_78	58_TS1.sam	246897	chrX	4383678	TAAtgaaaccacttttgcaaaattcatgacagtaagagaattatgactgt	78	0	78	0.0	116	0	116	0.0	26	42	3304542328371660	0.0																		58_TS1	58_TS1	GAATATAAGGTGGTCCCAGCTCNNNVRYAC	none
chrchrX	4383698	4383698	chrchrX_4383698_138	58_TS1.sam	246898	chrX	4383698	aattcatgacagtaagagaattatgactgtgaaagagatctgacctaact	0	138	138	0.0	0	184	184	0.0	50	40	4.47214e+16	0.0																		58_TS1	58_TS1	GAATATAAGGTGGTCCCAGCTCNNNVRYAC	none
chrchrX	46266605	46266605	chrchrX_46266605_2	58_TS1.sam	250178	chrX	46266605	caaatttaaagcaacctaaatgttcatcaataggaattagttaaattaat	1	1	2	1.0	1	5	6	223606797749979	0	1	0.0	0.0																		58_TS1	58_TS1	GAATATAAGGTGGTCCCAGCTCNNNVRYAC	none
chrchrX	46517965	46517966	chrchrX_46517965_4	58_TS1.sam	250195	chrX	46517965	gcctgtatcaaaatatctgatgtaccccataaacatatatacctactatt	3	1	4	1.73205e+16	3	1	4	1.73205e+16	1	3	1.73205e+16	0.5																		58_TS1	58_TS1	GAATATAAGGTGGTCCCAGCTCNNNVRYAC	none
chrchrX	5093149	5093149	chrchrX_5093149_2	58_TS1.sam	246944	chrX	5093149	gcactactcacaatagcaaagacatggaagcaacccaaatgccctacaat	1	1	2	1.0	1	1	2	1.0	1	1	1.0	0.0																		58_TS1	58_TS1	GAATATAAGGTGGTCCCAGCTCNNNVRYAC	none
chrchrX	72461844	72461845	chrchrX_72461844_41	58_TS1.sam	252036	chrX	72461844	AAAAAGGCAGAAGGTCTTGGATATTTTGGAACAAGAGTCCACTATTCTGC	41	0	41	0.0	61	0	61	0.0	15	22	1816590212458490	0.5																		58_TS1	58_TS1	GAATATAAGGTGGTCCCAGCTCNNNVRYAC	none
chrchrX	72461864	72461865	chrchrX_72461865_133	58_TS1.sam	252037	chrX	72461865	TATTTTGGAACAAGAGTCCACTATTCTGCCAAGACAGTGTGTTATTGTTA	0	133	133	0.0	0	178	178	0.0	46	67	5551576352712800	0.5																		58_TS1	58_TS1	GAATATAAGGTGGTCCCAGCTCNNNVRYAC	none

## Sheet: Table S9
Identified off-targets of CjCas9 WT targeting AAVS1TS8
#BED_Chromosome	BED_Min.Position	BED_Max.Position	BED_Name	Filename	WindowIndex	WindowChromosome	Position	WindowSequence	+.mi	-.mi	bi.sum.mi	bi.geometric_mean.mi	+.total	-.total	total.sum	total.geometric_mean	primer1.mi	primer2.mi	primer.geometric_mean	position.stdev	BED_Site_Name	BED_Score	BED_Site_Chromosome	Site_SubstitutionsOnly.Sequence	Site_SubstitutionsOnly.NumSubstitutions	Site_SubstitutionsOnly.Strand	Site_SubstitutionsOnly.Start	Site_SubstitutionsOnly.End	Site_GapsAllowed.Sequence	Site_GapsAllowed.Length	Site_GapsAllowed.Score	Site_GapsAllowed.Substitutions	Site_GapsAllowed.Insertions	Site_GapsAllowed.Deletions	Site_GapsAllowed.Strand	Site_GapsAllowed.Start	Site_GapsAllowed.End	Cell	Targetsite	TargetSequence	RealignedTargetSequence
chrchr10	127733261	127733261	chrchr10_127733261_2	Cj_WT_TS8.sam	36662	chr10	127733261	atcattggttaacgcaggagttctccatgggagtgatttggctccacaga	1	1	2	1.0	1	1	2	1.0	0	1	0.0	0.0																		Cj_WT_TS8	Cj_WT_TS8	GGAGTGTGACAGCCTGGGGCCCNNNVRYAC	none
chrchr10	20405696	20405697	chrchr10_20405697_3	Cj_WT_TS8.sam	27724	chr10	20405697	CAACCAGACCTGATGCCCAACTAGACGGAGAGGGGGAAGGAGTAGGGAGT	3	0	3	0.0	5	0	5	0.0	1	2	1.41421e+16	0.5																		Cj_WT_TS8	Cj_WT_TS8	GGAGTGTGACAGCCTGGGGCCCNNNVRYAC	none
chrchr10	27126944	27126949	chrchr10_27126944_4	Cj_WT_TS8.sam	28324	chr10	27126944	AAGCATACAAAAATGGCCCCTTATAAAACAAAGGGTTTTCCCCTGACCAT	1	3	4	1.73205e+16	2	7	9	3.74166e+16	3	0	0.0	2.5																		Cj_WT_TS8	Cj_WT_TS8	GGAGTGTGACAGCCTGGGGCCCNNNVRYAC	none
chrchr10	31774547	31774550	chrchr10_31774550_2	Cj_WT_TS8.sam	28634	chr10	31774550	GCACAGAGGAGCCAGGCCCCTGTAAATCAACAACAGGCCCACATCTTTGG	1	1	2	1.0	3	1	4	1.73205e+16	1	1	1.0	1.5																		Cj_WT_TS8	Cj_WT_TS8	GGAGTGTGACAGCCTGGGGCCCNNNVRYAC	none
chrchr10	3693196	3693207	chrchr10_3693207_4	Cj_WT_TS8.sam	26210	chr10	3693207	TCCCTTTAGTCACATTCTGCTTAGCATTCCACAGTGCCTCTTAGAGGGCT	2	2	4	2.0	3	3	6	3.0	0	3	0.0	4496912521077340																		Cj_WT_TS8	Cj_WT_TS8	GGAGTGTGACAGCCTGGGGCCCNNNVRYAC	none
chrchr10	41850673	41850680	chrchr10_41850680_2	Cj_WT_TS8.sam	29078	chr10	41850680	CCATTCCAGACCATTCGATGATTGCATTCAATTCATTCGATGACGATTCC	2	0	2	0.0	2	0	2	0.0	1	1	1.0	3.5																		Cj_WT_TS8	Cj_WT_TS8	GGAGTGTGACAGCCTGGGGCCCNNNVRYAC	none
chrchr10	47351901	47351908	chrchr10_47351908_3	Cj_WT_TS8.sam	29503	chr10	47351908	ATTTCAGCCTTGGCTGGGTGGAAGGTGAGTGTTGGCAGGGCTTCTCATTG	1	2	3	1.41421e+16	1	4	5	2.0	1	1	1.0	3.5																		Cj_WT_TS8	Cj_WT_TS8	GGAGTGTGACAGCCTGGGGCCCNNNVRYAC	none
chrchr10	49746780	49746787	chrchr10_49746787_6	Cj_WT_TS8.sam	29705	chr10	49746787	ACGACGTGCACGGTACCATTGGTCGTGTAGGAGGGCAGGTCGCTCAGGTG	4	2	6	2.82843e+16	5	2	7	3.16228e+16	2	2	2.0	3.5																		Cj_WT_TS8	Cj_WT_TS8	GGAGTGTGACAGCCTGGGGCCCNNNVRYAC	none
chrchr10	52153905	52153914	chrchr10_52153914_2	Cj_WT_TS8.sam	29878	chr10	52153914	catggactaccatgcctgactaattttgtatttctagtagagaagggctt	0	2	2	0.0	0	2	2	0.0	1	1	1.0	4.5																		Cj_WT_TS8	Cj_WT_TS8	GGAGTGTGACAGCCTGGGGCCCNNNVRYAC	none
chrchr10	74052626	74052634	chrchr10_74052626_7	Cj_WT_TS8.sam	31722	chr10	74052626	cctgagcgcaggtgatctgctcaccttggcctaccaaagtgctgaaatta	1	6	7	2449489742783170	1	7	8	2.64575e+16	5	1	223606797749979	4.0																		Cj_WT_TS8	Cj_WT_TS8	GGAGTGTGACAGCCTGGGGCCCNNNVRYAC	none
chrchr10	86817685	86817693	chrchr10_86817685_3	Cj_WT_TS8.sam	32844	chr10	86817685	gaaacagaatatcagaatagacctgtaactagtgaggagattgaatgagt	2	1	3	1.41421e+16	6	1	7	2449489742783170	0	1	0.0	4.0																		Cj_WT_TS8	Cj_WT_TS8	GGAGTGTGACAGCCTGGGGCCCNNNVRYAC	none
chrchr10	96212224	96212225	chrchr10_96212225_2	Cj_WT_TS8.sam	33667	chr10	96212225	TTGCCTCAGGAAGACAGAGTTCTAGGGAAGGATGGAGCATGACTCTTCAT	1	1	2	1.0	3	1	4	1.73205e+16	1	0	0.0	0.5																		Cj_WT_TS8	Cj_WT_TS8	GGAGTGTGACAGCCTGGGGCCCNNNVRYAC	none
chrchr11	12586834	12586838	chrchr11_12586837_4	Cj_WT_TS8.sam	38258	chr11	12586837	gacatcattcaccatctgagtttcagcgtcctcatcagtaaaatgggaat	0	4	4	0.0	0	5	5	0.0	2	1	1.41421e+16	1699673171197590																		Cj_WT_TS8	Cj_WT_TS8	GGAGTGTGACAGCCTGGGGCCCNNNVRYAC	none
chrchr11	12979265	12979266	chrchr11_12979266_2	Cj_WT_TS8.sam	38288	chr11	12979266	TGACAAAGTGAAATAAGTGTATTCCAGCTATGTGGTCATGATGGACTAGG	1	1	2	1.0	2	1	3	1.41421e+16	0	2	0.0	0.5																		Cj_WT_TS8	Cj_WT_TS8	GGAGTGTGACAGCCTGGGGCCCNNNVRYAC	none
chrchr11	14924535	14924535	chrchr11_14924535_3	Cj_WT_TS8.sam	38437	chr11	14924535	gtgatttttattgctgataaatctgcatatatgttgtggtttgtctgacc	0	3	3	0.0	0	3	3	0.0	2	1	1.41421e+16	0.0																		Cj_WT_TS8	Cj_WT_TS8	GGAGTGTGACAGCCTGGGGCCCNNNVRYAC	none
chrchr11	39784313	39784317	chrchr11_39784313_3	Cj_WT_TS8.sam	40225	chr11	39784313	tacaatggcacaatctcagctcactgcaagctccccctcccgggttcatg	1	2	3	1.41421e+16	1	4	5	2.0	2	1	1.41421e+16	2.0																		Cj_WT_TS8	Cj_WT_TS8	GGAGTGTGACAGCCTGGGGCCCNNNVRYAC	none
chrchr11	48057614	48057620	chrchr11_48057614_4	Cj_WT_TS8.sam	40889	chr11	48057614	GCCCCCATAATACTTCTAGGTGGAAGAACAGACCACCTGAGTGAGAGAAA	3	1	4	1.73205e+16	4	2	6	2.82843e+16	0	4	0.0	3.0																		Cj_WT_TS8	Cj_WT_TS8	GGAGTGTGACAGCCTGGGGCCCNNNVRYAC	none
chrchr11	61804455	61804455	chrchr11_61804455_8	Cj_WT_TS8.sam	41608	chr11	61804455	GCCCCCTGGCATTATGCCCAGTACAAGAACCTCTGGAGACACTGACCGCA	0	8	8	0.0	0	13	13	0.0	2	5	3.16228e+16	0.0																		Cj_WT_TS8	Cj_WT_TS8	GGAGTGTGACAGCCTGGGGCCCNNNVRYAC	none
chrchr11	65858265	65858274	chrchr11_65858265_5	Cj_WT_TS8.sam	42054	chr11	65858265	TCCGGCGCTCCCACCGCGAGCCGACGGGAAATGGAGTCCGCTGGCCCTGC	0	5	5	0.0	0	6	6	0.0	4	1	2.0	4.5																		Cj_WT_TS8	Cj_WT_TS8	GGAGTGTGACAGCCTGGGGCCCNNNVRYAC	none
chrchr11	6686225	6686234	chrchr11_6686234_2	Cj_WT_TS8.sam	37728	chr11	6686234	AACACTTGTGAGGCATTCCTTTTTGAACCATACCCATTCCCTTGATGTCT	0	2	2	0.0	0	4	4	0.0	1	1	1.0	4.5																		Cj_WT_TS8	Cj_WT_TS8	GGAGTGTGACAGCCTGGGGCCCNNNVRYAC	none
chrchr11	67578142	67578146	chrchr11_67578146_3	Cj_WT_TS8.sam	42248	chr11	67578146	tccagcccccacgccggtagctgtctctggaaaagtgttggactgaagcc	3	0	3	0.0	4	0	4	0.0	2	1	1.41421e+16	1699673171197590																		Cj_WT_TS8	Cj_WT_TS8	GGAGTGTGACAGCCTGGGGCCCNNNVRYAC	none
chrchr11	71676708	71676709	chrchr11_71676709_476	Cj_WT_TS8.sam	42719	chr11	71676709	gctaaaaataaagccaaatacttagcacccaactgatcttcagcaaagta	476	0	476	0.0	580	0	580	0.0	206	253	2.28294e+16	0.5																		Cj_WT_TS8	Cj_WT_TS8	GGAGTGTGACAGCCTGGGGCCCNNNVRYAC	none
chrchr11	71676729	71676729	chrchr11_71676729_372	Cj_WT_TS8.sam	42720	chr11	71676729	cttagcacccaactgatcttcagcaaagtaaacaaaaacaaagtagagaa	0	372	372	0.0	0	434	434	0.0	167	176	1.71441e+16	0.0																		Cj_WT_TS8	Cj_WT_TS8	GGAGTGTGACAGCCTGGGGCCCNNNVRYAC	none
chrchr11	86217615	86217619	chrchr11_86217616_4	Cj_WT_TS8.sam	43980	chr11	86217616	ACCTGTGCAGGCTGCCTTCCCTCCCAGACAGTTGTGTCTGAACACCACCG	4	0	4	0.0	4	0	4	0.0	3	1	1.73205e+16	1699673171197590																		Cj_WT_TS8	Cj_WT_TS8	GGAGTGTGACAGCCTGGGGCCCNNNVRYAC	none
chrchr12	104108366	104108373	chrchr12_104108373_2	Cj_WT_TS8.sam	55971	chr12	104108373	gcttgaaccctggaggcggaggttgcagtgagctgagatcgcgccattgc	1	1	2	1.0	2	1	3	1.41421e+16	1	1	1.0	3.5																		Cj_WT_TS8	Cj_WT_TS8	GGAGTGTGACAGCCTGGGGCCCNNNVRYAC	none
chrchr12	104686697	104686702	chrchr12_104686702_2	Cj_WT_TS8.sam	56030	chr12	104686702	attcttgttgcccaggctggagtgcagtggcgcgatctcagctcaccgta	1	1	2	1.0	1	1	2	1.0	0	2	0.0	2.5																		Cj_WT_TS8	Cj_WT_TS8	GGAGTGTGACAGCCTGGGGCCCNNNVRYAC	none
chrchr12	111518691	111518699	chrchr12_111518699_2	Cj_WT_TS8.sam	56718	chr12	111518699	CTTGACCTCTCTATGGCTGATTCCATCAATCTTGGTCTATCTTCACAACA	1	1	2	1.0	1	1	2	1.0	2	0	0.0	4.0																		Cj_WT_TS8	Cj_WT_TS8	GGAGTGTGACAGCCTGGGGCCCNNNVRYAC	none
chrchr12	12886780	12886790	chrchr12_12886780_3	Cj_WT_TS8.sam	48926	chr12	12886780	gactgcagctttttgtgcctgaccgtggtccttgtgcattttttctggtg	3	0	3	0.0	6	0	6	0.0	2	1	1.41421e+16	5.0																		Cj_WT_TS8	Cj_WT_TS8	GGAGTGTGACAGCCTGGGGCCCNNNVRYAC	none
chrchr12	20162083	20162083	chrchr12_20162083_2	Cj_WT_TS8.sam	49417	chr12	20162083	TTTACTTGGAATCCCTTTGTTGTTCACTGTGTTAGCACCCATGATTCAAA	1	1	2	1.0	1	2	3	1.41421e+16	0	1	0.0	0.0																		Cj_WT_TS8	Cj_WT_TS8	GGAGTGTGACAGCCTGGGGCCCNNNVRYAC	none
chrchr12	3088635	3088637	chrchr12_3088637_2	Cj_WT_TS8.sam	48164	chr12	3088637	GTGCCCGCAGTGCAGGGAGAACACTGGAGACCATGCAATTCAGGGCAGGG	2	0	2	0.0	2	0	2	0.0	1	1	1.0	1.0																		Cj_WT_TS8	Cj_WT_TS8	GGAGTGTGACAGCCTGGGGCCCNNNVRYAC	none
chrchr12	32244685	32244697	chrchr12_32244697_3	Cj_WT_TS8.sam	50350	chr12	32244697	ggctggagtgcagtggcacgatctcggctcactgcaacctccacctcctg	2	1	3	1.41421e+16	3	1	4	1.73205e+16	0	2	0.0	4988876515698580																		Cj_WT_TS8	Cj_WT_TS8	GGAGTGTGACAGCCTGGGGCCCNNNVRYAC	none
chrchr12	48686803	48686810	chrchr12_48686810_2	Cj_WT_TS8.sam	51424	chr12	48686810	ctgtagtcccagttactcaggagatgggaggatcacttgagcctagggag	0	2	2	0.0	0	2	2	0.0	1	1	1.0	3.5																		Cj_WT_TS8	Cj_WT_TS8	GGAGTGTGACAGCCTGGGGCCCNNNVRYAC	none
chrchr12	51614743	51614746	chrchr12_51614746_3	Cj_WT_TS8.sam	51790	chr12	51614746	tatttttaacttacatttatcgtatttaatgtgggtttctggtagatagc	0	3	3	0.0	0	5	5	0.0	2	1	1.41421e+16	1.5																		Cj_WT_TS8	Cj_WT_TS8	GGAGTGTGACAGCCTGGGGCCCNNNVRYAC	none
chrchr12	60498498	60498499	chrchr12_60498498_24	Cj_WT_TS8.sam	52650	chr12	60498498	AGGTAGGGCATGAGTCTCCTTCCTTGGGGTATTAATGTTTAATTAACATT	24	0	24	0.0	30	0	30	0.0	17	6	1.00995e+16	0.5																		Cj_WT_TS8	Cj_WT_TS8	GGAGTGTGACAGCCTGGGGCCCNNNVRYAC	none
chrchr12	60498518	60498518	chrchr12_60498518_16	Cj_WT_TS8.sam	52651	chr12	60498518	TCCTTGGGGTATTAATGTTTAATTAACATTGTTATTAAGAAGTTTATAAA	0	16	16	0.0	0	29	29	0.0	6	7	648074069840786	0.0																		Cj_WT_TS8	Cj_WT_TS8	GGAGTGTGACAGCCTGGGGCCCNNNVRYAC	none
chrchr12	6390612	6390612	chrchr12_6390612_2	Cj_WT_TS8.sam	48444	chr12	6390612	GCAAGAATTCAAGAAGCAGCGGGCCTGAACTGGGGGCCTTCCTTCCTCAA	2	0	2	0.0	2	0	2	0.0	1	1	1.0	0.0																		Cj_WT_TS8	Cj_WT_TS8	GGAGTGTGACAGCCTGGGGCCCNNNVRYAC	none
chrchr12	67774443	67774449	chrchr12_67774449_2	Cj_WT_TS8.sam	53249	chr12	67774449	GAAGGCTAAGGAATACAAATAGCCAGGGAGGGAAGCCCAGGAAAAGCTGG	1	1	2	1.0	1	1	2	1.0	1	0	0.0	3.0																		Cj_WT_TS8	Cj_WT_TS8	GGAGTGTGACAGCCTGGGGCCCNNNVRYAC	none
chrchr12	76621592	76621598	chrchr12_76621594_6	Cj_WT_TS8.sam	53954	chr12	76621594	ACATTTTAAAGCTAGAAATAAAATGGAGTGTATGACAGAATCCTACTCga	5	1	6	223606797749979	10	2	12	447213595499958	0	4	0.0	2384848003542360																		Cj_WT_TS8	Cj_WT_TS8	GGAGTGTGACAGCCTGGGGCCCNNNVRYAC	none
chrchr13	100612217	100612221	chrchr13_100612221_2	Cj_WT_TS8.sam	67945	chr13	100612221	GATGAGAAAGGACACTGGGTTTGGCCCCACACCGCTGTCTTTGAAGCAAC	1	1	2	1.0	1	1	2	1.0	2	0	0.0	2.0																		Cj_WT_TS8	Cj_WT_TS8	GGAGTGTGACAGCCTGGGGCCCNNNVRYAC	none
chrchr13	30935695	30935704	chrchr13_30935695_3	Cj_WT_TS8.sam	59752	chr13	30935695	gcctatggagaggagctacgctgcctagggcctcctctctactgacagct	2	1	3	1.41421e+16	3	2	5	2449489742783170	0	3	0.0	4.5																		Cj_WT_TS8	Cj_WT_TS8	GGAGTGTGACAGCCTGGGGCCCNNNVRYAC	none
chrchr13	57708732	57708735	chrchr13_57708734_5	Cj_WT_TS8.sam	61806	chr13	57708734	GGAATCCTACATAATTATTTTCCAGGGGAGGGGCAAACAACAGATGTTGA	5	0	5	0.0	5	0	5	0.0	2	3	2449489742783170	1247219128924640																		Cj_WT_TS8	Cj_WT_TS8	GGAGTGTGACAGCCTGGGGCCCNNNVRYAC	none
chrchr13	60290479	60290494	chrchr13_60290494_3	Cj_WT_TS8.sam	61985	chr13	60290494	ATCTGGCATCAGAGGTCTGGTGCTTTACATAGTTATGGGGGATGTCGGAG	2	1	3	1.41421e+16	2	1	3	1.41421e+16	0	3	0.0	6164414002968970																		Cj_WT_TS8	Cj_WT_TS8	GGAGTGTGACAGCCTGGGGCCCNNNVRYAC	none
chrchr13	61823420	61823429	chrchr13_61823420_3	Cj_WT_TS8.sam	62129	chr13	61823420	ATCCCAAACAACTGTTTCTCCATAGGCTAAATACATGGTTAACAGTTTGA	0	3	3	0.0	0	3	3	0.0	1	2	1.41421e+16	4.5																		Cj_WT_TS8	Cj_WT_TS8	GGAGTGTGACAGCCTGGGGCCCNNNVRYAC	none
chrchr13	63659507	63659507	chrchr13_63659507_2	Cj_WT_TS8.sam	62538	chr13	63659507	aaatacagccagaacatgtagggatttagagccaaagaccagaggagggg	0	2	2	0.0	0	2	2	0.0	1	1	1.0	0.0																		Cj_WT_TS8	Cj_WT_TS8	GGAGTGTGACAGCCTGGGGCCCNNNVRYAC	none
chrchr13	70260478	70260480	chrchr13_70260480_2	Cj_WT_TS8.sam	63787	chr13	70260480	tggttacttgcatttgggactggaagcaaataaatcagaagtctactata	1	1	2	1.0	1	2	3	1.41421e+16	0	2	0.0	1.0																		Cj_WT_TS8	Cj_WT_TS8	GGAGTGTGACAGCCTGGGGCCCNNNVRYAC	none
chrchr13	72294764	72294766	chrchr13_72294764_4	Cj_WT_TS8.sam	64095	chr13	72294764	TCTTTGTTTCTCCTCTGGTAGCCTCCAGATGGCACAAGGAAAGCTCATGT	3	1	4	1.73205e+16	4	3	7	3.4641e+16	0	3	0.0	1.0																		Cj_WT_TS8	Cj_WT_TS8	GGAGTGTGACAGCCTGGGGCCCNNNVRYAC	none
chrchr13	72727653	72727659	chrchr13_72727659_2	Cj_WT_TS8.sam	64169	chr13	72727659	GACCCGGAACTGGAGCGCCTTCCTCTCTCCGAGGCAATCACACAGCGCGT	1	1	2	1.0	1	1	2	1.0	0	2	0.0	3.0																		Cj_WT_TS8	Cj_WT_TS8	GGAGTGTGACAGCCTGGGGCCCNNNVRYAC	none
chrchr13	74764546	74764546	chrchr13_74764546_2	Cj_WT_TS8.sam	64526	chr13	74764546	tgagtgcagggagcactggcaagtgacgggaagtccaaagaggtaagccc	1	1	2	1.0	2	1	3	1.41421e+16	0	2	0.0	0.0																		Cj_WT_TS8	Cj_WT_TS8	GGAGTGTGACAGCCTGGGGCCCNNNVRYAC	none
chrchr13	74798677	74798680	chrchr13_74798677_70	Cj_WT_TS8.sam	64533	chr13	74798677	cctttccagggcagccttatgtatagattggtaaaattcctcttcctttt	70	0	70	0.0	87	0	87	0.0	26	37	3.10161e+16	1118033988749890																		Cj_WT_TS8	Cj_WT_TS8	GGAGTGTGACAGCCTGGGGCCCNNNVRYAC	none
chrchr13	74798698	74798700	chrchr13_74798700_62	Cj_WT_TS8.sam	64534	chr13	74798700	tagattggtaaaattcctcttcctttttctggatgtactatattcctgat	0	62	62	0.0	0	72	72	0.0	17	35	2.43926e+16	0.816496580927726																		Cj_WT_TS8	Cj_WT_TS8	GGAGTGTGACAGCCTGGGGCCCNNNVRYAC	none
chrchr13	79435401	79435405	chrchr13_79435405_2	Cj_WT_TS8.sam	65258	chr13	79435405	ttaaaaccactgtgtgttatcatctcacacctataaagatggctgttatc	1	1	2	1.0	1	1	2	1.0	0	2	0.0	2.0																		Cj_WT_TS8	Cj_WT_TS8	GGAGTGTGACAGCCTGGGGCCCNNNVRYAC	none
chrchr13	81504669	81504679	chrchr13_81504679_2	Cj_WT_TS8.sam	65610	chr13	81504679	gaaacattgtcaacagatctttgacaagggagcacaggtaatttcatgaa	1	1	2	1.0	1	1	2	1.0	1	1	1.0	5.0																		Cj_WT_TS8	Cj_WT_TS8	GGAGTGTGACAGCCTGGGGCCCNNNVRYAC	none
chrchr13	85347343	85347353	chrchr13_85347353_3	Cj_WT_TS8.sam	66117	chr13	85347353	gaggaaaggccatgtaagtacacagcaagaaggcagacatctgaaagcca	1	2	3	1.41421e+16	1	2	3	1.41421e+16	1	1	1.0	4.49691e+16																		Cj_WT_TS8	Cj_WT_TS8	GGAGTGTGACAGCCTGGGGCCCNNNVRYAC	none
chrchr13	86895313	86895315	chrchr13_86895315_2	Cj_WT_TS8.sam	66326	chr13	86895315	tgcagtgagctgagattgcaccactgcacttcagcctgcacaacaaagtg	2	0	2	0.0	2	0	2	0.0	1	1	1.0	1.0																		Cj_WT_TS8	Cj_WT_TS8	GGAGTGTGACAGCCTGGGGCCCNNNVRYAC	none
chrchr13	87337777	87337783	chrchr13_87337783_2	Cj_WT_TS8.sam	66387	chr13	87337783	caggtacatatttatttattgtatcaagaacaaagattttcaaatacaaa	1	1	2	1.0	1	1	2	1.0	1	1	1.0	3.0																		Cj_WT_TS8	Cj_WT_TS8	GGAGTGTGACAGCCTGGGGCCCNNNVRYAC	none
chrchr13	92871539	92871552	chrchr13_92871539_4	Cj_WT_TS8.sam	67107	chr13	92871539	gaaaactcactgtcaagagaacagcaaggggaaactccagccccatgaac	3	1	4	1.73205e+16	3	1	4	1.73205e+16	0	2	0.0	5354126134736330																		Cj_WT_TS8	Cj_WT_TS8	GGAGTGTGACAGCCTGGGGCCCNNNVRYAC	none
chrchr14	23826956	23826960	chrchr14_23826960_2	Cj_WT_TS8.sam	69129	chr14	23826960	ATCTCCCTGAGTCCCAGGCCACATGCACTCCCTCTCTCCCTGAGGGAGAG	1	1	2	1.0	2	1	3	1.41421e+16	1	0	0.0	2.0																		Cj_WT_TS8	Cj_WT_TS8	GGAGTGTGACAGCCTGGGGCCCNNNVRYAC	none
chrchr14	32953666	32953669	chrchr14_32953669_2	Cj_WT_TS8.sam	69799	chr14	32953669	aatgccgggtcggagatgaaggacagtttattactcacagcattaacagt	1	1	2	1.0	1	1	2	1.0	1	0	0.0	1.5																		Cj_WT_TS8	Cj_WT_TS8	GGAGTGTGACAGCCTGGGGCCCNNNVRYAC	none
chrchr14	34785868	34785868	chrchr14_34785868_7	Cj_WT_TS8.sam	69956	chr14	34785868	CTCCATACAAGCATCATCTGTAGCATCAAATCCTCCTCGTTTTTGATATC	7	0	7	0.0	8	0	8	0.0	2	5	3.16228e+16	0.0																		Cj_WT_TS8	Cj_WT_TS8	GGAGTGTGACAGCCTGGGGCCCNNNVRYAC	none
chrchr14	34785888	34785888	chrchr14_34785888_7	Cj_WT_TS8.sam	69957	chr14	34785888	TAGCATCAAATCCTCCTCGTTTTTGATATCTATACTTTGCATTTGCTGAT	0	7	7	0.0	0	7	7	0.0	2	4	2.82843e+16	0.0																		Cj_WT_TS8	Cj_WT_TS8	GGAGTGTGACAGCCTGGGGCCCNNNVRYAC	none
chrchr14_GL000225v1_random	85612	85623	chrchr14_GL000225v1_random_85623_3	Cj_WT_TS8.sam	75755	chr14_GL000225v1_random	85623	ctaggatctgcctacagggtgctttgtgacatatccctgcaatgatcacc	3	0	3	0.0	3	0	3	0.0	2	1	1.41421e+16	4546060565661950																		Cj_WT_TS8	Cj_WT_TS8	GGAGTGTGACAGCCTGGGGCCCNNNVRYAC	none
chrchr15	53651927	53651929	chrchr15_53651929_2	Cj_WT_TS8.sam	77238	chr15	53651929	tgcctcccaaaatgctgggattgcaggagtgagccactgcgcccagtcCA	0	2	2	0.0	0	3	3	0.0	1	1	1.0	1.0																		Cj_WT_TS8	Cj_WT_TS8	GGAGTGTGACAGCCTGGGGCCCNNNVRYAC	none
chrchr15	53947839	53947844	chrchr15_53947844_3	Cj_WT_TS8.sam	77247	chr15	53947844	TGACTCTTTAGGCTTCACTGTAGAGGAACACATGGGCAGAAAAATATCTA	0	3	3	0.0	0	3	3	0.0	1	1	1.0	2.5																		Cj_WT_TS8	Cj_WT_TS8	GGAGTGTGACAGCCTGGGGCCCNNNVRYAC	none
chrchr15	67840043	67840296	chrchr15_67840045_17156	Cj_WT_TS8.sam	78232	chr15	67840045	gtatatgtgctgccgaagcgagcacGGTGTTTCGTCCTTTCCACAAGATA	13928	3228	17156	6705190825025040	18659	4264	22923	8919752014490080	7086	7446	7263770095480720	7320057660975080																		Cj_WT_TS8	Cj_WT_TS8	GGAGTGTGACAGCCTGGGGCCCNNNVRYAC	none
chrchr15	68407223	68407227	chrchr15_68407227_2	Cj_WT_TS8.sam	78296	chr15	68407227	TGCCCAGTGAGGGGGTGGTGGGGGCCCAGGGGAAGGTGGGACTAGTCCTA	1	1	2	1.0	1	2	3	1.41421e+16	0	2	0.0	2.0																		Cj_WT_TS8	Cj_WT_TS8	GGAGTGTGACAGCCTGGGGCCCNNNVRYAC	none
chrchr15	71474786	71474796	chrchr15_71474796_2	Cj_WT_TS8.sam	78727	chr15	71474796	gctctctccttgcaaggacatcttaggttgctttctctacttgaccatct	1	1	2	1.0	1	1	2	1.0	1	1	1.0	5.0																		Cj_WT_TS8	Cj_WT_TS8	GGAGTGTGACAGCCTGGGGCCCNNNVRYAC	none
chrchr15	75459194	75459203	chrchr15_75459203_2	Cj_WT_TS8.sam	79246	chr15	75459203	gttgcagtgagcctagatcgcgccacttcactccagcctgggcagaagag	0	2	2	0.0	0	3	3	0.0	1	1	1.0	4.5																		Cj_WT_TS8	Cj_WT_TS8	GGAGTGTGACAGCCTGGGGCCCNNNVRYAC	none
chrchr15	76337374	76337379	chrchr15_76337379_3	Cj_WT_TS8.sam	79378	chr15	76337379	GACGATGTGTCTGTGTTGGGATAGGAGGCAGCCGCTGTGAGTGGGAGTGT	1	2	3	1.41421e+16	1	3	4	1.73205e+16	2	0	0.0	2.0548e+16																		Cj_WT_TS8	Cj_WT_TS8	GGAGTGTGACAGCCTGGGGCCCNNNVRYAC	none
chrchr15	95214409	95214415	chrchr15_95214415_2	Cj_WT_TS8.sam	81491	chr15	95214415	ctggctcccttttccctttcactatgagtggaagtaacccatggccctca	1	1	2	1.0	1	1	2	1.0	1	0	0.0	3.0																		Cj_WT_TS8	Cj_WT_TS8	GGAGTGTGACAGCCTGGGGCCCNNNVRYAC	none
chrchr16	1282409	1282416	chrchr16_1282416_2	Cj_WT_TS8.sam	82452	chr16	1282416	TGAGGGACCAGGGTGGAGGACGCCAGTGGGCGCCAGTGTCCTGGCCACGA	1	1	2	1.0	1	1	2	1.0	1	1	1.0	3.5																		Cj_WT_TS8	Cj_WT_TS8	GGAGTGTGACAGCCTGGGGCCCNNNVRYAC	none
chrchr16	26666767	26666776	chrchr16_26666776_5	Cj_WT_TS8.sam	84558	chr16	26666776	TGTAGTCATCACTATAATTTTAACTGTGTAAAGTGCATCACGAATGTCCC	3	2	5	2449489742783170	3	2	5	2449489742783170	3	1	1.73205e+16	4.5																		Cj_WT_TS8	Cj_WT_TS8	GGAGTGTGACAGCCTGGGGCCCNNNVRYAC	none
chrchr16	29275093	29275103	chrchr16_29275094_28	Cj_WT_TS8.sam	84771	chr16	29275094	TGACTGTGTGTCCGTGTGTCTTGGCCCCTGGCTGTCTCACTCTCACGCTG	23	5	28	1.07238e+16	31	5	36	1.24499e+16	9	15	1161895003862220	3.77124e+16	chrchr16_29275094_28	1	chrchr16	AGAGTGAGACAGCCAGGGGCCAAGACACAC	4	-	29275082	29275112										Cj_WT_TS8	Cj_WT_TS8	GGAGTGTGACAGCCTGGGGCCCNNNVRYAC	none
chrchr16	34588171	34588193	chrchr16_34588171_5	Cj_WT_TS8.sam	85201	chr16	34588171	ATGGAATTGAATGGTATCATCGAATGGACTCGAATGGAATCATCTTCGAG	4	1	5	2.0	4	1	5	2.0	1	4	2.0	8774964387392120																		Cj_WT_TS8	Cj_WT_TS8	GGAGTGTGACAGCCTGGGGCCCNNNVRYAC	none
chrchr16	34595450	34595456	chrchr16_34595456_3	Cj_WT_TS8.sam	85211	chr16	34595456	TTCAAGTCCATTCGATCTTGATTCCAATCGAATCCATTCAAAGATTCCAT	3	0	3	0.0	3	0	3	0.0	2	1	1.41421e+16	2.62467e+16																		Cj_WT_TS8	Cj_WT_TS8	GGAGTGTGACAGCCTGGGGCCCNNNVRYAC	none
chrchr16	46386392	46386393	chrchr16_46386392_4	Cj_WT_TS8.sam	85301	chr16	46386392	ATGAAATCATTGAATGGACTCAAAAGGAATCATCATCGAATGGTATTGAA	4	0	4	0.0	4	0	4	0.0	1	2	1.41421e+16	0.5																		Cj_WT_TS8	Cj_WT_TS8	GGAGTGTGACAGCCTGGGGCCCNNNVRYAC	none
chrchr16	46389963	46389972	chrchr16_46389972_3	Cj_WT_TS8.sam	85312	chr16	46389972	TGAATGGACTCGAATGGAATCATCATCGTATGGAATCGAATGGAATCATC	0	3	3	0.0	0	3	3	0.0	1	2	1.41421e+16	4.5																		Cj_WT_TS8	Cj_WT_TS8	GGAGTGTGACAGCCTGGGGCCCNNNVRYAC	none
chrchr16	46390356	46390358	chrchr16_46390358_2	Cj_WT_TS8.sam	85320	chr16	46390358	aatggaattgaatggaatcatcaattggactcgaatggaaacatcaaatg	0	2	2	0.0	0	2	2	0.0	1	1	1.0	1.0																		Cj_WT_TS8	Cj_WT_TS8	GGAGTGTGACAGCCTGGGGCCCNNNVRYAC	none
chrchr16	46390391	46390416	chrchr16_46390416_5	Cj_WT_TS8.sam	85322	chr16	46390416	tggaagtgtcgaatggactcgaatgaaatcatcgagtggaatcgaatgga	1	4	5	2.0	2	9	11	4242640687119280	3	2	2449489742783170	9173875952943770																		Cj_WT_TS8	Cj_WT_TS8	GGAGTGTGACAGCCTGGGGCCCNNNVRYAC	none
chrchr16	46390554	46390575	chrchr16_46390575_4	Cj_WT_TS8.sam	85324	chr16	46390575	TCGAATGGAATCATTGAATGGAAATGAATGGAATCATTGAATGGACTCAA	2	2	4	2.0	2	2	4	2.0	4	0	0.0	7842193570679060																		Cj_WT_TS8	Cj_WT_TS8	GGAGTGTGACAGCCTGGGGCCCNNNVRYAC	none
chrchr16	46390603	46390640	chrchr16_46390640_8	Cj_WT_TS8.sam	85325	chr16	46390640	GGGCTCAAATGGAATCATCGAATGGACTCGGATGTAATCATTATCGAATG	5	3	8	3872983346207410	5	3	8	3872983346207410	2	6	3.4641e+16	1.30186e+16																		Cj_WT_TS8	Cj_WT_TS8	GGAGTGTGACAGCCTGGGGCCCNNNVRYAC	none
chrchr16	46390662	46390670	chrchr16_46390662_4	Cj_WT_TS8.sam	85326	chr16	46390662	TGGACTCGGATGTAATCATTATCGAATGGAATCGAATGGAATCATCGAAT	1	3	4	1.73205e+16	1	7	8	2.64575e+16	2	1	1.41421e+16	4.0																		Cj_WT_TS8	Cj_WT_TS8	GGAGTGTGACAGCCTGGGGCCCNNNVRYAC	none
chrchr16	46390691	46390699	chrchr16_46390691_11	Cj_WT_TS8.sam	85327	chr16	46390691	AATCGAATGGAATCATCGAATGGAATTGATCGAAATCATTATCGAATGGA	6	5	11	5477225575051660	6	12	18	848528137423857	9	0	0.0	2.82843e+16																		Cj_WT_TS8	Cj_WT_TS8	GGAGTGTGACAGCCTGGGGCCCNNNVRYAC	none
chrchr16	46390773	46390789	chrchr16_46390789_18	Cj_WT_TS8.sam	85330	chr16	46390789	aatcgaatggaatcatcatcgaatacaatagaatggaatcatcaaatgga	0	18	18	0.0	0	20	20	0.0	10	2	447213595499958	5477225575051660																		Cj_WT_TS8	Cj_WT_TS8	GGAGTGTGACAGCCTGGGGCCCNNNVRYAC	none
chrchr16	46390859	46390866	chrchr16_46390859_6	Cj_WT_TS8.sam	85332	chr16	46390859	aatggaatcgaatggaatcatcaaatggaatccaatggaatcATCATCAA	0	6	6	0.0	0	8	8	0.0	2	4	2.82843e+16	3.5																		Cj_WT_TS8	Cj_WT_TS8	GGAGTGTGACAGCCTGGGGCCCNNNVRYAC	none
chrchr16	46394877	46394886	chrchr16_46394886_2	Cj_WT_TS8.sam	85343	chr16	46394886	AATGGAATCATCATCGAATAGAATCGAATTGAATCAACATCAAATGGAAT	0	2	2	0.0	0	2	2	0.0	1	1	1.0	4.5																		Cj_WT_TS8	Cj_WT_TS8	GGAGTGTGACAGCCTGGGGCCCNNNVRYAC	none
chrchr16	57521259	57521265	chrchr16_57521265_4	Cj_WT_TS8.sam	86376	chr16	57521265	GTGGCCCTGCTGTGTGCCCTCTGCACTTGTTGAGCCCAAGTCCAAAATCC	1	3	4	1.73205e+16	1	5	6	223606797749979	0	4	0.0	3.0																		Cj_WT_TS8	Cj_WT_TS8	GGAGTGTGACAGCCTGGGGCCCNNNVRYAC	none
chrchr16	63988527	63988532	chrchr16_63988532_2	Cj_WT_TS8.sam	86817	chr16	63988532	caagggttctgaattgcaacaacatcattccacagatgatgagactgagg	2	0	2	0.0	2	0	2	0.0	1	1	1.0	2.5																		Cj_WT_TS8	Cj_WT_TS8	GGAGTGTGACAGCCTGGGGCCCNNNVRYAC	none
chrchr16	77425999	77426013	chrchr16_77426004_5	Cj_WT_TS8.sam	88023	chr16	77426004	aggttgcagtgggccgagatcgctgcactccagcctgggcaacacagcga	0	5	5	0.0	0	14	14	0.0	1	3	1.73205e+16	5792715732327580																		Cj_WT_TS8	Cj_WT_TS8	GGAGTGTGACAGCCTGGGGCCCNNNVRYAC	none
chrchr16	89203073	89203081	chrchr16_89203081_4	Cj_WT_TS8.sam	89220	chr16	89203081	ctcgttccccgacatccttgccaacacCCATGTTCCGGTTTGTTTCAGtt	1	3	4	1.73205e+16	1	4	5	2.0	0	4	0.0	4.0																		Cj_WT_TS8	Cj_WT_TS8	GGAGTGTGACAGCCTGGGGCCCNNNVRYAC	none
chrchr17	11409933	11409942	chrchr17_11409933_4	Cj_WT_TS8.sam	90775	chr17	11409933	CATGCATCTTTGGTCATTTTCCATTGCCTGAGTTCAGTGGCATGAAGATG	4	0	4	0.0	11	0	11	0.0	3	1	1.73205e+16	4027681991198190																		Cj_WT_TS8	Cj_WT_TS8	GGAGTGTGACAGCCTGGGGCCCNNNVRYAC	none
chrchr17	18330556	18330562	chrchr17_18330556_5	Cj_WT_TS8.sam	91571	chr17	18330556	GAGAAGGCAAGGATGATTCTCACCTGGACAGGTGTTCTTGTTGCAGGCAA	0	5	5	0.0	0	5	5	0.0	3	2	2449489742783170	3.0																		Cj_WT_TS8	Cj_WT_TS8	GGAGTGTGACAGCCTGGGGCCCNNNVRYAC	none
chrchr17	2392454	2392462	chrchr17_2392462_2	Cj_WT_TS8.sam	89512	chr17	2392462	ACGCAAGGCGCCCTCTGCAAGTAGTATCTGCAAAGAGGAACTCGCCATGC	0	2	2	0.0	0	3	3	0.0	1	1	1.0	4.0																		Cj_WT_TS8	Cj_WT_TS8	GGAGTGTGACAGCCTGGGGCCCNNNVRYAC	none
chrchr17	43936053	43936059	chrchr17_43936059_2	Cj_WT_TS8.sam	93501	chr17	43936059	CCCACGCCTCCCTGCCTCTGCTACCCACACTTCTGGGCCCCCGGCAGGGA	1	1	2	1.0	1	1	2	1.0	1	0	0.0	3.0																		Cj_WT_TS8	Cj_WT_TS8	GGAGTGTGACAGCCTGGGGCCCNNNVRYAC	none
chrchr17	47381173	47381179	chrchr17_47381179_2	Cj_WT_TS8.sam	93786	chr17	47381179	ttcttttgagaagcgtctgttcatatccttcacccactttttgatgggtt	0	2	2	0.0	0	2	2	0.0	1	1	1.0	3.0																		Cj_WT_TS8	Cj_WT_TS8	GGAGTGTGACAGCCTGGGGCCCNNNVRYAC	none
chrchr17	49006673	49006686	chrchr17_49006686_4	Cj_WT_TS8.sam	94027	chr17	49006686	TTGAACTGTGTGTGTGTCAGCTTGGGCTATATATCTAAGGCACTAGGAAC	3	1	4	1.73205e+16	7	1	8	2.64575e+16	0	0	0.0	5220153254455270																		Cj_WT_TS8	Cj_WT_TS8	GGAGTGTGACAGCCTGGGGCCCNNNVRYAC	none
chrchr17	49239214	49239222	chrchr17_49239222_2	Cj_WT_TS8.sam	94068	chr17	49239222	agagacttgaaatctgCCTCTCTGGTTTCTTCTGTCTTTGCAAATGTCAC	0	2	2	0.0	0	3	3	0.0	1	1	1.0	4.0																		Cj_WT_TS8	Cj_WT_TS8	GGAGTGTGACAGCCTGGGGCCCNNNVRYAC	none
chrchr17	49755164	49755173	chrchr17_49755173_3	Cj_WT_TS8.sam	94146	chr17	49755173	GCCTGCGAAGTGGTAACAAGCATCTCTTTCTTGCACTTCCCTATCTGGTG	1	2	3	1.41421e+16	3	3	6	3.0	1	2	1.41421e+16	4.5																		Cj_WT_TS8	Cj_WT_TS8	GGAGTGTGACAGCCTGGGGCCCNNNVRYAC	none
chrchr17	50210133	50210135	chrchr17_50210134_6	Cj_WT_TS8.sam	94209	chr17	50210134	GTGGGTTGGAGTGGGCGAGAATCACGTGGGGGCTCTGAGGTCATTGTAGC	6	0	6	0.0	6	0	6	0.0	1	3	1.73205e+16	0.816496580927726																		Cj_WT_TS8	Cj_WT_TS8	GGAGTGTGACAGCCTGGGGCCCNNNVRYAC	none
chrchr17	68593466	68593466	chrchr17_68593466_3	Cj_WT_TS8.sam	96322	chr17	68593466	ATGCTTTCTCAACTTTCCTTCATGGCTTTTTTTgacattgattttattta	3	0	3	0.0	3	0	3	0.0	1	2	1.41421e+16	0.0																		Cj_WT_TS8	Cj_WT_TS8	GGAGTGTGACAGCCTGGGGCCCNNNVRYAC	none
chrchr17	73900980	73900987	chrchr17_73900987_2	Cj_WT_TS8.sam	96860	chr17	73900987	CTCTCCGGCCAAAAAAGGCTGAGTTCTGGCAGGTAAGGCTGCTGCTGAAC	1	1	2	1.0	1	1	2	1.0	1	0	0.0	3.5																		Cj_WT_TS8	Cj_WT_TS8	GGAGTGTGACAGCCTGGGGCCCNNNVRYAC	none
chrchr17_KI270729v1_random	3145	3151	chrchr17_KI270729v1_random_3145_6	Cj_WT_TS8.sam	98351	chr17_KI270729v1_random	3145	attctattccataccattccattccattgcattccactcgggttgattct	5	1	6	223606797749979	5	5	10	5.0	0	5	0.0	3.0																		Cj_WT_TS8	Cj_WT_TS8	GGAGTGTGACAGCCTGGGGCCCNNNVRYAC	none
chrchr17_KI270729v1_random	3631	3631	chrchr17_KI270729v1_random_3631_4	Cj_WT_TS8.sam	98354	chr17_KI270729v1_random	3631	ttccattccattccattccattccagttgattcaattccattctattaca	0	4	4	0.0	0	4	4	0.0	1	3	1.73205e+16	0.0																		Cj_WT_TS8	Cj_WT_TS8	GGAGTGTGACAGCCTGGGGCCCNNNVRYAC	none
chrchr18	28878361	28878362	chrchr18_28878361_98	Cj_WT_TS8.sam	100085	chr18	28878361	aatgctttttttggtatctattgaaaagactacctggatttcctccatta	98	0	98	0.0	131	0	131	0.0	41	53	4661544808322660	0.5																		Cj_WT_TS8	Cj_WT_TS8	GGAGTGTGACAGCCTGGGGCCCNNNVRYAC	none
chrchr18	28878381	28878384	chrchr18_28878382_122	Cj_WT_TS8.sam	100086	chr18	28878382	tgaaaagactacctggatttcctccattattACGTTCAAATTTTTAATCA	0	122	122	0.0	0	156	156	0.0	47	62	5398147830506310	1247219128924640																		Cj_WT_TS8	Cj_WT_TS8	GGAGTGTGACAGCCTGGGGCCCNNNVRYAC	none
chrchr18	45367514	45367519	chrchr18_45367515_4	Cj_WT_TS8.sam	101960	chr18	45367515	CATTGACCAAATCAGTGAGCAAGCAGACTGGAACATCATGTCAACCTGTG	2	2	4	2.0	2	2	4	2.0	3	0	0.0	2160246899469280																		Cj_WT_TS8	Cj_WT_TS8	GGAGTGTGACAGCCTGGGGCCCNNNVRYAC	none
chrchr18	76998622	76998631	chrchr18_76998631_4	Cj_WT_TS8.sam	103628	chr18	76998631	TTCCCTTATTCTTTGAAGGAATAGCAGCACGCGGCATCGGGACATTGCTG	3	1	4	1.73205e+16	3	1	4	1.73205e+16	0	4	0.0	4.5																		Cj_WT_TS8	Cj_WT_TS8	GGAGTGTGACAGCCTGGGGCCCNNNVRYAC	none
chrchr19	16095396	16095399	chrchr19_16095399_2	Cj_WT_TS8.sam	105747	chr19	16095399	TTCTCACATGGTGCCTCCTACGCCCCTGTGGGCTTCTAGGAGCTCCGGTG	1	1	2	1.0	5	1	6	223606797749979	2	0	0.0	1.5																		Cj_WT_TS8	Cj_WT_TS8	GGAGTGTGACAGCCTGGGGCCCNNNVRYAC	none
chrchr19	19487146	19487156	chrchr19_19487146_3	Cj_WT_TS8.sam	106177	chr19	19487146	CATAGACTTAGGAGGAGATTCCTGGCTCTGAGGACATGGGGGCTTGCCCC	1	2	3	1.41421e+16	1	6	7	2449489742783170	0	2	0.0	5.0																		Cj_WT_TS8	Cj_WT_TS8	GGAGTGTGACAGCCTGGGGCCCNNNVRYAC	none
chrchr19	43867715	43867730	chrchr19_43867715_4	Cj_WT_TS8.sam	108091	chr19	43867715	attaaggaatagtagtattcataatgtatgattccatttacatgaagatc	4	0	4	0.0	5	0	5	0.0	1	2	1.41421e+16	6236095644623230																		Cj_WT_TS8	Cj_WT_TS8	GGAGTGTGACAGCCTGGGGCCCNNNVRYAC	none
chrchr19	4658281	4658299	chrchr19_4658299_4	Cj_WT_TS8.sam	104387	chr19	4658299	GTAAGGTCGGTGGGGCTAACATAGATGGCAGGCAGCAGGAAGCCACAGAA	4	0	4	0.0	7	0	7	0.0	2	1	1.41421e+16	7189401922274200																		Cj_WT_TS8	Cj_WT_TS8	GGAGTGTGACAGCCTGGGGCCCNNNVRYAC	none
chrchr19	55113361	55113433	chrchr19_55113404_1263	Cj_WT_TS8.sam	109198	chr19	55113404	ACAGCTGCACACCTGTGTGCCTGGGCCCCAGGCTGTCACACTCCAGTTCA	585	678	1263	6297856778301640	845	946	1791	8940749409305680	598	495	5440680104545750	1686429769845170	chrchr19_55113404_1263	1	chrchr19	GGAGTGTGACAGCCTGGGGCCCAGGCACAC	0	-	55113393	55113423										Cj_WT_TS8	Cj_WT_TS8	GGAGTGTGACAGCCTGGGGCCCNNNVRYAC	none
chrchr19	55256786	55256794	chrchr19_55256794_3	Cj_WT_TS8.sam	109221	chr19	55256794	ttgagtccaggagttcaaggctgGGCAAACGAGCAAAACCCAGTCTCAAA	2	1	3	1.41421e+16	3	1	4	1.73205e+16	0	3	0.0	4.0																		Cj_WT_TS8	Cj_WT_TS8	GGAGTGTGACAGCCTGGGGCCCNNNVRYAC	none
chrchr1	105925096	105925097	chrchr1_105925097_2	Cj_WT_TS8.sam	12170	chr1	105925097	GGGGGAGCCTGGAGCTTTCTTCCAGGGAAATTTTTTCAGCTACTTAATAC	0	2	2	0.0	0	5	5	0.0	1	1	1.0	0.5																		Cj_WT_TS8	Cj_WT_TS8	GGAGTGTGACAGCCTGGGGCCCNNNVRYAC	none
chrchr1	115129681	115129682	chrchr1_115129681_10	Cj_WT_TS8.sam	13281	chr1	115129681	CATGCTGGAGAATCGCAGCCTCCTGAGAGTCAGCTCCACATACTGGAAGT	1	9	10	3.0	1	15	16	3872983346207410	0	7	0.0	0.5																		Cj_WT_TS8	Cj_WT_TS8	GGAGTGTGACAGCCTGGGGCCCNNNVRYAC	none
chrchr1	156674606	156674608	chrchr1_156674608_4	Cj_WT_TS8.sam	15020	chr1	156674608	TTGCCCAAGGCCACATAGCAAGTGAGAAGCCACCCCTCCTTGGTCTCAGC	4	0	4	0.0	4	0	4	0.0	1	3	1.73205e+16	1.0																		Cj_WT_TS8	Cj_WT_TS8	GGAGTGTGACAGCCTGGGGCCCNNNVRYAC	none
chrchr1	169365098	169365105	chrchr1_169365105_4	Cj_WT_TS8.sam	16457	chr1	169365105	ccagatacatgcctcataccaagaaactgactctactagtcctatgactc	4	0	4	0.0	8	0	8	0.0	2	1	1.41421e+16	3.5																		Cj_WT_TS8	Cj_WT_TS8	GGAGTGTGACAGCCTGGGGCCCNNNVRYAC	none
chrchr1	172219441	172219449	chrchr1_172219449_4	Cj_WT_TS8.sam	16736	chr1	172219449	ATATGTAAAATAGACTTGTAAACAATGAGGCTTGATATGAAACAGTAAAG	3	1	4	1.73205e+16	11	1	12	33166247903554	0	2	0.0	4.0																		Cj_WT_TS8	Cj_WT_TS8	GGAGTGTGACAGCCTGGGGCCCNNNVRYAC	none
chrchr1	179825519	179825520	chrchr1_179825520_4	Cj_WT_TS8.sam	17564	chr1	179825520	CACAAGGTCAAGGGCAGAAGGCTAGAGTGAAAAACAGTGGCAGCTGGCAC	0	4	4	0.0	0	4	4	0.0	1	2	1.41421e+16	0.5																		Cj_WT_TS8	Cj_WT_TS8	GGAGTGTGACAGCCTGGGGCCCNNNVRYAC	none
chrchr1	213869505	213869513	chrchr1_213869513_2	Cj_WT_TS8.sam	21103	chr1	213869513	ATAGGCTAGCCCAGTTGCCTCACAAAAGAAGAAAGCACTTCAACCTCTCA	1	1	2	1.0	1	1	2	1.0	0	2	0.0	4.0																		Cj_WT_TS8	Cj_WT_TS8	GGAGTGTGACAGCCTGGGGCCCNNNVRYAC	none
chrchr1	223129604	223129605	chrchr1_223129605_9	Cj_WT_TS8.sam	22039	chr1	223129605	TGGGGTCAGGGAGGTGTGACTGGGCCCCAGGCAGTCACACTCAGGCCAAC	6	3	9	4242640687119280	7	4	11	5291502622129180	1	7	2.64575e+16	0.5	chrchr1_223129605_9	1	chrchr1	TGAGTGTGACTGCCTGGGGCCCAGTCACAC	2	-	223129593	223129623										Cj_WT_TS8	Cj_WT_TS8	GGAGTGTGACAGCCTGGGGCCCNNNVRYAC	none
chrchr1	224250490	224250497	chrchr1_224250497_3	Cj_WT_TS8.sam	22223	chr1	224250497	tcccacctcagcctcctgagtagctaagactatagatgcatgctatcatg	2	1	3	1.41421e+16	2	1	3	1.41421e+16	2	1	1.41421e+16	3.5																		Cj_WT_TS8	Cj_WT_TS8	GGAGTGTGACAGCCTGGGGCCCNNNVRYAC	none
chrchr1	225443787	225443791	chrchr1_225443791_3	Cj_WT_TS8.sam	22445	chr1	225443791	CGCTAAATACACATGATCAGCCTATTGCTGTTTGGCCAGCTGTCtttttt	0	3	3	0.0	0	4	4	0.0	1	1	1.0	2.0																		Cj_WT_TS8	Cj_WT_TS8	GGAGTGTGACAGCCTGGGGCCCNNNVRYAC	none
chrchr1	231857970	231857979	chrchr1_231857979_3	Cj_WT_TS8.sam	23780	chr1	231857979	GGAGAAAAACATCAGCTAACTCTTGCCGCTATAGGCCCGGGTTAAATTGC	3	0	3	0.0	3	0	3	0.0	2	1	1.41421e+16	4.5																		Cj_WT_TS8	Cj_WT_TS8	GGAGTGTGACAGCCTGGGGCCCNNNVRYAC	none
chrchr1	235597519	235597525	chrchr1_235597521_6	Cj_WT_TS8.sam	24407	chr1	235597521	ttatgaatgggactcatgatcttgtaaagagctctgacagagatccAGGA	3	3	6	3.0	7	6	13	648074069840786	0	5	0.0	2494438257849290																		Cj_WT_TS8	Cj_WT_TS8	GGAGTGTGACAGCCTGGGGCCCNNNVRYAC	none
chrchr1	238844024	238844032	chrchr1_238844032_3	Cj_WT_TS8.sam	24897	chr1	238844032	gctgctgtggtttgctggggggttcacttcaggccctattcatctggttt	2	1	3	1.41421e+16	2	1	3	1.41421e+16	1	2	1.41421e+16	3265986323710900																		Cj_WT_TS8	Cj_WT_TS8	GGAGTGTGACAGCCTGGGGCCCNNNVRYAC	none
chrchr1	240649679	240649685	chrchr1_240649685_3	Cj_WT_TS8.sam	25118	chr1	240649685	gctaggattacaggtttgagccgttacatccggccTGACTTTCATCTTAT	0	3	3	0.0	0	3	3	0.0	1	2	1.41421e+16	3.0																		Cj_WT_TS8	Cj_WT_TS8	GGAGTGTGACAGCCTGGGGCCCNNNVRYAC	none
chrchr1	240924989	240924990	chrchr1_240924990_3	Cj_WT_TS8.sam	25170	chr1	240924990	TGAGTCATACAAGTAAGTACAGGGGAGGCTCCTGTCTTTTTTGGACATTT	3	0	3	0.0	3	0	3	0.0	2	1	1.41421e+16	0.5																		Cj_WT_TS8	Cj_WT_TS8	GGAGTGTGACAGCCTGGGGCCCNNNVRYAC	none
chrchr1	247668366	247668376	chrchr1_247668376_3	Cj_WT_TS8.sam	25818	chr1	247668376	cacacctgtaatctcagcactttgggaggcagaggcaggtggattacctg	1	2	3	1.41421e+16	2	4	6	2.82843e+16	2	1	1.41421e+16	5.0																		Cj_WT_TS8	Cj_WT_TS8	GGAGTGTGACAGCCTGGGGCCCNNNVRYAC	none
chrchr1	29262066	29262067	chrchr1_29262067_2	Cj_WT_TS8.sam	3281	chr1	29262067	gtgtgtgtgtatatgtgtatgtagttctgcacaatttatcacatgtgtag	1	1	2	1.0	1	2	3	1.41421e+16	1	0	0.0	0.5																		Cj_WT_TS8	Cj_WT_TS8	GGAGTGTGACAGCCTGGGGCCCNNNVRYAC	none
chrchr1	30099590	30099600	chrchr1_30099600_3	Cj_WT_TS8.sam	3438	chr1	30099600	aggtcaggcacctggtgggcagcatggctggggctcggcccagatctctg	1	2	3	1.41421e+16	1	2	3	1.41421e+16	0	1	0.0	4189935029992170																		Cj_WT_TS8	Cj_WT_TS8	GGAGTGTGACAGCCTGGGGCCCNNNVRYAC	none
chrchr1	33041029	33041036	chrchr1_33041029_3	Cj_WT_TS8.sam	3959	chr1	33041029	gcctggacttggtctctactaataataaaattagccaggcatgatggtgc	3	0	3	0.0	5	0	5	0.0	2	1	1.41421e+16	3.5																		Cj_WT_TS8	Cj_WT_TS8	GGAGTGTGACAGCCTGGGGCCCNNNVRYAC	none
chrchr1	3776209	3776217	chrchr1_3776217_4	Cj_WT_TS8.sam	326	chr1	3776217	TCAGCAGGAGCTGCAGGACACACCCAGGCTGGGCCCTGCGGCCTGGAGCC	3	1	4	1.73205e+16	4	1	5	2.0	3	1	1.73205e+16	4.0																		Cj_WT_TS8	Cj_WT_TS8	GGAGTGTGACAGCCTGGGGCCCNNNVRYAC	none
chrchr1	42001910	42001910	chrchr1_42001910_2	Cj_WT_TS8.sam	4913	chr1	42001910	atccatcaactggggggtagcccgggcctggcaggggacacccaagcccc	1	1	2	1.0	1	2	3	1.41421e+16	0	2	0.0	0.0																		Cj_WT_TS8	Cj_WT_TS8	GGAGTGTGACAGCCTGGGGCCCNNNVRYAC	none
chrchr1	59608945	59608950	chrchr1_59608950_2	Cj_WT_TS8.sam	6939	chr1	59608950	aatTATTAAGGCTGTCCAATAGGGGAGAGAGAAGATTCataaaagtgaga	1	1	2	1.0	1	1	2	1.0	1	1	1.0	2.5																		Cj_WT_TS8	Cj_WT_TS8	GGAGTGTGACAGCCTGGGGCCCNNNVRYAC	none
chrchr1	59741487	59741492	chrchr1_59741492_2	Cj_WT_TS8.sam	6957	chr1	59741492	atgcttcctgtatagcctgcagaaccatgggccaattaaacctcttttct	1	1	2	1.0	1	2	3	1.41421e+16	0	1	0.0	2.5																		Cj_WT_TS8	Cj_WT_TS8	GGAGTGTGACAGCCTGGGGCCCNNNVRYAC	none
chrchr1	61886750	61886758	chrchr1_61886750_4	Cj_WT_TS8.sam	7273	chr1	61886750	aggaaaatcacttgaacctgggaggtggaggttgcagtgagccgagatcg	1	3	4	1.73205e+16	2	3	5	2449489742783170	0	4	0.0	4.0																		Cj_WT_TS8	Cj_WT_TS8	GGAGTGTGACAGCCTGGGGCCCNNNVRYAC	none
chrchr1	76523442	76523442	chrchr1_76523442_2	Cj_WT_TS8.sam	9153	chr1	76523442	cagaacactgagaataaagactacagaggctccagatgttgtgatcttgc	1	1	2	1.0	1	2	3	1.41421e+16	2	0	0.0	0.0																		Cj_WT_TS8	Cj_WT_TS8	GGAGTGTGACAGCCTGGGGCCCNNNVRYAC	none
chrchr1	8679031	8679034	chrchr1_8679031_3	Cj_WT_TS8.sam	871	chr1	8679031	tagccacatttcaggtgcttactagctacatgtggctagcagctaccaca	3	0	3	0.0	4	0	4	0.0	2	1	1.41421e+16	1.5																		Cj_WT_TS8	Cj_WT_TS8	GGAGTGTGACAGCCTGGGGCCCNNNVRYAC	none
chrchr20	19661780	19661780	chrchr20_19661780_3	Cj_WT_TS8.sam	130309	chr20	19661780	GAGACAGCCACCTGCCTCCCAGCTCAGCCAGCCTCTTCTCTCCCGCGTAT	3	0	3	0.0	3	0	3	0.0	1	2	1.41421e+16	0.0																		Cj_WT_TS8	Cj_WT_TS8	GGAGTGTGACAGCCTGGGGCCCNNNVRYAC	none
chrchr20	34161744	34161752	chrchr20_34161752_2	Cj_WT_TS8.sam	131283	chr20	34161752	ctcctgcctcagcctcccaagtggctgggattacaggtgtgtgccaccgc	1	1	2	1.0	1	1	2	1.0	1	1	1.0	4.0																		Cj_WT_TS8	Cj_WT_TS8	GGAGTGTGACAGCCTGGGGCCCNNNVRYAC	none
chrchr20	58484334	58484343	chrchr20_58484343_2	Cj_WT_TS8.sam	133649	chr20	58484343	GGTATACATTACCCTCCAGCTTCTAGAGTCTGGGGATGCCAAAAGGCACa	1	1	2	1.0	1	1	2	1.0	0	1	0.0	4.5																		Cj_WT_TS8	Cj_WT_TS8	GGAGTGTGACAGCCTGGGGCCCNNNVRYAC	none
chrchr21	33393455	33393455	chrchr21_33393455_2	Cj_WT_TS8.sam	136090	chr21	33393455	actccgtctcaaaaaaagaaaaaaggaatgtggcagccttactagaagct	1	1	2	1.0	1	1	2	1.0	1	0	0.0	0.0																		Cj_WT_TS8	Cj_WT_TS8	GGAGTGTGACAGCCTGGGGCCCNNNVRYAC	none
chrchr21	36512154	36512158	chrchr21_36512154_3	Cj_WT_TS8.sam	136434	chr21	36512154	ctctaaattgatgactagctcagggagagggaggtgctgtgccatcctaa	2	1	3	1.41421e+16	2	2	4	2.0	2	0	0.0	2.0																		Cj_WT_TS8	Cj_WT_TS8	GGAGTGTGACAGCCTGGGGCCCNNNVRYAC	none
chrchr21	36663440	36663441	chrchr21_36663441_3	Cj_WT_TS8.sam	136465	chr21	36663441	TTTACAGCGTGCTTTACAGCGTTTCAAGCCCAAACAGAACACGCTCCACA	2	1	3	1.41421e+16	2	2	4	2.0	0	3	0.0	0.5																		Cj_WT_TS8	Cj_WT_TS8	GGAGTGTGACAGCCTGGGGCCCNNNVRYAC	none
chrchr21	45137202	45137205	chrchr21_45137205_2	Cj_WT_TS8.sam	137444	chr21	45137205	GATCCAGGACAATCTGAATTTACTTCTGTTCAGTAGTTCCCAAAGGCTTT	1	1	2	1.0	2	1	3	1.41421e+16	1	1	1.0	1.5																		Cj_WT_TS8	Cj_WT_TS8	GGAGTGTGACAGCCTGGGGCCCNNNVRYAC	none
chrchr22	17369176	17369182	chrchr22_17369182_2	Cj_WT_TS8.sam	137797	chr22	17369182	GGGGGTGGGAGAGCTCCTGGCCGTCCTCCCTTGGGAAAGTGCTTCAACTC	0	2	2	0.0	0	3	3	0.0	1	1	1.0	3.0																		Cj_WT_TS8	Cj_WT_TS8	GGAGTGTGACAGCCTGGGGCCCNNNVRYAC	none
chrchr22	17945415	17945417	chrchr22_17945417_2	Cj_WT_TS8.sam	137879	chr22	17945417	CACACGCGCTGCCAACATCCGCTGTGGGCTCTGAGCACCCCTGCACAGGC	1	1	2	1.0	1	1	2	1.0	1	1	1.0	1.0																		Cj_WT_TS8	Cj_WT_TS8	GGAGTGTGACAGCCTGGGGCCCNNNVRYAC	none
chrchr22	19191670	19191670	chrchr22_19191670_5	Cj_WT_TS8.sam	137970	chr22	19191670	GCCTCAGGGTTTCCTGCCTCAAcccagcacctagaccagtatctgatgca	0	5	5	0.0	0	6	6	0.0	3	2	2449489742783170	0.0																		Cj_WT_TS8	Cj_WT_TS8	GGAGTGTGACAGCCTGGGGCCCNNNVRYAC	none
chrchr22	21594037	21594044	chrchr22_21594044_3	Cj_WT_TS8.sam	138302	chr22	21594044	GTCCACCAGGCGGCCTCACTTGGTCATTGTGTAGCCTTCAGCTACCTCAG	0	3	3	0.0	0	4	4	0.0	1	1	1.0	2.86744e+16																		Cj_WT_TS8	Cj_WT_TS8	GGAGTGTGACAGCCTGGGGCCCNNNVRYAC	none
chrchr22	26338654	26338663	chrchr22_26338663_2	Cj_WT_TS8.sam	138860	chr22	26338663	aacctccacctcccaggttcaagcaattctcctgcctcagcctcccgagt	1	1	2	1.0	1	1	2	1.0	0	0	0.0	4.5																		Cj_WT_TS8	Cj_WT_TS8	GGAGTGTGACAGCCTGGGGCCCNNNVRYAC	none
chrchr22	39264670	39264680	chrchr22_39264670_3	Cj_WT_TS8.sam	140632	chr22	39264670	CCAGCCCCCACTTCCCCTTCCAGCTGTGACCCAGAAGTGGAGGGCACGTC	1	2	3	1.41421e+16	1	2	3	1.41421e+16	2	0	0.0	5.0																		Cj_WT_TS8	Cj_WT_TS8	GGAGTGTGACAGCCTGGGGCCCNNNVRYAC	none
chrchr2	166851149	166851154	chrchr2_166851154_2	Cj_WT_TS8.sam	122362	chr2	166851154	agagccagaaataaatccacacatttacaatcaattgattttttagaaag	1	1	2	1.0	1	1	2	1.0	0	1	0.0	2.5																		Cj_WT_TS8	Cj_WT_TS8	GGAGTGTGACAGCCTGGGGCCCNNNVRYAC	none
chrchr2	187117554	187117560	chrchr2_187117560_2	Cj_WT_TS8.sam	124006	chr2	187117560	ggtgaatcaaatgtactGAGGAGTGAGCACAATCATTTTAGGCATTATAG	1	1	2	1.0	2	2	4	2.0	0	2	0.0	3.0																		Cj_WT_TS8	Cj_WT_TS8	GGAGTGTGACAGCCTGGGGCCCNNNVRYAC	none
chrchr2	20335051	20335055	chrchr2_20335055_2	Cj_WT_TS8.sam	111230	chr2	20335055	tctcacctcagtctccgggagtatctgggactaaaggtgcatgccaccac	0	2	2	0.0	0	2	2	0.0	1	1	1.0	2.0																		Cj_WT_TS8	Cj_WT_TS8	GGAGTGTGACAGCCTGGGGCCCNNNVRYAC	none
chrchr2	219508556	219508566	chrchr2_219508566_2	Cj_WT_TS8.sam	126633	chr2	219508566	TCACCATTGTTGGGGGGGGTCTAAGAAGGACATGCCCCCCCCACTCCTCC	1	1	2	1.0	1	2	3	1.41421e+16	0	2	0.0	5.0																		Cj_WT_TS8	Cj_WT_TS8	GGAGTGTGACAGCCTGGGGCCCNNNVRYAC	none
chrchr2	222101869	222101869	chrchr2_222101869_6	Cj_WT_TS8.sam	126859	chr2	222101869	TGTACTTGACATTAACCTATAAAAACACATGTATCTGCTTGTGGGAGTTC	0	6	6	0.0	0	9	9	0.0	5	1	223606797749979	0.0																		Cj_WT_TS8	Cj_WT_TS8	GGAGTGTGACAGCCTGGGGCCCNNNVRYAC	none
chrchr2	233819965	233819972	chrchr2_233819972_2	Cj_WT_TS8.sam	127838	chr2	233819972	ACCACCCAGAGGTGCGGCGCCTTCTCATTGACGGCATCCTGCTGCTGGCG	1	1	2	1.0	1	1	2	1.0	1	0	0.0	3.5																		Cj_WT_TS8	Cj_WT_TS8	GGAGTGTGACAGCCTGGGGCCCNNNVRYAC	none
chrchr2	235984086	235984105	chrchr2_235984105_3	Cj_WT_TS8.sam	128053	chr2	235984105	cccctgtgacctccagcctgctttctgtctgtgaatttgcctcatctgga	1	2	3	1.41421e+16	1	2	3	1.41421e+16	0	2	0.0	7760297817881870																		Cj_WT_TS8	Cj_WT_TS8	GGAGTGTGACAGCCTGGGGCCCNNNVRYAC	none
chrchr2	239294890	239294890	chrchr2_239294890_2	Cj_WT_TS8.sam	128404	chr2	239294890	GGCCACAGAAGCTAGGCCTCTGCTCTGACTAAGGGGGTGGGTGTGTGGGA	1	1	2	1.0	1	1	2	1.0	0	2	0.0	0.0																		Cj_WT_TS8	Cj_WT_TS8	GGAGTGTGACAGCCTGGGGCCCNNNVRYAC	none
chrchr2	240427039	240427044	chrchr2_240427039_6	Cj_WT_TS8.sam	128541	chr2	240427039	acgtcaagccattcactagggtcccacccctgtgaccaaacacctcccac	6	0	6	0.0	10	0	10	0.0	5	1	223606797749979	2.5																		Cj_WT_TS8	Cj_WT_TS8	GGAGTGTGACAGCCTGGGGCCCNNNVRYAC	none
chrchr2	74472412	74472422	chrchr2_74472422_2	Cj_WT_TS8.sam	115944	chr2	74472422	CACGTCCGCAATCACTGAGCAGTTGAGATTAGTGGAGCGGACCTTCTCAC	1	1	2	1.0	1	1	2	1.0	1	1	1.0	5.0																		Cj_WT_TS8	Cj_WT_TS8	GGAGTGTGACAGCCTGGGGCCCNNNVRYAC	none
chrchr2	77885784	77885784	chrchr2_77885784_327	Cj_WT_TS8.sam	116184	chr2	77885784	CATGTACTTCACTTGCCAGAAATGACTAGAAGAACAGTATTTGGTCACCG	327	0	327	0.0	404	0	404	0.0	135	181	1.56317e+16	0.0																		Cj_WT_TS8	Cj_WT_TS8	GGAGTGTGACAGCCTGGGGCCCNNNVRYAC	none
chrchr2	77885804	77885804	chrchr2_77885804_390	Cj_WT_TS8.sam	116185	chr2	77885804	AATGACTAGAAGAACAGTATTTGGTCACCGGATTGTTGTCAGTAAATGTA	0	390	390	0.0	0	494	494	0.0	185	165	1747140520965610	0.0																		Cj_WT_TS8	Cj_WT_TS8	GGAGTGTGACAGCCTGGGGCCCNNNVRYAC	none
chrchr2	7976287	7976295	chrchr2_7976295_2	Cj_WT_TS8.sam	110151	chr2	7976295	CTAATATTCTTTCTAACACTGTAGCATCTTGTGATTATTCAAGAAAGGAA	2	0	2	0.0	3	0	3	0.0	1	1	1.0	4.0																		Cj_WT_TS8	Cj_WT_TS8	GGAGTGTGACAGCCTGGGGCCCNNNVRYAC	none
chrchr3	124563325	124563331	chrchr3_124563331_3	Cj_WT_TS8.sam	154588	chr3	124563331	cctgagtcagtttcatcttggaaatgaaggttgaattaagtaacctccaa	1	2	3	1.41421e+16	1	2	3	1.41421e+16	3	0	0.0	2494438257849290																		Cj_WT_TS8	Cj_WT_TS8	GGAGTGTGACAGCCTGGGGCCCNNNVRYAC	none
chrchr3	132311365	132311370	chrchr3_132311370_2	Cj_WT_TS8.sam	155319	chr3	132311370	GAAGCATGAGGGGGCTAGCTCTATGCAAGTAATGACAGTCCGAGGAGTAG	0	2	2	0.0	0	3	3	0.0	1	1	1.0	2.5																		Cj_WT_TS8	Cj_WT_TS8	GGAGTGTGACAGCCTGGGGCCCNNNVRYAC	none
chrchr3	139470996	139470998	chrchr3_139470998_3	Cj_WT_TS8.sam	155966	chr3	139470998	ctgtcaccccctcaaaccttccctgaccacccatcacacgccactccatt	1	2	3	1.41421e+16	2	2	4	2.0	0	3	0.0	1.0																		Cj_WT_TS8	Cj_WT_TS8	GGAGTGTGACAGCCTGGGGCCCNNNVRYAC	none
chrchr3	150129912	150129912	chrchr3_150129912_6	Cj_WT_TS8.sam	156798	chr3	150129912	CAAAATAAATAAATAAAGACAAAATCAGAGCTCCTTCCCGCTAGCTGGGT	5	1	6	223606797749979	5	1	6	223606797749979	0	5	0.0	0.0																		Cj_WT_TS8	Cj_WT_TS8	GGAGTGTGACAGCCTGGGGCCCNNNVRYAC	none
chrchr3	158910909	158910911	chrchr3_158910911_3	Cj_WT_TS8.sam	157497	chr3	158910911	ttgccatagcaatggtaaattgacatggcacactggtgggcatgtcttat	0	3	3	0.0	0	4	4	0.0	1	1	1.0	1.0																		Cj_WT_TS8	Cj_WT_TS8	GGAGTGTGACAGCCTGGGGCCCNNNVRYAC	none
chrchr3	160792659	160792663	chrchr3_160792659_3	Cj_WT_TS8.sam	157658	chr3	160792659	gtcgtccctaaggctcttctcatttcagataccagctgcaaactctgggg	2	1	3	1.41421e+16	2	1	3	1.41421e+16	2	1	1.41421e+16	2.0																		Cj_WT_TS8	Cj_WT_TS8	GGAGTGTGACAGCCTGGGGCCCNNNVRYAC	none
chrchr3	168690778	168690786	chrchr3_168690786_2	Cj_WT_TS8.sam	158162	chr3	168690786	AAGGAGCCCTAACTCATTTAAAACCCTGCATCTGGAGTGATCTTTCCATT	1	1	2	1.0	4	1	5	2.0	1	0	0.0	4.0																		Cj_WT_TS8	Cj_WT_TS8	GGAGTGTGACAGCCTGGGGCCCNNNVRYAC	none
chrchr3	181388117	181388128	chrchr3_181388126_7	Cj_WT_TS8.sam	159064	chr3	181388126	tccttagcaaattccaagtgtacaatgcagtattattaactatattcacc	5	2	7	3.16228e+16	11	2	13	469041575982343	5	2	3.16228e+16	4784233364802440																		Cj_WT_TS8	Cj_WT_TS8	GGAGTGTGACAGCCTGGGGCCCNNNVRYAC	none
chrchr3	182285071	182285077	chrchr3_182285077_3	Cj_WT_TS8.sam	159112	chr3	182285077	TGTTCTGTCTCCTGTGTGTTTCTGCAGGTTACCTTGCTCCTCAGCACCGG	2	1	3	1.41421e+16	2	2	4	2.0	2	1	1.41421e+16	3.0																		Cj_WT_TS8	Cj_WT_TS8	GGAGTGTGACAGCCTGGGGCCCNNNVRYAC	none
chrchr3	18299719	18299732	chrchr3_18299719_14	Cj_WT_TS8.sam	143954	chr3	18299719	catagtactggaagtcctagtcagagcaatcaggccagagaaagaaataa	11	3	14	5744562646538020	36	11	47	198997487421324	0	14	0.0	5244044240850750																		Cj_WT_TS8	Cj_WT_TS8	GGAGTGTGACAGCCTGGGGCCCNNNVRYAC	none
chrchr3	22421202	22421202	chrchr3_22421202_11	Cj_WT_TS8.sam	144343	chr3	22421202	GATATCATAACCATGAGTGATAACAtggctatttatatttagattattta	0	11	11	0.0	0	11	11	0.0	5	5	5.0	0.0																		Cj_WT_TS8	Cj_WT_TS8	GGAGTGTGACAGCCTGGGGCCCNNNVRYAC	none
chrchr3	24538325	24538325	chrchr3_24538325_2	Cj_WT_TS8.sam	144580	chr3	24538325	ACACTGACTTGAGCCAGGAAAGAAGAGGACTTCCAGAAAGAGGAGATGGT	2	0	2	0.0	3	0	3	0.0	1	1	1.0	0.0																		Cj_WT_TS8	Cj_WT_TS8	GGAGTGTGACAGCCTGGGGCCCNNNVRYAC	none
chrchr3	30760516	30760522	chrchr3_30760522_4	Cj_WT_TS8.sam	145122	chr3	30760522	ACATAAAACTCTCCAAACCACATCCAGCAATATTTCCTTCTGTTTCCTCT	2	2	4	2.0	2	2	4	2.0	0	3	0.0	2.62467e+16																		Cj_WT_TS8	Cj_WT_TS8	GGAGTGTGACAGCCTGGGGCCCNNNVRYAC	none
chrchr3	37104305	37104311	chrchr3_37104311_2	Cj_WT_TS8.sam	145806	chr3	37104311	tacacactaacaggtagtagaagtggatacaagcccaagcatcattattt	1	1	2	1.0	1	1	2	1.0	1	1	1.0	3.0																		Cj_WT_TS8	Cj_WT_TS8	GGAGTGTGACAGCCTGGGGCCCNNNVRYAC	none
chrchr3	43423222	43423231	chrchr3_43423222_3	Cj_WT_TS8.sam	146590	chr3	43423222	ATGCATTCTCTTCCCCAGTGATCCCAGAAAGGCACATGACCTGTTTCCAT	2	1	3	1.41421e+16	2	1	3	1.41421e+16	0	2	0.0	4.5																		Cj_WT_TS8	Cj_WT_TS8	GGAGTGTGACAGCCTGGGGCCCNNNVRYAC	none
chrchr3	44128037	44128039	chrchr3_44128039_2	Cj_WT_TS8.sam	146673	chr3	44128039	TTAGAGCACAGCAGCTTCCCTCTGCTGCTGGCAGAAGTCAGGGAAGGAAG	2	0	2	0.0	2	0	2	0.0	1	1	1.0	1.0																		Cj_WT_TS8	Cj_WT_TS8	GGAGTGTGACAGCCTGGGGCCCNNNVRYAC	none
chrchr3	45035680	45035681	chrchr3_45035680_3	Cj_WT_TS8.sam	146779	chr3	45035680	ACGACGCCCTGTATGAGTACCTGCGCCAGAGCGTGGGCAACGAGGCCGAG	1	2	3	1.41421e+16	2	3	5	2449489742783170	0	3	0.0	0.5																		Cj_WT_TS8	Cj_WT_TS8	GGAGTGTGACAGCCTGGGGCCCNNNVRYAC	none
chrchr3	46485057	46485064	chrchr3_46485064_2	Cj_WT_TS8.sam	146957	chr3	46485064	CAAGTCAGACCACAGCCCAGGGCCCCAGCTGGAGTTCCAGGGATCTGGGA	2	0	2	0.0	2	0	2	0.0	1	1	1.0	3.5																		Cj_WT_TS8	Cj_WT_TS8	GGAGTGTGACAGCCTGGGGCCCNNNVRYAC	none
chrchr3	57122718	57122726	chrchr3_57122726_4	Cj_WT_TS8.sam	148452	chr3	57122726	gctgCTCTACACCACTGGGTCTGGGTCTCCTCAACTGTCttttttttttt	0	4	4	0.0	0	7	7	0.0	2	1	1.41421e+16	4.0																		Cj_WT_TS8	Cj_WT_TS8	GGAGTGTGACAGCCTGGGGCCCNNNVRYAC	none
chrchr3	60543825	60543834	chrchr3_60543834_5	Cj_WT_TS8.sam	148852	chr3	60543834	tctcggctcactgtaagctccgcttcccaggttcaagggattctcctgcc	4	1	5	2.0	14	1	15	3.74166e+16	0	5	0.0	4.5																		Cj_WT_TS8	Cj_WT_TS8	GGAGTGTGACAGCCTGGGGCCCNNNVRYAC	none
chrchr3	61582676	61582682	chrchr3_61582682_6	Cj_WT_TS8.sam	148960	chr3	61582682	TTCTGGACCTTCCTGTTTCCAGGCTGTAGATACAGAAATGAATGCCTGAG	3	3	6	3.0	3	3	6	3.0	2	3	2449489742783170	3.0																		Cj_WT_TS8	Cj_WT_TS8	GGAGTGTGACAGCCTGGGGCCCNNNVRYAC	none
chrchr3	69658641	69658649	chrchr3_69658649_2	Cj_WT_TS8.sam	149806	chr3	69658649	acatcacacacctccctttgtgatgtgcagagaagagcacagcttcattt	1	1	2	1.0	3	1	4	1.73205e+16	0	2	0.0	4.0																		Cj_WT_TS8	Cj_WT_TS8	GGAGTGTGACAGCCTGGGGCCCNNNVRYAC	none
chrchr3	72590977	72590984	chrchr3_72590984_4	Cj_WT_TS8.sam	150170	chr3	72590984	ATAACAGGGAACTGGCAGCTGGGTTGGGGGCAGCTCTGAATGCCACTGGA	4	0	4	0.0	4	0	4	0.0	3	1	1.73205e+16	3.5																		Cj_WT_TS8	Cj_WT_TS8	GGAGTGTGACAGCCTGGGGCCCNNNVRYAC	none
chrchr3	93470362	93470517	chrchr3_93470488_68	Cj_WT_TS8.sam	151732	chr3	93470488	actttcatattttatgtacctaatatatatttgatgtaatttcatatttt	57	11	68	2503996805109780	71	12	83	2.9189e+16	29	31	299833287011299	4824286575224850																		Cj_WT_TS8	Cj_WT_TS8	GGAGTGTGACAGCCTGGGGCCCNNNVRYAC	none
chrchr3	93470531	93470725	chrchr3_93470641_111	Cj_WT_TS8.sam	151733	chr3	93470641	tatttgatgtaattttatattttatgtacggtatataatacatgctttgg	38	73	111	5266877632905470	43	94	137	6357672530100930	45	56	5019960159204450	5934872171522120																		Cj_WT_TS8	Cj_WT_TS8	GGAGTGTGACAGCCTGGGGCCCNNNVRYAC	none
chrchr3	93470753	93470800	chrchr3_93470788_22	Cj_WT_TS8.sam	151735	chr3	93470788	tcatgtacagtatataatatatattggggtactttggacctctttgaagt	0	22	22	0.0	0	30	30	0.0	8	11	938083151964686	1.47235e+16																		Cj_WT_TS8	Cj_WT_TS8	GGAGTGTGACAGCCTGGGGCCCNNNVRYAC	none
chrchr3	9410681	9410683	chrchr3_9410681_3	Cj_WT_TS8.sam	142810	chr3	9410681	TTTTCAGAGTGATGTTTTGTCGATACTTCCCCTTTTAGCAGAAGAAGCAT	1	2	3	1.41421e+16	3	4	7	3.4641e+16	1	2	1.41421e+16	1.0																		Cj_WT_TS8	Cj_WT_TS8	GGAGTGTGACAGCCTGGGGCCCNNNVRYAC	none
chrchr4	139499192	139499192	chrchr4_139499192_2	Cj_WT_TS8.sam	169795	chr4	139499192	tgacataactgactatcttgcttctaccaggttaacttgcttgtcctcat	1	1	2	1.0	2	1	3	1.41421e+16	2	0	0.0	0.0																		Cj_WT_TS8	Cj_WT_TS8	GGAGTGTGACAGCCTGGGGCCCNNNVRYAC	none
chrchr4	153729820	153729829	chrchr4_153729829_2	Cj_WT_TS8.sam	170928	chr4	153729829	TCTGAGGTGAGTATCTGAGGAGTTCGGGAACAAATCCTATAACTTCAATT	1	1	2	1.0	1	1	2	1.0	1	1	1.0	4.5																		Cj_WT_TS8	Cj_WT_TS8	GGAGTGTGACAGCCTGGGGCCCNNNVRYAC	none
chrchr4	52742517	52742518	chrchr4_52742518_3	Cj_WT_TS8.sam	163481	chr4	52742518	TAAAAAGGAGGTGAGAATCTCACAGTCCATTCCTCTTACATGTGAATCAC	2	1	3	1.41421e+16	2	1	3	1.41421e+16	1	1	1.0	0.5																		Cj_WT_TS8	Cj_WT_TS8	GGAGTGTGACAGCCTGGGGCCCNNNVRYAC	none
chrchr4	63832395	63832404	chrchr4_63832404_7	Cj_WT_TS8.sam	164242	chr4	63832404	tctgtcacccacgctggagtgcagtggcacgatctcggctcactgcaaac	5	2	7	3.16228e+16	6	2	8	3.4641e+16	5	2	3.16228e+16	4.5																		Cj_WT_TS8	Cj_WT_TS8	GGAGTGTGACAGCCTGGGGCCCNNNVRYAC	none
chrchr4	65386481	65386485	chrchr4_65386485_3	Cj_WT_TS8.sam	164344	chr4	65386485	attgacccttactttgaattttatgaatgtgttctaaggacattaatgac	1	2	3	1.41421e+16	1	2	3	1.41421e+16	1	0	0.0	1699673171197590																		Cj_WT_TS8	Cj_WT_TS8	GGAGTGTGACAGCCTGGGGCCCNNNVRYAC	none
chrchr4	78776006	78776007	chrchr4_78776006_11	Cj_WT_TS8.sam	165280	chr4	78776006	CGGCGCGGGCAGCGCGCCTGCGCGGGTCGCCCGGCCTCAGTGAGCGGTTG	11	0	11	0.0	14	0	14	0.0	5	6	5477225575051660	0.5																		Cj_WT_TS8	Cj_WT_TS8	GGAGTGTGACAGCCTGGGGCCCNNNVRYAC	none
chrchr4	78776027	78776027	chrchr4_78776027_12	Cj_WT_TS8.sam	165281	chr4	78776027	GCGGGTCGCCCGGCCTCAGTGAGCGGTTGGCAGCAGCGcccccccccccc	0	12	12	0.0	0	12	12	0.0	8	3	4898979485566350	0.0																		Cj_WT_TS8	Cj_WT_TS8	GGAGTGTGACAGCCTGGGGCCCNNNVRYAC	none
chrchr4	860888	860893	chrchr4_860893_2	Cj_WT_TS8.sam	160183	chr4	860893	tccacctgctgagggctgtgtcaactctgtccggcaccattttccgcacg	1	1	2	1.0	1	2	3	1.41421e+16	0	2	0.0	2.5																		Cj_WT_TS8	Cj_WT_TS8	GGAGTGTGACAGCCTGGGGCCCNNNVRYAC	none
chrchr4	90188932	90188932	chrchr4_90188932_5	Cj_WT_TS8.sam	166297	chr4	90188932	GAACCTGATTAAGCATTGGTAACTAATGGCAAGAGAAGTTTGCTACACAC	0	5	5	0.0	0	5	5	0.0	3	1	1.73205e+16	0.0																		Cj_WT_TS8	Cj_WT_TS8	GGAGTGTGACAGCCTGGGGCCCNNNVRYAC	none
chrchr5	110359522	110359523	chrchr5_110359523_2	Cj_WT_TS8.sam	180800	chr5	110359523	TGCCTTCACTTTGATAACAGTACCAAAGGGACTAGAATAAAGAGCAAATA	2	0	2	0.0	2	0	2	0.0	1	1	1.0	0.5																		Cj_WT_TS8	Cj_WT_TS8	GGAGTGTGACAGCCTGGGGCCCNNNVRYAC	none
chrchr5	121005632	121005632	chrchr5_121005632_4	Cj_WT_TS8.sam	181571	chr5	121005632	TTTTCTATAATATTGAAAAAGGAAGTGAAGTTTTTGAAAAAAGAATGGAT	0	4	4	0.0	0	7	7	0.0	3	1	1.73205e+16	0.0																		Cj_WT_TS8	Cj_WT_TS8	GGAGTGTGACAGCCTGGGGCCCNNNVRYAC	none
chrchr5	123323366	123323371	chrchr5_123323371_2	Cj_WT_TS8.sam	181739	chr5	123323371	ccaagaattaatttcacttggtctgagtgtataattctttcaatgtacta	1	1	2	1.0	3	1	4	1.73205e+16	2	0	0.0	2.5																		Cj_WT_TS8	Cj_WT_TS8	GGAGTGTGACAGCCTGGGGCCCNNNVRYAC	none
chrchr5	133919807	133919810	chrchr5_133919810_6	Cj_WT_TS8.sam	182620	chr5	133919810	cttacaccgtcctgctccatcccacctgggatgtgaattatccctttgtc	5	1	6	223606797749979	8	1	9	2.82843e+16	5	1	223606797749979	1.5																		Cj_WT_TS8	Cj_WT_TS8	GGAGTGTGACAGCCTGGGGCCCNNNVRYAC	none
chrchr5	138523798	138523807	chrchr5_138523807_2	Cj_WT_TS8.sam	183048	chr5	138523807	AAggctgggcgaggtggctcacactggtaatcccagcactttgggaggct	2	0	2	0.0	2	0	2	0.0	1	1	1.0	4.5																		Cj_WT_TS8	Cj_WT_TS8	GGAGTGTGACAGCCTGGGGCCCNNNVRYAC	none
chrchr5	13951676	13951676	chrchr5_13951676_2	Cj_WT_TS8.sam	174227	chr5	13951676	ACAACGGGGAGAAACTCACCAGCCTGCACCCTCCTGTGCTTGCTCTGTCC	1	1	2	1.0	1	2	3	1.41421e+16	1	0	0.0	0.0																		Cj_WT_TS8	Cj_WT_TS8	GGAGTGTGACAGCCTGGGGCCCNNNVRYAC	none
chrchr5	14212839	14212848	chrchr5_14212848_2	Cj_WT_TS8.sam	174261	chr5	14212848	GTGGTTCTCATGACTTATATTTGTATAGTACTCATACTTGTTCATTTATT	2	0	2	0.0	3	0	3	0.0	1	1	1.0	4.5																		Cj_WT_TS8	Cj_WT_TS8	GGAGTGTGACAGCCTGGGGCCCNNNVRYAC	none
chrchr5	152154912	152154919	chrchr5_152154919_9	Cj_WT_TS8.sam	184301	chr5	152154919	atggttgaagtgatttacgctcccaccaacagtgtaaaagctttcctgtt	4	5	9	447213595499958	12	5	17	7745966692414830	7	0	0.0	2.86744e+16																		Cj_WT_TS8	Cj_WT_TS8	GGAGTGTGACAGCCTGGGGCCCNNNVRYAC	none
chrchr5	168585666	168585675	chrchr5_168585666_6	Cj_WT_TS8.sam	185648	chr5	168585666	TAGGTCTCCTGGTATGAATAAacacacacacacacatgcgcacacacgca	5	1	6	223606797749979	5	1	6	223606797749979	4	0	0.0	4.5																		Cj_WT_TS8	Cj_WT_TS8	GGAGTGTGACAGCCTGGGGCCCNNNVRYAC	none
chrchr5	170880197	170880199	chrchr5_170880199_2	Cj_WT_TS8.sam	185911	chr5	170880199	agaggccaattctttagttgcttcacactcagcattgacttctagaataa	1	1	2	1.0	2	1	3	1.41421e+16	1	1	1.0	1.0																		Cj_WT_TS8	Cj_WT_TS8	GGAGTGTGACAGCCTGGGGCCCNNNVRYAC	none
chrchr5	174391259	174391266	chrchr5_174391266_6	Cj_WT_TS8.sam	186392	chr5	174391266	GGCGCAGGTAAGTCCTCCTTAGAGACTAGACTCGAGCATTTTGCCAGAAT	3	3	6	3.0	5	3	8	3872983346207410	3	3	3.0	3.5																		Cj_WT_TS8	Cj_WT_TS8	GGAGTGTGACAGCCTGGGGCCCNNNVRYAC	none
chrchr5	175301464	175301468	chrchr5_175301464_3	Cj_WT_TS8.sam	186509	chr5	175301464	CTTCTCCAGCACTGCAGACCTTTCTGGAGAAGCAGTTTACACTTGAACCA	2	1	3	1.41421e+16	2	2	4	2.0	2	1	1.41421e+16	2.0																		Cj_WT_TS8	Cj_WT_TS8	GGAGTGTGACAGCCTGGGGCCCNNNVRYAC	none
chrchr5	176876652	176876655	chrchr5_176876655_4	Cj_WT_TS8.sam	186685	chr5	176876655	AGGTTATTCAAGACCCACCCCACCTgcagggaccatggcatggcagagag	2	2	4	2.0	4	2	6	2.82843e+16	2	2	2.0	1.5																		Cj_WT_TS8	Cj_WT_TS8	GGAGTGTGACAGCCTGGGGCCCNNNVRYAC	none
chrchr5	49601575	49601582	chrchr5_49601582_4	Cj_WT_TS8.sam	176379	chr5	49601582	gaatcaacccgagtgaaatggcatggaatggaatagaatggaaaggaatg	1	3	4	1.73205e+16	1	3	4	1.73205e+16	3	0	0.0	3.5																		Cj_WT_TS8	Cj_WT_TS8	GGAGTGTGACAGCCTGGGGCCCNNNVRYAC	none
chrchr5	49602078	49602084	chrchr5_49602078_4	Cj_WT_TS8.sam	176384	chr5	49602078	aatggaatggaacgaaatggaacggaatggaatggaatggaatggaatgg	3	1	4	1.73205e+16	7	1	8	2.64575e+16	0	4	0.0	3.0																		Cj_WT_TS8	Cj_WT_TS8	GGAGTGTGACAGCCTGGGGCCCNNNVRYAC	none
chrchr5	49602110	49602116	chrchr5_49602116_2	Cj_WT_TS8.sam	176385	chr5	49602116	ggaatggaatggaatggaaaggaatcattccgagttgaatagaagggaat	0	2	2	0.0	0	11	11	0.0	1	1	1.0	3.0																		Cj_WT_TS8	Cj_WT_TS8	GGAGTGTGACAGCCTGGGGCCCNNNVRYAC	none
chrchr5	49602232	49602242	chrchr5_49602240_5	Cj_WT_TS8.sam	176388	chr5	49602240	tagaatggaaacaactcaagtggaatggaatgggaaggaatggaatggaa	4	1	5	2.0	5	3	8	3872983346207410	5	0	0.0	4320493798938570																		Cj_WT_TS8	Cj_WT_TS8	GGAGTGTGACAGCCTGGGGCCCNNNVRYAC	none
chrchr5	49659914	49659915	chrchr5_49659915_4	Cj_WT_TS8.sam	176403	chr5	49659915	ttccattcgggttgattctattcaattcctttacactccattccattcta	0	4	4	0.0	0	7	7	0.0	1	2	1.41421e+16	0.5																		Cj_WT_TS8	Cj_WT_TS8	GGAGTGTGACAGCCTGGGGCCCNNNVRYAC	none
chrchr5	54222519	54222527	chrchr5_54222519_3	Cj_WT_TS8.sam	176692	chr5	54222519	TTCTCGTCTAGGTTAACACTGACACTGCTGGTCAGCAATAAATCAAAGCT	3	0	3	0.0	5	0	5	0.0	2	1	1.41421e+16	4.0																		Cj_WT_TS8	Cj_WT_TS8	GGAGTGTGACAGCCTGGGGCCCNNNVRYAC	none
chrchr5	64569825	64569826	chrchr5_64569826_2	Cj_WT_TS8.sam	177489	chr5	64569826	CCTTGGAGAAGTCATTTAATCCCTTTTCTTCCTATTTGCTCTAAAAAATA	1	1	2	1.0	1	1	2	1.0	1	1	1.0	0.5																		Cj_WT_TS8	Cj_WT_TS8	GGAGTGTGACAGCCTGGGGCCCNNNVRYAC	none
chrchr5	76869605	76869605	chrchr5_76869605_2	Cj_WT_TS8.sam	178325	chr5	76869605	tgacagcagaatagacgtgagaatggaggggcatggtagaaagtagaaag	1	1	2	1.0	1	1	2	1.0	0	2	0.0	0.0																		Cj_WT_TS8	Cj_WT_TS8	GGAGTGTGACAGCCTGGGGCCCNNNVRYAC	none
chrchr5	95590960	95590970	chrchr5_95590970_2	Cj_WT_TS8.sam	179738	chr5	95590970	aagtagcagagaagaagagttctgactgctcttatcacttcctgttgcac	2	0	2	0.0	2	0	2	0.0	1	1	1.0	5.0																		Cj_WT_TS8	Cj_WT_TS8	GGAGTGTGACAGCCTGGGGCCCNNNVRYAC	none
chrchr5	96844496	96844497	chrchr5_96844496_3	Cj_WT_TS8.sam	179847	chr5	96844496	TCACAACCAATTTTGATATGTGCAATTAAAAGAACCTAAAATAATATGGT	2	1	3	1.41421e+16	2	2	4	2.0	1	0	0.0	0.5																		Cj_WT_TS8	Cj_WT_TS8	GGAGTGTGACAGCCTGGGGCCCNNNVRYAC	none
chrchr6	105794635	105794637	chrchr6_105794637_2	Cj_WT_TS8.sam	195755	chr6	105794637	TTATTAATCAGGTCAGCACCAGTCCTCCCATTTAATCAGTGGAGAAACTG	1	1	2	1.0	1	1	2	1.0	0	2	0.0	1.0																		Cj_WT_TS8	Cj_WT_TS8	GGAGTGTGACAGCCTGGGGCCCNNNVRYAC	none
chrchr6	108963793	108963803	chrchr6_108963803_4	Cj_WT_TS8.sam	196030	chr6	108963803	ACCAGGAGCCAACTCCCCTCTCCAGGACTGTGTATTTAAAGACAGACAGT	1	3	4	1.73205e+16	1	3	4	1.73205e+16	0	4	0.0	5.0																		Cj_WT_TS8	Cj_WT_TS8	GGAGTGTGACAGCCTGGGGCCCNNNVRYAC	none
chrchr6	111957767	111957770	chrchr6_111957767_4	Cj_WT_TS8.sam	196345	chr6	111957767	tgttagtgctcattgcagcaaatcctatcaccctggtggaagcagcgcac	3	1	4	1.73205e+16	3	3	6	3.0	0	3	0.0	1247219128924640																		Cj_WT_TS8	Cj_WT_TS8	GGAGTGTGACAGCCTGGGGCCCNNNVRYAC	none
chrchr6	112045344	112045354	chrchr6_112045354_2	Cj_WT_TS8.sam	196365	chr6	112045354	TCCATCCATGGTGGGGGGCATTGGCAGCACCTTAGCACGCACAGAACAGC	1	1	2	1.0	2	1	3	1.41421e+16	1	1	1.0	5.0																		Cj_WT_TS8	Cj_WT_TS8	GGAGTGTGACAGCCTGGGGCCCNNNVRYAC	none
chrchr6	11213996	11214004	chrchr6_11214004_2	Cj_WT_TS8.sam	188632	chr6	11214004	GGATATGCCGTGCCAAGGAATTATGAGTAGCAGTGTTACAGAGTTAGAGC	0	2	2	0.0	0	2	2	0.0	1	1	1.0	4.0																		Cj_WT_TS8	Cj_WT_TS8	GGAGTGTGACAGCCTGGGGCCCNNNVRYAC	none
chrchr6	113575118	113575121	chrchr6_113575121_2	Cj_WT_TS8.sam	196538	chr6	113575121	attctcctgcctcagcctcccaagtaggtgggattacaggcactcaccac	1	1	2	1.0	2	2	4	2.0	1	1	1.0	1.5																		Cj_WT_TS8	Cj_WT_TS8	GGAGTGTGACAGCCTGGGGCCCNNNVRYAC	none
chrchr6	130625338	130625338	chrchr6_130625338_2	Cj_WT_TS8.sam	198110	chr6	130625338	gtagctgggactacaggtgtgcaccaccacactctgttaatttttgtatt	1	1	2	1.0	4	1	5	2.0	0	1	0.0	0.0																		Cj_WT_TS8	Cj_WT_TS8	GGAGTGTGACAGCCTGGGGCCCNNNVRYAC	none
chrchr6	131264409	131264416	chrchr6_131264416_2	Cj_WT_TS8.sam	198177	chr6	131264416	TTCTCTTTACCTATCATGGAATATCACTTAGTAGCAAAAGAATGTAAATG	1	1	2	1.0	1	1	2	1.0	1	1	1.0	3.5																		Cj_WT_TS8	Cj_WT_TS8	GGAGTGTGACAGCCTGGGGCCCNNNVRYAC	none
chrchr6	13196930	13196930	chrchr6_13196930_2	Cj_WT_TS8.sam	188840	chr6	13196930	CCACTGCTTACTTATGATAGTACCACCACATATTAAACACTCTCTGTTGT	1	1	2	1.0	2	1	3	1.41421e+16	0	2	0.0	0.0																		Cj_WT_TS8	Cj_WT_TS8	GGAGTGTGACAGCCTGGGGCCCNNNVRYAC	none
chrchr6	132927543	132927544	chrchr6_132927544_3	Cj_WT_TS8.sam	198334	chr6	132927544	AGGCTTAAAAACCAAAGTGGTCCCCTAGTGCAATGATGTCTACTTAAAGC	0	3	3	0.0	0	3	3	0.0	1	2	1.41421e+16	0.5																		Cj_WT_TS8	Cj_WT_TS8	GGAGTGTGACAGCCTGGGGCCCNNNVRYAC	none
chrchr6	13321383	13321389	chrchr6_13321389_3	Cj_WT_TS8.sam	188861	chr6	13321389	GCATACATTCAAGATTAGCAACCACATCAATCCTAACAATGGTTTAACTT	3	0	3	0.0	4	0	4	0.0	1	1	1.0	3.0																		Cj_WT_TS8	Cj_WT_TS8	GGAGTGTGACAGCCTGGGGCCCNNNVRYAC	none
chrchr6	134227486	134227494	chrchr6_134227494_3	Cj_WT_TS8.sam	198476	chr6	134227494	tctgaaggactaatgcaaggtgcctgacactcactcaggacagaaaagtg	1	2	3	1.41421e+16	1	3	4	1.73205e+16	3	0	0.0	4.0																		Cj_WT_TS8	Cj_WT_TS8	GGAGTGTGACAGCCTGGGGCCCNNNVRYAC	none
chrchr6	141609837	141609846	chrchr6_141609846_2	Cj_WT_TS8.sam	199246	chr6	141609846	tgtcacatttattcctatgtctccttaaggttctctagactatgacagtt	1	1	2	1.0	1	1	2	1.0	1	1	1.0	4.5																		Cj_WT_TS8	Cj_WT_TS8	GGAGTGTGACAGCCTGGGGCCCNNNVRYAC	none
chrchr6	160063106	160063107	chrchr6_160063107_2	Cj_WT_TS8.sam	201286	chr6	160063107	gctggagtgtaatggcgccatctcggctcactgcaacctctgcctcttgg	1	1	2	1.0	2	1	3	1.41421e+16	1	0	0.0	0.5																		Cj_WT_TS8	Cj_WT_TS8	GGAGTGTGACAGCCTGGGGCCCNNNVRYAC	none
chrchr6	166565709	166565715	chrchr6_166565709_3	Cj_WT_TS8.sam	201923	chr6	166565709	TGTtgggccagtggggctcagcctgatactggacagagcctggacctggg	0	3	3	0.0	0	3	3	0.0	1	2	1.41421e+16	3.0																		Cj_WT_TS8	Cj_WT_TS8	GGAGTGTGACAGCCTGGGGCCCNNNVRYAC	none
chrchr6	167588090	167588091	chrchr6_167588090_5	Cj_WT_TS8.sam	202059	chr6	167588090	acagatttaaaataacgaggcccaggagagatgacccctatggtctcttt	4	1	5	2.0	7	1	8	2.64575e+16	0	5	0.0	0.5																		Cj_WT_TS8	Cj_WT_TS8	GGAGTGTGACAGCCTGGGGCCCNNNVRYAC	none
chrchr6	21617620	21617626	chrchr6_21617620_8	Cj_WT_TS8.sam	189798	chr6	21617620	tcactctgttgtccaggccagagtgcagtggcatgatcacaggtcactgc	7	1	8	2.64575e+16	7	1	8	2.64575e+16	0	8	0.0	3.0																		Cj_WT_TS8	Cj_WT_TS8	GGAGTGTGACAGCCTGGGGCCCNNNVRYAC	none
chrchr6	35346407	35346411	chrchr6_35346407_3	Cj_WT_TS8.sam	190780	chr6	35346407	TTTGTCCGTTCTGCCAGGCCCTTGCTTATATGATGTCAGAAGCCCTGTGC	1	2	3	1.41421e+16	1	3	4	1.73205e+16	0	3	0.0	2.0																		Cj_WT_TS8	Cj_WT_TS8	GGAGTGTGACAGCCTGGGGCCCNNNVRYAC	none
chrchr6	35451570	35451572	chrchr6_35451572_2	Cj_WT_TS8.sam	190793	chr6	35451572	ctgaatgaaGGGCTGTGTGTGGCAGCAGAGCTGGGACAGGAAATACAAGC	1	1	2	1.0	1	2	3	1.41421e+16	0	1	0.0	1.0																		Cj_WT_TS8	Cj_WT_TS8	GGAGTGTGACAGCCTGGGGCCCNNNVRYAC	none
chrchr6	43090772	43090772	chrchr6_43090772_4	Cj_WT_TS8.sam	191534	chr6	43090772	TTCCAATGAATCCTTCCTTCTTCTACTCCCAGGACCTGAAAGGCTCGTTA	2	2	4	2.0	2	2	4	2.0	0	4	0.0	0.0																		Cj_WT_TS8	Cj_WT_TS8	GGAGTGTGACAGCCTGGGGCCCNNNVRYAC	none
chrchr7	107744213	107744215	chrchr7_107744215_2	Cj_WT_TS8.sam	210561	chr7	107744215	GCAGTGGGGGTCCCGGTTCCAAGCCCCCTTGGCCGGCCTGGGGCTGGTCG	1	1	2	1.0	1	1	2	1.0	0	2	0.0	1.0																		Cj_WT_TS8	Cj_WT_TS8	GGAGTGTGACAGCCTGGGGCCCNNNVRYAC	none
chrchr7	111494661	111494669	chrchr7_111494669_2	Cj_WT_TS8.sam	210811	chr7	111494669	ttcctcatctataaaatggggactgactgcaggaacactgatctcatgga	1	1	2	1.0	1	1	2	1.0	0	1	0.0	4.0																		Cj_WT_TS8	Cj_WT_TS8	GGAGTGTGACAGCCTGGGGCCCNNNVRYAC	none
chrchr7	12540303	12540305	chrchr7_12540303_4	Cj_WT_TS8.sam	203443	chr7	12540303	TAAGTGGGAAGCCTCATTGTAACACTTCCCTGCACTATTCTACCCTACTG	3	1	4	1.73205e+16	3	1	4	1.73205e+16	1	1	1.0	1.0																		Cj_WT_TS8	Cj_WT_TS8	GGAGTGTGACAGCCTGGGGCCCNNNVRYAC	none
chrchr7	141430383	141430385	chrchr7_141430385_3	Cj_WT_TS8.sam	213498	chr7	141430385	CTTCTATTTCTATTTacacttatatagctctagcattgcgccaggtacta	1	2	3	1.41421e+16	1	2	3	1.41421e+16	2	1	1.41421e+16	0.816496580927726																		Cj_WT_TS8	Cj_WT_TS8	GGAGTGTGACAGCCTGGGGCCCNNNVRYAC	none
chrchr7	145441681	145441681	chrchr7_145441681_5	Cj_WT_TS8.sam	213746	chr7	145441681	ATGAAAAATATTTTGTTAAAATTCGACCTAGTAAAGTTCGAATGTAAGCC	0	5	5	0.0	0	5	5	0.0	2	2	2.0	0.0																		Cj_WT_TS8	Cj_WT_TS8	GGAGTGTGACAGCCTGGGGCCCNNNVRYAC	none
chrchr7	149638937	149638944	chrchr7_149638944_2	Cj_WT_TS8.sam	214235	chr7	149638944	CTCACAGGAGGCCCCACACTGGCAGGTCAGCACAGCTGGGGAGGCACCAA	1	1	2	1.0	1	1	2	1.0	0	2	0.0	3.5																		Cj_WT_TS8	Cj_WT_TS8	GGAGTGTGACAGCCTGGGGCCCNNNVRYAC	none
chrchr7	149794389	149794397	chrchr7_149794397_2	Cj_WT_TS8.sam	214265	chr7	149794397	GTTAAAAcagaaccagcatactcagctgcacaggttgttcactgtacaag	1	1	2	1.0	1	1	2	1.0	0	1	0.0	4.0																		Cj_WT_TS8	Cj_WT_TS8	GGAGTGTGACAGCCTGGGGCCCNNNVRYAC	none
chrchr7	156864967	156864972	chrchr7_156864972_2	Cj_WT_TS8.sam	215320	chr7	156864972	gtcgcgccattgcacttcagcctgggtgacagcgcgagactctgtctcaa	1	1	2	1.0	1	1	2	1.0	0	2	0.0	2.5																		Cj_WT_TS8	Cj_WT_TS8	GGAGTGTGACAGCCTGGGGCCCNNNVRYAC	none
chrchr7	25525795	25525799	chrchr7_25525795_3	Cj_WT_TS8.sam	204385	chr7	25525795	AGTGGGGCCAAGAGCTGTCCTTTTTCCAAGATAGAGGAGACCTGCTGTGC	2	1	3	1.41421e+16	2	1	3	1.41421e+16	2	0	0.0	2.0																		Cj_WT_TS8	Cj_WT_TS8	GGAGTGTGACAGCCTGGGGCCCNNNVRYAC	none
chrchr7	2631597	2631598	chrchr7_2631598_2	Cj_WT_TS8.sam	202650	chr7	2631598	TCTTCCAGCGCCTTAGGGGCCAGGCGTCCCTCCAAGAAGGCGAGGAAGTA	0	2	2	0.0	0	2	2	0.0	1	1	1.0	0.5																		Cj_WT_TS8	Cj_WT_TS8	GGAGTGTGACAGCCTGGGGCCCNNNVRYAC	none
chrchr7	28609334	28609344	chrchr7_28609336_4	Cj_WT_TS8.sam	204675	chr7	28609336	GGCTGCCTAAGTTCTTTGTCTTGTTGAATTTCTGAGCCCTGACCTTACCT	1	3	4	1.73205e+16	1	3	4	1.73205e+16	2	0	0.0	4320493798938570																		Cj_WT_TS8	Cj_WT_TS8	GGAGTGTGACAGCCTGGGGCCCNNNVRYAC	none
chrchr7	93051879	93051881	chrchr7_93051879_4	Cj_WT_TS8.sam	209300	chr7	93051879	gcacaccttctgctgtgtggcccaggttctaagaggccacgcaccagtac	0	4	4	0.0	0	5	5	0.0	1	2	1.41421e+16	1.0																		Cj_WT_TS8	Cj_WT_TS8	GGAGTGTGACAGCCTGGGGCCCNNNVRYAC	none
chrchr7	96822470	96822470	chrchr7_96822470_52	Cj_WT_TS8.sam	209560	chr7	96822470	CGGCTAGTCTATTGTTATTTTAGTTATCAGCTTCAGCTCATCTTTTACCG	52	0	52	0.0	73	0	73	0.0	22	25	2345207879911710	0.0																		Cj_WT_TS8	Cj_WT_TS8	GGAGTGTGACAGCCTGGGGCCCNNNVRYAC	none
chrchr7	96822490	96822490	chrchr7_96822490_53	Cj_WT_TS8.sam	209561	chr7	96822490	TAGTTATCAGCTTCAGCTCATCTTTTACCGAAGTTCTCCCAAGGATGACC	0	53	53	0.0	0	78	78	0.0	23	27	2.49199e+16	0.0																		Cj_WT_TS8	Cj_WT_TS8	GGAGTGTGACAGCCTGGGGCCCNNNVRYAC	none
chrchr8	136183728	136183730	chrchr8_136183730_2	Cj_WT_TS8.sam	224871	chr8	136183730	GACTGCAAGGAATGCCAGACTCAGAATCAGGAAAAAGCTGGAGCTTAAAA	1	1	2	1.0	1	1	2	1.0	2	0	0.0	1.0																		Cj_WT_TS8	Cj_WT_TS8	GGAGTGTGACAGCCTGGGGCCCNNNVRYAC	none
chrchr8	136491286	136491296	chrchr8_136491296_2	Cj_WT_TS8.sam	224888	chr8	136491296	gcaacaagggaatgtcatggtcatacccaagccctatcattatttaactt	1	1	2	1.0	1	1	2	1.0	1	1	1.0	5.0																		Cj_WT_TS8	Cj_WT_TS8	GGAGTGTGACAGCCTGGGGCCCNNNVRYAC	none
chrchr8	137251806	137251813	chrchr8_137251806_3	Cj_WT_TS8.sam	224932	chr8	137251806	GTCGGTGCTTCAACATATTTGTTGGATGGATAAATGACTATCAATGAACA	1	2	3	1.41421e+16	2	4	6	2.82843e+16	0	2	0.0	3.5																		Cj_WT_TS8	Cj_WT_TS8	GGAGTGTGACAGCCTGGGGCCCNNNVRYAC	none
chrchr8	144891962	144891966	chrchr8_144891966_2	Cj_WT_TS8.sam	225641	chr8	144891966	ttgaacccaggatgtggaggttgcagtgagctgagatcatctcagctgag	1	1	2	1.0	1	1	2	1.0	2	0	0.0	2.0																		Cj_WT_TS8	Cj_WT_TS8	GGAGTGTGACAGCCTGGGGCCCNNNVRYAC	none
chrchr8	66313304	66313304	chrchr8_66313304_4	Cj_WT_TS8.sam	219572	chr8	66313304	agagcagggtgataatgagaaggtcagcaaagaacatgtgagcaaaagaa	4	0	4	0.0	4	0	4	0.0	3	1	1.73205e+16	0.0																		Cj_WT_TS8	Cj_WT_TS8	GGAGTGTGACAGCCTGGGGCCCNNNVRYAC	none
chrchr8	74064386	74064391	chrchr8_74064391_2	Cj_WT_TS8.sam	220216	chr8	74064391	tgttctagtcatgggaggcggattcctcataaatggcttggtgtcatcct	1	1	2	1.0	1	1	2	1.0	0	1	0.0	2.5																		Cj_WT_TS8	Cj_WT_TS8	GGAGTGTGACAGCCTGGGGCCCNNNVRYAC	none
chrchr8	93971313	93971317	chrchr8_93971317_3	Cj_WT_TS8.sam	221572	chr8	93971317	atcccaggcaccctgcaggctgaggcaggagaatcaggcagggaggttgc	0	3	3	0.0	0	10	10	0.0	1	1	1.0	2.0																		Cj_WT_TS8	Cj_WT_TS8	GGAGTGTGACAGCCTGGGGCCCNNNVRYAC	none
chrchr9	108978892	108978893	chrchr9_108978893_4	Cj_WT_TS8.sam	231818	chr9	108978893	GAATTGTGTACATGTGAATGGCTCCAGCAGTCAGGCTCAGGTCCCAAGAA	4	0	4	0.0	5	0	5	0.0	2	2	2.0	0.5																		Cj_WT_TS8	Cj_WT_TS8	GGAGTGTGACAGCCTGGGGCCCNNNVRYAC	none
chrchr9	129400128	129400137	chrchr9_129400137_2	Cj_WT_TS8.sam	233622	chr9	129400137	GCTGAAGACGTGTGGGGTGGCACATAGCGTCACACAGGACAGACAGGCCC	1	1	2	1.0	1	1	2	1.0	0	2	0.0	4.5																		Cj_WT_TS8	Cj_WT_TS8	GGAGTGTGACAGCCTGGGGCCCNNNVRYAC	none
chrchr9	132564817	132564817	chrchr9_132564817_3	Cj_WT_TS8.sam	233980	chr9	132564817	GCACAGATGCTTTCAAATGAGTTAGAAAATGGGGCCCACCGCTCTAGATG	2	1	3	1.41421e+16	2	1	3	1.41421e+16	0	3	0.0	0.0																		Cj_WT_TS8	Cj_WT_TS8	GGAGTGTGACAGCCTGGGGCCCNNNVRYAC	none
chrchr9	135138526	135138530	chrchr9_135138527_22	Cj_WT_TS8.sam	234299	chr9	135138527	CAAGTCCTCTGCCCTCCAGGTCTCACCCCCTACTCCATCCTACCAGCCTG	22	0	22	0.0	39	0	39	0.0	17	1	4123105625617660	1699673171197590																		Cj_WT_TS8	Cj_WT_TS8	GGAGTGTGACAGCCTGGGGCCCNNNVRYAC	none
chrchr9	86566841	86566844	chrchr9_86566844_2	Cj_WT_TS8.sam	230012	chr9	86566844	ttacaattacggcagaagacaaaggggaagcaaggcaccttcttcacaag	0	2	2	0.0	0	4	4	0.0	1	1	1.0	1.5																		Cj_WT_TS8	Cj_WT_TS8	GGAGTGTGACAGCCTGGGGCCCNNNVRYAC	none
chrchr9	88001005	88001013	chrchr9_88001005_3	Cj_WT_TS8.sam	230152	chr9	88001005	tccctgcacaagctctcttgtctgctgtcatgtgagatgtgcctttcacc	2	1	3	1.41421e+16	3	1	4	1.73205e+16	0	2	0.0	4.0																		Cj_WT_TS8	Cj_WT_TS8	GGAGTGTGACAGCCTGGGGCCCNNNVRYAC	none
chrchr9	97238330	97238334	chrchr9_97238334_7	Cj_WT_TS8.sam	230965	chr9	97238334	CAGGGTGCGGGCTGGGAAGACTCGGTCCTCCACTGCCCCAGCAGGCCACG	1	6	7	2449489742783170	1	7	8	2.64575e+16	0	7	0.0	2.0																		Cj_WT_TS8	Cj_WT_TS8	GGAGTGTGACAGCCTGGGGCCCNNNVRYAC	none
chrchrM	10312	10318	chrchrM_10318_2	Cj_WT_TS8.sam	234836	chrM	10318	TACAAACAACTAACCTGCCACTAATAGTTATGTCATCCCTCTTATTAATC	1	1	2	1.0	1	1	2	1.0	0	2	0.0	3.0																		Cj_WT_TS8	Cj_WT_TS8	GGAGTGTGACAGCCTGGGGCCCNNNVRYAC	none
chrchrM	10357	10366	chrchrM_10366_2	Cj_WT_TS8.sam	234837	chrM	10366	TCATCATCCTAGCCCTAAGTCTGGCCTATGAGTGACTACAAAAAGGATTA	1	1	2	1.0	2	2	4	2.0	2	0	0.0	4.5																		Cj_WT_TS8	Cj_WT_TS8	GGAGTGTGACAGCCTGGGGCCCNNNVRYAC	none
chrchrM	10939	10949	chrchrM_10949_4	Cj_WT_TS8.sam	234849	chrM	10949	TTTTCCTCCGACCCCCTAACAACCCCCCTCCTAATACTAACTACCTGACT	1	3	4	1.73205e+16	1	4	5	2.0	0	3	0.0	5.0																		Cj_WT_TS8	Cj_WT_TS8	GGAGTGTGACAGCCTGGGGCCCNNNVRYAC	none
chrchrM	10963	10970	chrchrM_10970_2	Cj_WT_TS8.sam	234850	chrM	10970	ACCCCCCTCCTAATACTAACTACCTGACTCCTACCCCTCACAATCATGGC	1	1	2	1.0	1	1	2	1.0	1	1	1.0	3.5																		Cj_WT_TS8	Cj_WT_TS8	GGAGTGTGACAGCCTGGGGCCCNNNVRYAC	none
chrchrM	11239	11246	chrchrM_11246_4	Cj_WT_TS8.sam	234855	chrM	11246	GTAGGCTCCCTTCCCCTACTCATCGCACTAATTTACACTCACAACACCCT	0	4	4	0.0	0	5	5	0.0	2	2	2.0	2.86744e+16																		Cj_WT_TS8	Cj_WT_TS8	GGAGTGTGACAGCCTGGGGCCCNNNVRYAC	none
chrchrM	11324	11352	chrchrM_11352_7	Cj_WT_TS8.sam	234857	chrM	11352	GAGCCAACAACTTAATATGACTAGCTTACACAATAGCTTTTATAGTAAAG	5	2	7	3.16228e+16	8	2	10	4.0	3	1	1.73205e+16	1.02879e+16																		Cj_WT_TS8	Cj_WT_TS8	GGAGTGTGACAGCCTGGGGCCCNNNVRYAC	none
chrchrM	11418	11432	chrchrM_11424_5	Cj_WT_TS8.sam	234860	chrM	11424	TATGACTCCCTAAAGCCCATGTCGAAGCCCCCATCGCTGGGTCAATAGTA	2	3	5	2449489742783170	9	5	14	6708203932499360	3	0	0.0	5734883511361750																		Cj_WT_TS8	Cj_WT_TS8	GGAGTGTGACAGCCTGGGGCCCNNNVRYAC	none
chrchrM	11447	11449	chrchrM_11448_6	Cj_WT_TS8.sam	234861	chrM	11448	AAGCCCCCATCGCTGGGTCAATAGTACTTGCCGCAGTACTCTTAAAACTA	1	5	6	223606797749979	1	5	6	223606797749979	0	6	0.0	0.816496580927726																		Cj_WT_TS8	Cj_WT_TS8	GGAGTGTGACAGCCTGGGGCCCNNNVRYAC	none
chrchrM	11471	11485	chrchrM_11485_6	Cj_WT_TS8.sam	234862	chrM	11485	ACTCTTAAAACTAGGCGGCTATGGTATAATACGCCTCACACTCATTCTCA	4	2	6	2.82843e+16	5	2	7	3.16228e+16	1	4	2.0	4546060565661950																		Cj_WT_TS8	Cj_WT_TS8	GGAGTGTGACAGCCTGGGGCCCNNNVRYAC	none
chrchrM	11806	11810	chrchrM_11810_5	Cj_WT_TS8.sam	234868	chrM	11810	ATCCTCTCTCAAGGACTTCAAACTCTACTCCCACTAATAGCTTTTTGATG	2	3	5	2449489742783170	2	4	6	2.82843e+16	5	0	0.0	1632993161855450																		Cj_WT_TS8	Cj_WT_TS8	GGAGTGTGACAGCCTGGGGCCCNNNVRYAC	none
chrchrM	11862	11869	chrchrM_11862_3	Cj_WT_TS8.sam	234871	chrM	11862	TTCTAGCAAGCCTCGCTAACCTCGCCTTACCCCCCACTATTAACCTACTG	2	1	3	1.41421e+16	2	1	3	1.41421e+16	2	0	0.0	3.5																		Cj_WT_TS8	Cj_WT_TS8	GGAGTGTGACAGCCTGGGGCCCNNNVRYAC	none
chrchrM	11953	11959	chrchrM_11959_4	Cj_WT_TS8.sam	234874	chrM	11959	TCTCCTACTTACAGGACTCAACATACTAGTCACAGCCCTATACTCCCTCT	3	1	4	1.73205e+16	6	3	9	4242640687119280	0	3	0.0	3.0																		Cj_WT_TS8	Cj_WT_TS8	GGAGTGTGACAGCCTGGGGCCCNNNVRYAC	none
chrchrM	12222	12226	chrchrM_12226_2	Cj_WT_TS8.sam	234880	chrM	12226	TTACCGAGAAAGCTCACAAGAACTGCTAACTCATGCCCCCATGTCTAACA	1	1	2	1.0	1	1	2	1.0	0	2	0.0	2.0																		Cj_WT_TS8	Cj_WT_TS8	GGAGTGTGACAGCCTGGGGCCCNNNVRYAC	none
chrchrM	12305	12317	chrchrM_12317_6	Cj_WT_TS8.sam	234882	chrM	12317	GGTCTTAGGCCCCAAAAATTTTGGTGCAACTCCAAATAAAAGTAATAACC	4	2	6	2.82843e+16	4	2	6	2.82843e+16	1	4	2.0	4988876515698580																		Cj_WT_TS8	Cj_WT_TS8	GGAGTGTGACAGCCTGGGGCCCNNNVRYAC	none
chrchrM	12362	12373	chrchrM_12363_6	Cj_WT_TS8.sam	234883	chrM	12363	AACCATGCACACTACTATAACCACCCTAACCCTGACTTCCCTAATTCCCC	2	4	6	2.82843e+16	2	7	9	3.74166e+16	2	3	2449489742783170	4301162633521310																		Cj_WT_TS8	Cj_WT_TS8	GGAGTGTGACAGCCTGGGGCCCNNNVRYAC	none
chrchrM	12778	12779	chrchrM_12779_2	Cj_WT_TS8.sam	234890	chrM	12779	TGTTCATCGGCTGAGAGGGCGTAGGAATTATATCCTTCTTGCTCATCAGT	1	1	2	1.0	1	2	3	1.41421e+16	0	1	0.0	0.5																		Cj_WT_TS8	Cj_WT_TS8	GGAGTGTGACAGCCTGGGGCCCNNNVRYAC	none
chrchrM	12838	12856	chrchrM_12856_6	Cj_WT_TS8.sam	234893	chrM	12856	ACAGCAGCCATTCAAGCAATCCTATACAACCGTATCGGCGATATCGGTTT	5	1	6	223606797749979	6	1	7	2449489742783170	1	5	223606797749979	7280109889280510																		Cj_WT_TS8	Cj_WT_TS8	GGAGTGTGACAGCCTGGGGCCCNNNVRYAC	none
chrchrM	12885	12892	chrchrM_12892_2	Cj_WT_TS8.sam	234894	chrM	12892	GGCGATATCGGTTTCATCCTCGCCTTAGCATGATTTATCCTACACTCCAA	0	2	2	0.0	0	3	3	0.0	1	1	1.0	3.5																		Cj_WT_TS8	Cj_WT_TS8	GGAGTGTGACAGCCTGGGGCCCNNNVRYAC	none
chrchrM	12962	12981	chrchrM_12981_5	Cj_WT_TS8.sam	234895	chrM	12981	TCCAAGCCTCACCCCACTACTAGGCCTCCTCCTAGCAGCAGCAGGCAAAT	1	4	5	2.0	1	7	8	2.64575e+16	2	3	2449489742783170	6910861017268390																		Cj_WT_TS8	Cj_WT_TS8	GGAGTGTGACAGCCTGGGGCCCNNNVRYAC	none
chrchrM	1334	1341	chrchrM_1341_2	Cj_WT_TS8.sam	234675	chrM	1341	AAAGACGTTAGGTCAAGGTGTAGCCCATGAGGTGGCAAGAAATGGGCTAC	1	1	2	1.0	1	1	2	1.0	1	1	1.0	3.5																		Cj_WT_TS8	Cj_WT_TS8	GGAGTGTGACAGCCTGGGGCCCNNNVRYAC	none
chrchrM	13498	13519	chrchrM_13507_9	Cj_WT_TS8.sam	234905	chrM	13507	ATACCTTTCCTCACAGGTTTCTACTCCAAAGACCACATCATCGAAACCGC	5	4	9	447213595499958	9	4	13	6.0	7	2	3.74166e+16	7025667228100110																		Cj_WT_TS8	Cj_WT_TS8	GGAGTGTGACAGCCTGGGGCCCNNNVRYAC	none
chrchrM	13637	13645	chrchrM_13645_12	Cj_WT_TS8.sam	234907	chrM	13645	CTCACCCTAACAGGTCAACCTCGCTTCCCCACCCTTACTAACATTAACGA	4	8	12	5656854249492380	5	11	16	7416198487095660	3	8	4898979485566350	2947456530637890																		Cj_WT_TS8	Cj_WT_TS8	GGAGTGTGACAGCCTGGGGCCCNNNVRYAC	none
chrchrM	13689	13697	chrchrM_13697_3	Cj_WT_TS8.sam	234908	chrM	13697	ATAACCCCACCCTACTAAACCCCATTAAACGCCTGGCAGCCGGAAGCCTA	3	0	3	0.0	3	0	3	0.0	2	1	1.41421e+16	4.0																		Cj_WT_TS8	Cj_WT_TS8	GGAGTGTGACAGCCTGGGGCCCNNNVRYAC	none
chrchrM	13938	13939	chrchrM_13938_5	Cj_WT_TS8.sam	234914	chrM	13938	CGGATTCTACCCTAGCATCACACACCGCACAATCCCCTATCTAGGCCTTC	5	0	5	0.0	7	0	7	0.0	1	4	2.0	0.5																		Cj_WT_TS8	Cj_WT_TS8	GGAGTGTGACAGCCTGGGGCCCNNNVRYAC	none
chrchrM	14221	14230	chrchrM_14230_7	Cj_WT_TS8.sam	234919	chrM	14230	AGTAACTACTACTAATCAACGCCCATAATCATACAAAGCCCCCGCACCAA	3	4	7	3.4641e+16	5	4	9	447213595499958	0	5	0.0	3.85861e+16																		Cj_WT_TS8	Cj_WT_TS8	GGAGTGTGACAGCCTGGGGCCCNNNVRYAC	none
chrchrM	14251	14253	chrchrM_14253_2	Cj_WT_TS8.sam	234920	chrM	14253	CATAATCATACAAAGCCCCCGCACCAATAGGATCCTCCCGAATCAACCCT	1	1	2	1.0	4	1	5	2.0	1	1	1.0	1.0																		Cj_WT_TS8	Cj_WT_TS8	GGAGTGTGACAGCCTGGGGCCCNNNVRYAC	none
chrchrM	14295	14302	chrchrM_14295_3	Cj_WT_TS8.sam	234922	chrM	14295	TCAACCCTGACCCCTCTCCTTCATAAATTATTCAGCTTCCTACACTATTA	1	2	3	1.41421e+16	1	2	3	1.41421e+16	3	0	0.0	3.5																		Cj_WT_TS8	Cj_WT_TS8	GGAGTGTGACAGCCTGGGGCCCNNNVRYAC	none
chrchrM	14362	14369	chrchrM_14369_2	Cj_WT_TS8.sam	234924	chrM	14369	TCATACTCTTTCACCCACAGCACCAATCCTACCTCCATCGCTAACCCCAC	1	1	2	1.0	4	1	5	2.0	0	2	0.0	3.5																		Cj_WT_TS8	Cj_WT_TS8	GGAGTGTGACAGCCTGGGGCCCNNNVRYAC	none
chrchrM	14383	14391	chrchrM_14391_2	Cj_WT_TS8.sam	234925	chrM	14391	CCAATCCTACCTCCATCGCTAACCCCACTAAAACACTCACCAAGACCTCA	1	1	2	1.0	1	1	2	1.0	0	2	0.0	4.0																		Cj_WT_TS8	Cj_WT_TS8	GGAGTGTGACAGCCTGGGGCCCNNNVRYAC	none
chrchrM	14410	14419	chrchrM_14419_4	Cj_WT_TS8.sam	234926	chrM	14419	TAAAACACTCACCAAGACCTCAACCCCTGACCCCCATGCCTCAGGATACT	2	2	4	2.0	2	4	6	2.82843e+16	2	2	2.0	3491060010942230																		Cj_WT_TS8	Cj_WT_TS8	GGAGTGTGACAGCCTGGGGCCCNNNVRYAC	none
chrchrM	14441	14458	chrchrM_14443_19	Cj_WT_TS8.sam	234927	chrM	14443	CCCTGACCCCCATGCCTCAGGATACTCCTCAATAGCCATCGCTGTAGTAT	1	18	19	4242640687119280	1	25	26	5.0	15	3	6708203932499360	7013380069552760																		Cj_WT_TS8	Cj_WT_TS8	GGAGTGTGACAGCCTGGGGCCCNNNVRYAC	none
chrchrM	15031	15050	chrchrM_15037_10	Cj_WT_TS8.sam	234944	chrM	15037	ATTCTTTATCTGCCTCTTCCTACACATCGGGCGAGGCCTATATTACGGAT	8	2	10	4.0	14	5	19	8366600265340750	4	4	4.0	7158910531638170																		Cj_WT_TS8	Cj_WT_TS8	GGAGTGTGACAGCCTGGGGCCCNNNVRYAC	none
chrchrM	15156	15184	chrchrM_15172_12	Cj_WT_TS8.sam	234947	chrM	15172	GTGAGGCCAAATATCATTCTGAGGGGCCACAGTAATTACAAACTTACTAT	7	5	12	5916079783099610	8	6	14	6928203230275500	0	10	0.0	9826268648655780																		Cj_WT_TS8	Cj_WT_TS8	GGAGTGTGACAGCCTGGGGCCCNNNVRYAC	none
chrchrM	15327	15327	chrchrM_15327_2	Cj_WT_TS8.sam	234950	chrM	15327	CCTTCATTATTGCAGCCCTAGCAACACTCCACCTCCTATTCTTGCACGAA	2	0	2	0.0	2	0	2	0.0	1	1	1.0	0.0																		Cj_WT_TS8	Cj_WT_TS8	GGAGTGTGACAGCCTGGGGCCCNNNVRYAC	none
chrchrM	15370	15385	chrchrM_15382_13	Cj_WT_TS8.sam	234952	chrM	15382	ATCAAACAACCCCCTAGGAATCACCTCCCATTCCGATAAAATCACCTTCC	12	1	13	3.4641e+16	17	4	21	8246211251235320	5	7	5916079783099610	5678908345800270																		Cj_WT_TS8	Cj_WT_TS8	GGAGTGTGACAGCCTGGGGCCCNNNVRYAC	none
chrchrM	15460	15467	chrchrM_15467_4	Cj_WT_TS8.sam	234955	chrM	15467	CTTCTCTTCCTTCTCTCCTTAATGACATTAACACTATTCTCACCAGACCT	2	2	4	2.0	2	4	6	2.82843e+16	0	4	0.0	2943920288775940																		Cj_WT_TS8	Cj_WT_TS8	GGAGTGTGACAGCCTGGGGCCCNNNVRYAC	none
chrchrM	15488	15496	chrchrM_15496_2	Cj_WT_TS8.sam	234956	chrM	15496	AACACTATTCTCACCAGACCTCCTAGGCGACCCAGACAATTATACCCTAG	0	2	2	0.0	0	2	2	0.0	1	1	1.0	4.0																		Cj_WT_TS8	Cj_WT_TS8	GGAGTGTGACAGCCTGGGGCCCNNNVRYAC	none
chrchrM	15690	15700	chrchrM_15700_12	Cj_WT_TS8.sam	234960	chrM	15700	CAAACAACAAAGCATAATATTTCGCCCACTAAGCCAATCACTTTATTGAC	12	0	12	0.0	38	0	38	0.0	1	11	33166247903554	5.0																		Cj_WT_TS8	Cj_WT_TS8	GGAGTGTGACAGCCTGGGGCCCNNNVRYAC	none
chrchrM	16108	16123	chrchrM_16115_4	Cj_WT_TS8.sam	234969	chrM	16115	ATTTCGTACATTACTGCCAGCCACCATGAATATTGTACGGTACCATAAAT	3	1	4	1.73205e+16	6	1	7	2449489742783170	3	1	1.73205e+16	6128258770283410																		Cj_WT_TS8	Cj_WT_TS8	GGAGTGTGACAGCCTGGGGCCCNNNVRYAC	none
chrchrM	16206	16211	chrchrM_16211_2	Cj_WT_TS8.sam	234972	chrM	16211	CCTCCCCATGCTTACAAGcaagtacagcaatcaaccctcaactatcacac	1	1	2	1.0	1	1	2	1.0	0	2	0.0	2.5																		Cj_WT_TS8	Cj_WT_TS8	GGAGTGTGACAGCCTGGGGCCCNNNVRYAC	none
chrchrM	16569	16569	chrchrM_16569_6	Cj_WT_TS8.sam	234977	chrM	16569	TCCCCTTAAATAAGACATCACGATG	0	6	6	0.0	0	6	6	0.0	1	4	2.0	0.0																		Cj_WT_TS8	Cj_WT_TS8	GGAGTGTGACAGCCTGGGGCCCNNNVRYAC	none
chrchrM	1698	1702	chrchrM_1702_2	Cj_WT_TS8.sam	234684	chrM	1702	CTAGCCCCAAACCCACTCCACCTTACTACCAGACAACCTTAGCCAAACCA	1	1	2	1.0	1	1	2	1.0	1	1	1.0	2.0																		Cj_WT_TS8	Cj_WT_TS8	GGAGTGTGACAGCCTGGGGCCCNNNVRYAC	none
chrchrM	2094	2102	chrchrM_2102_4	Cj_WT_TS8.sam	234694	chrM	2102	CCTTGTAAATTTAACTGTTAGTCCAAAGAGGAACAGCTCTTTGGACACTA	2	2	4	2.0	4	2	6	2.82843e+16	1	2	1.41421e+16	4.0																		Cj_WT_TS8	Cj_WT_TS8	GGAGTGTGACAGCCTGGGGCCCNNNVRYAC	none
chrchrM	2315	2319	chrchrM_2315_4	Cj_WT_TS8.sam	234697	chrM	2315	AGAACTAATGTTAGTATAAGTAACATGAAAACATTCTCCTCCGCATAAGC	4	0	4	0.0	4	0	4	0.0	3	1	1.73205e+16	2.0																		Cj_WT_TS8	Cj_WT_TS8	GGAGTGTGACAGCCTGGGGCCCNNNVRYAC	none
chrchrM	250	258	chrchrM_258_3	Cj_WT_TS8.sam	234658	chrM	258	AATAATAACAATTGAATGTCTGCACAGCCACTTTCCACACAGACATCATA	2	1	3	1.41421e+16	3	2	5	2449489742783170	1	1	1.0	3265986323710900																		Cj_WT_TS8	Cj_WT_TS8	GGAGTGTGACAGCCTGGGGCCCNNNVRYAC	none
chrchrM	2587	2590	chrchrM_2590_2	Cj_WT_TS8.sam	234702	chrM	2590	CGGCCGCGGTACCCTAACCGTGCAaaggtagcataatcacttgttcctta	1	1	2	1.0	1	1	2	1.0	2	0	0.0	1.5																		Cj_WT_TS8	Cj_WT_TS8	GGAGTGTGACAGCCTGGGGCCCNNNVRYAC	none
chrchrM	2764	2772	chrchrM_2772_3	Cj_WT_TS8.sam	234705	chrM	2772	AATGCAAACAGTACCTAACAAACCCACAGGTCCTAAACTACCAAACCTGC	2	1	3	1.41421e+16	2	1	3	1.41421e+16	0	2	0.0	3559026084010430																		Cj_WT_TS8	Cj_WT_TS8	GGAGTGTGACAGCCTGGGGCCCNNNVRYAC	none
chrchrM	2928	2929	chrchrM_2929_2	Cj_WT_TS8.sam	234710	chrM	2929	ACTTGACCAACGGAACAAGTTACCCTAGGGATAACAGCGCAATCCTATTC	1	1	2	1.0	2	2	4	2.0	0	2	0.0	0.5																		Cj_WT_TS8	Cj_WT_TS8	GGAGTGTGACAGCCTGGGGCCCNNNVRYAC	none
chrchrM	3120	3125	chrchrM_3125_3	Cj_WT_TS8.sam	234714	chrM	3125	ATCTACNTTCAAATTCCTCCCTGTACGAAAGGACAAGAGAAATAAGGCCT	2	1	3	1.41421e+16	3	1	4	1.73205e+16	0	2	0.0	2.5																		Cj_WT_TS8	Cj_WT_TS8	GGAGTGTGACAGCCTGGGGCCCNNNVRYAC	none
chrchrM	3393	3406	chrchrM_3399_11	Cj_WT_TS8.sam	234722	chrM	3399	CGAACGAAAAATTCTAGGCTATATACAACTACGCAAAGGCCCCAACGTTG	8	3	11	4898979485566350	19	3	22	754983443527075	4	6	4898979485566350	5.21416e+16																		Cj_WT_TS8	Cj_WT_TS8	GGAGTGTGACAGCCTGGGGCCCNNNVRYAC	none
chrchrM	3427	3440	chrchrM_3440_3	Cj_WT_TS8.sam	234723	chrM	3440	CCAACGTTGTAGGCCCCTACGGGCTACTACAACCCTTCGCTGACGCCATA	1	2	3	1.41421e+16	1	4	5	2.0	2	0	0.0	5557777333511020																		Cj_WT_TS8	Cj_WT_TS8	GGAGTGTGACAGCCTGGGGCCCNNNVRYAC	none
chrchrM	3552	3561	chrchrM_3553_9	Cj_WT_TS8.sam	234726	chrM	3553	CCGACCTTAGCTCTCACCATCGCTCTTCTACTATGAACCCCCCTCCCCAT	0	9	9	0.0	0	10	10	0.0	3	3	3.0	3.65513e+16																		Cj_WT_TS8	Cj_WT_TS8	GGAGTGTGACAGCCTGGGGCCCNNNVRYAC	none
chrchrM	3595	3600	chrchrM_3600_2	Cj_WT_TS8.sam	234728	chrM	3600	CATACCCAACCCCCTGGTCAACCTCAACCTAGGCCTCCTATTTATTCTAG	1	1	2	1.0	2	1	3	1.41421e+16	0	1	0.0	2.5																		Cj_WT_TS8	Cj_WT_TS8	GGAGTGTGACAGCCTGGGGCCCNNNVRYAC	none
chrchrM	3637	3638	chrchrM_3637_3	Cj_WT_TS8.sam	234730	chrM	3637	CTATTTATTCTAGCCACCTCTAGCCTAGCCGTTTACTCAATCCTCTGATC	2	1	3	1.41421e+16	2	1	3	1.41421e+16	0	3	0.0	0.5																		Cj_WT_TS8	Cj_WT_TS8	GGAGTGTGACAGCCTGGGGCCCNNNVRYAC	none
chrchrM	3785	3795	chrchrM_3785_7	Cj_WT_TS8.sam	234733	chrM	3785	CAACATTACTAATAAGTGGCTCCTTTAACCTCTCCACCCTTATCACAACA	6	1	7	2449489742783170	6	1	7	2449489742783170	2	5	3.16228e+16	408248290463863																		Cj_WT_TS8	Cj_WT_TS8	GGAGTGTGACAGCCTGGGGCCCNNNVRYAC	none
chrchrM	3989	3993	chrchrM_3993_4	Cj_WT_TS8.sam	234740	chrM	3993	CCTATTCTTCATAGCCGAATACACAAACATTATTATAATAAACACCCTCA	0	4	4	0.0	0	9	9	0.0	1	3	1.73205e+16	2.0																		Cj_WT_TS8	Cj_WT_TS8	GGAGTGTGACAGCCTGGGGCCCNNNVRYAC	none
chrchrM	408	415	chrchrM_408_7	Cj_WT_TS8.sam	234661	chrM	408	AACCAGATTTCAAATTTTATCTTTTGGCGGTATGCACTTTTAACAGTCAC	6	1	7	2449489742783170	14	1	15	3.74166e+16	2	5	3.16228e+16	3.09121e+16																		Cj_WT_TS8	Cj_WT_TS8	GGAGTGTGACAGCCTGGGGCCCNNNVRYAC	none
chrchrM	4113	4123	chrchrM_4113_19	Cj_WT_TS8.sam	234742	chrM	4113	CAAGACCCTACTTCTAACCTCCCTGTTCTTATGAATTCGAACAGCATACC	0	19	19	0.0	0	21	21	0.0	17	1	4123105625617660	5.0																		Cj_WT_TS8	Cj_WT_TS8	GGAGTGTGACAGCCTGGGGCCCNNNVRYAC	none
chrchrM	435	437	chrchrM_435_3	Cj_WT_TS8.sam	234662	chrM	435	CGGTATGCACTTTTAACAGTCACCCCCCAACTAACACATTATTTTCCCCT	2	1	3	1.41421e+16	3	1	4	1.73205e+16	2	1	1.41421e+16	1.0																		Cj_WT_TS8	Cj_WT_TS8	GGAGTGTGACAGCCTGGGGCCCNNNVRYAC	none
chrchrM	489	493	chrchrM_493_2	Cj_WT_TS8.sam	234663	chrM	493	CATACTACTAATCTCATCAATACAACCCCCGCCCATCCTACCCAGCACAC	1	1	2	1.0	1	3	4	1.73205e+16	0	1	0.0	2.0																		Cj_WT_TS8	Cj_WT_TS8	GGAGTGTGACAGCCTGGGGCCCNNNVRYAC	none
chrchrM	4938	4949	chrchrM_4946_5	Cj_WT_TS8.sam	234750	chrM	4946	AAGCCTTCTCCTCACTCTCTCAATCTTATCCATCATAGCAGGCAGTTGAG	1	4	5	2.0	1	4	5	2.0	2	2	2.0	414578098794425																		Cj_WT_TS8	Cj_WT_TS8	GGAGTGTGACAGCCTGGGGCCCNNNVRYAC	none
chrchrM	512	521	chrchrM_521_2	Cj_WT_TS8.sam	234664	chrM	521	CCGCCCATCCTACCCAGCACACACACACCGCTGCTAACCCCATACCCCGA	1	1	2	1.0	1	1	2	1.0	1	1	1.0	4.5																		Cj_WT_TS8	Cj_WT_TS8	GGAGTGTGACAGCCTGGGGCCCNNNVRYAC	none
chrchrM	5449	5458	chrchrM_5458_4	Cj_WT_TS8.sam	234757	chrM	5458	CCACCCCATTCCTCCCCACACTCATCGCCCTTACCACGCTACTCCTACCT	2	2	4	2.0	3	5	8	3872983346207410	2	2	2.0	4.5																		Cj_WT_TS8	Cj_WT_TS8	GGAGTGTGACAGCCTGGGGCCCNNNVRYAC	none
chrchrM	5723	5725	chrchrM_5725_2	Cj_WT_TS8.sam	234760	chrM	5725	AAGCACCCTAATCAACTGGCTTCAATCTACTTCTCCCGCCGCCGGGAAAA	2	0	2	0.0	3	0	3	0.0	1	1	1.0	1.0																		Cj_WT_TS8	Cj_WT_TS8	GGAGTGTGACAGCCTGGGGCCCNNNVRYAC	none
chrchrM	602	622	chrchrM_622_7	Cj_WT_TS8.sam	234666	chrM	622	AAAGCAATACACTGAAAATGTTTAGACGGGCTCACATCACCCCATAAACA	5	2	7	3.16228e+16	6	4	10	4898979485566350	2	2	2.0	739509972887452																		Cj_WT_TS8	Cj_WT_TS8	GGAGTGTGACAGCCTGGGGCCCNNNVRYAC	none
chrchrM	6576	6581	chrchrM_6581_9	Cj_WT_TS8.sam	234776	chrM	6581	CTTCTTCGACCCCGCCGGAGGAGGAGACCCCATTCTATACCAACACCTAT	0	9	9	0.0	0	16	16	0.0	7	1	2.64575e+16	2.5																		Cj_WT_TS8	Cj_WT_TS8	GGAGTGTGACAGCCTGGGGCCCNNNVRYAC	none
chrchrM	7007	7018	chrchrM_7013_16	Cj_WT_TS8.sam	234784	chrM	7013	ACTAGACATCGTACTACACGACACGTACTACGTTGTAGCCCACTTCCACT	0	16	16	0.0	0	18	18	0.0	2	13	5.09902e+16	4496912521077340																		Cj_WT_TS8	Cj_WT_TS8	GGAGTGTGACAGCCTGGGGCCCNNNVRYAC	none
chrchrM	7216	7222	chrchrM_7222_2	Cj_WT_TS8.sam	234785	chrM	7222	GCCTATCCGGAATGCCCCGACGTTACTCGGACTACCCCGATGCATACACC	2	0	2	0.0	2	0	2	0.0	1	1	1.0	3.0																		Cj_WT_TS8	Cj_WT_TS8	GGAGTGTGACAGCCTGGGGCCCNNNVRYAC	none
chrchrM	8168	8175	chrchrM_8175_3	Cj_WT_TS8.sam	234801	chrM	8175	CGGGGGTATACTACGGTCAATGCTCTGAAATCTGTGGAGCAAACCACAGT	1	2	3	1.41421e+16	3	2	5	2449489742783170	0	3	0.0	3.5																		Cj_WT_TS8	Cj_WT_TS8	GGAGTGTGACAGCCTGGGGCCCNNNVRYAC	none
chrchrM	8420	8423	chrchrM_8423_6	Cj_WT_TS8.sam	234803	chrM	8423	ATAATTACCCCCATACTCCTTACACTATTCCTCATCACCCAACTAAAAAT	5	1	6	223606797749979	8	1	9	2.82843e+16	1	5	223606797749979	1.5																		Cj_WT_TS8	Cj_WT_TS8	GGAGTGTGACAGCCTGGGGCCCNNNVRYAC	none
chrchrM	8736	8740	chrchrM_8740_3	Cj_WT_TS8.sam	234807	chrM	8740	AAAGGACGAACCTGATCTCTTATACTAGTATCCTTAATCATTTTTATTGC	0	3	3	0.0	0	5	5	0.0	2	1	1.41421e+16	2.0																		Cj_WT_TS8	Cj_WT_TS8	GGAGTGTGACAGCCTGGGGCCCNNNVRYAC	none
chrchrM	9154	9163	chrchrM_9163_3	Cj_WT_TS8.sam	234813	chrM	9163	GCTGTCGCCTTAATCCAAGCCTACGTTTTCACACTTCTAGTAAGCCTCTA	2	1	3	1.41421e+16	2	1	3	1.41421e+16	2	1	1.41421e+16	4.5																		Cj_WT_TS8	Cj_WT_TS8	GGAGTGTGACAGCCTGGGGCCCNNNVRYAC	none
chrchrM	9178	9184	chrchrM_9184_4	Cj_WT_TS8.sam	234814	chrM	9184	TACGTTTTCACACTTCTAGTAAGCCTCTACCTGCACGACAACACATAATG	3	1	4	1.73205e+16	8	1	9	2.82843e+16	4	0	0.0	3.0																		Cj_WT_TS8	Cj_WT_TS8	GGAGTGTGACAGCCTGGGGCCCNNNVRYAC	none
chrchrM	943	952	chrchrM_952_4	Cj_WT_TS8.sam	234671	chrM	952	AAGCCGGCGTAAAGAGTGTTTTAGATCACCCCCTCCCCAATAAAGCTAAA	2	2	4	2.0	2	2	4	2.0	2	2	2.0	4.5																		Cj_WT_TS8	Cj_WT_TS8	GGAGTGTGACAGCCTGGGGCCCNNNVRYAC	none
chrchrM	9576	9585	chrchrM_9585_2	Cj_WT_TS8.sam	234822	chrM	9585	ACAGGCATCACCCCGCTAAATCCCCTAGAAGTCCCACTCCTAAACACATC	1	1	2	1.0	1	1	2	1.0	0	2	0.0	4.5																		Cj_WT_TS8	Cj_WT_TS8	GGAGTGTGACAGCCTGGGGCCCNNNVRYAC	none
chrchrM	9777	9778	chrchrM_9777_5	Cj_WT_TS8.sam	234825	chrM	9777	GAGTCTCCCTTCACCATTTCCGACGGCATCTACGGCTCAACATTTTTTGT	3	2	5	2449489742783170	3	2	5	2449489742783170	5	0	0.0	0.5																		Cj_WT_TS8	Cj_WT_TS8	GGAGTGTGACAGCCTGGGGCCCNNNVRYAC	none
chrchrM	9828	9863	chrchrM_9862_8	Cj_WT_TS8.sam	234827	chrM	9862	GCTCAACTTTCCTCACTATCTGCTTCATCCGCCAACTAATATTTCACTTT	5	3	8	3872983346207410	12	4	16	6928203230275500	5	2	3.16228e+16	1295826634495010																		Cj_WT_TS8	Cj_WT_TS8	GGAGTGTGACAGCCTGGGGCCCNNNVRYAC	none
chrchrM	9921	9928	chrchrM_9928_2	Cj_WT_TS8.sam	234829	chrM	9928	TTGGCTTCGAAGCCGCCGCCTGATACTGGCATTTTGTAGATGTGGTTTGA	1	1	2	1.0	1	4	5	2.0	0	2	0.0	3.5																		Cj_WT_TS8	Cj_WT_TS8	GGAGTGTGACAGCCTGGGGCCCNNNVRYAC	none
chrchrUn_KI270438v1	104048	104060	chrchrUn_KI270438v1_104057_4	Cj_WT_TS8.sam	235057	chrUn_KI270438v1	104057	tgaatggaatggcatcaaatggaatggaaacgaaaggaatggaattgaat	4	0	4	0.0	4	0	4	0.0	2	2	2.0	5.09902e+16																		Cj_WT_TS8	Cj_WT_TS8	GGAGTGTGACAGCCTGGGGCCCNNNVRYAC	none
chrchrUn_KI270438v1	104203	104212	chrchrUn_KI270438v1_104212_5	Cj_WT_TS8.sam	235061	chrUn_KI270438v1	104212	gcaatagtatggaatggaatcgaatagattggaaagaaatcgaatggaac	0	5	5	0.0	0	7	7	0.0	3	1	1.73205e+16	4.5																		Cj_WT_TS8	Cj_WT_TS8	GGAGTGTGACAGCCTGGGGCCCNNNVRYAC	none
chrchrUn_KI270438v1	105891	105891	chrchrUn_KI270438v1_105891_2	Cj_WT_TS8.sam	235072	chrUn_KI270438v1	105891	gaatggaatggaatggaatggaatggaatggatttaaatggagtggaata	1	1	2	1.0	1	1	2	1.0	0	2	0.0	0.0																		Cj_WT_TS8	Cj_WT_TS8	GGAGTGTGACAGCCTGGGGCCCNNNVRYAC	none
chrchrUn_KI270438v1	109362	109362	chrchrUn_KI270438v1_109362_2	Cj_WT_TS8.sam	235080	chrUn_KI270438v1	109362	gaacaatatcgaatggtaccgaatggaatggaatgccatggaacggaatg	2	0	2	0.0	2	0	2	0.0	1	1	1.0	0.0																		Cj_WT_TS8	Cj_WT_TS8	GGAGTGTGACAGCCTGGGGCCCNNNVRYAC	none
chrchrUn_KI270438v1	109386	109396	chrchrUn_KI270438v1_109396_3	Cj_WT_TS8.sam	235081	chrUn_KI270438v1	109396	gccatggaacggaatggaatggaacagaatggaacggaactgaatggaat	3	0	3	0.0	4	0	4	0.0	1	2	1.41421e+16	5.0																		Cj_WT_TS8	Cj_WT_TS8	GGAGTGTGACAGCCTGGGGCCCNNNVRYAC	none
chrchrUn_KI270438v1	109717	109724	chrchrUn_KI270438v1_109717_7	Cj_WT_TS8.sam	235091	chrUn_KI270438v1	109717	gaatggaatcagttggagtagaatgagttggagtagaatggaatggaatg	3	4	7	3.4641e+16	3	4	7	3.4641e+16	6	0	0.0	3.5																		Cj_WT_TS8	Cj_WT_TS8	GGAGTGTGACAGCCTGGGGCCCNNNVRYAC	none
chrchrUn_KI270438v1	112062	112066	chrchrUn_KI270438v1_112066_3	Cj_WT_TS8.sam	235101	chrUn_KI270438v1	112066	ctcaaaagaaatggtcttgaatggaacttattcgaatataatgtaatcga	3	0	3	0.0	5	0	5	0.0	1	1	1.0	2.0																		Cj_WT_TS8	Cj_WT_TS8	GGAGTGTGACAGCCTGGGGCCCNNNVRYAC	none
chrchrUn_KI270467v1	2372	2375	chrchrUn_KI270467v1_2372_3	Cj_WT_TS8.sam	235149	chrUn_KI270467v1	2372	gatatattatgtacagtatataatatacagtttgggtactttgacatttt	2	1	3	1.41421e+16	2	1	3	1.41421e+16	1	2	1.41421e+16	1.5																		Cj_WT_TS8	Cj_WT_TS8	GGAGTGTGACAGCCTGGGGCCCNNNVRYAC	none
chrchrUn_KI270467v1	2458	2460	chrchrUn_KI270467v1_2460_4	Cj_WT_TS8.sam	235150	chrUn_KI270467v1	2460	ttttatgtacagtttattataaatggttactttcatattttatgtacagt	2	2	4	2.0	3	2	5	2449489742783170	2	1	1.41421e+16	0.816496580927726																		Cj_WT_TS8	Cj_WT_TS8	GGAGTGTGACAGCCTGGGGCCCNNNVRYAC	none
chrchrX	103486400	103486409	chrchrX_103486409_3	Cj_WT_TS8.sam	242597	chrX	103486409	TCAGGGAGGCAGCAGGTGGCTGAAATCCTGGTGTGATGTGGCTGGATCAT	2	1	3	1.41421e+16	2	3	5	2449489742783170	2	1	1.41421e+16	4.5																		Cj_WT_TS8	Cj_WT_TS8	GGAGTGTGACAGCCTGGGGCCCNNNVRYAC	none
chrchrX	104425780	104425780	chrchrX_104425780_13	Cj_WT_TS8.sam	242740	chrX	104425780	TTCTGTTGTCTCCCAGTCACCATCACCAAACCCCCTTTGAGGCTTGCAGC	13	0	13	0.0	38	0	38	0.0	8	5	6324555320336750	0.0																		Cj_WT_TS8	Cj_WT_TS8	GGAGTGTGACAGCCTGGGGCCCNNNVRYAC	none
chrchrX	122211722	122211727	chrchrX_122211727_3	Cj_WT_TS8.sam	244891	chrX	122211727	atacaaagcactgaaagccatggggagcccttttgattttattcatgtat	3	0	3	0.0	3	0	3	0.0	1	1	1.0	2.0548e+16																		Cj_WT_TS8	Cj_WT_TS8	GGAGTGTGACAGCCTGGGGCCCNNNVRYAC	none
chrchrX	124575706	124575706	chrchrX_124575706_28	Cj_WT_TS8.sam	245194	chrX	124575706	AAAAATCCATGCCTGACTTACAACTTTTGAATTCGATAAAATAAGTCAGT	28	0	28	0.0	35	0	35	0.0	8	17	1.16619e+16	0.0																		Cj_WT_TS8	Cj_WT_TS8	GGAGTGTGACAGCCTGGGGCCCNNNVRYAC	none
chrchrX	124575726	124575727	chrchrX_124575727_56	Cj_WT_TS8.sam	245195	chrX	124575727	AACTTTTGAATTCGATAAAATAAGTCAGTTGGCCTTTTCACTATACAGAA	0	56	56	0.0	0	86	86	0.0	17	31	2.29565e+16	0.5																		Cj_WT_TS8	Cj_WT_TS8	GGAGTGTGACAGCCTGGGGCCCNNNVRYAC	none
chrchrX	124805699	124805703	chrchrX_124805703_2	Cj_WT_TS8.sam	245228	chrX	124805703	CCCCAACTCAGCCACAGTACTACACCGACTACAGTGGTCCCTGGCATAGG	1	1	2	1.0	1	1	2	1.0	0	2	0.0	2.0																		Cj_WT_TS8	Cj_WT_TS8	GGAGTGTGACAGCCTGGGGCCCNNNVRYAC	none
chrchrX	129792500	129792509	chrchrX_129792509_3	Cj_WT_TS8.sam	245734	chrX	129792509	AGCATCCGGGCTTCTCTGGAGCCTGGCAGGCTGTGCCCAAAAAGGAAGCT	2	1	3	1.41421e+16	5	1	6	223606797749979	1	1	1.0	4.5																		Cj_WT_TS8	Cj_WT_TS8	GGAGTGTGACAGCCTGGGGCCCNNNVRYAC	none
chrchrX	129831217	129831223	chrchrX_129831217_4	Cj_WT_TS8.sam	245739	chrX	129831217	AGGATGCAGGAAAAGCATGAGGCTTCATTTCATGAACAAGCCAAGTGAAA	1	3	4	1.73205e+16	1	3	4	1.73205e+16	3	1	1.73205e+16	3.0																		Cj_WT_TS8	Cj_WT_TS8	GGAGTGTGACAGCCTGGGGCCCNNNVRYAC	none
chrchrX	132486277	132486282	chrchrX_132486277_3	Cj_WT_TS8.sam	246096	chrX	132486277	CTCCATTCCCTCCCCTCGTCCCTCACACATAAAGGCAGCTGGGTGGAGAA	1	2	3	1.41421e+16	1	3	4	1.73205e+16	0	3	0.0	2.5																		Cj_WT_TS8	Cj_WT_TS8	GGAGTGTGACAGCCTGGGGCCCNNNVRYAC	none
chrchrX	132892722	132892724	chrchrX_132892722_4	Cj_WT_TS8.sam	246161	chrX	132892722	aatcccagctaccccggaagctgaggcaggagaatcatctgaacctggga	1	3	4	1.73205e+16	1	3	4	1.73205e+16	3	1	1.73205e+16	1.0																		Cj_WT_TS8	Cj_WT_TS8	GGAGTGTGACAGCCTGGGGCCCNNNVRYAC	none
chrchrX	134876427	134876433	chrchrX_134876433_2	Cj_WT_TS8.sam	246395	chrX	134876433	CTTCTGAATTCTGTGGCAATAAGCATGTCAGTCTGTAATTGCTTCTTGTT	1	1	2	1.0	1	4	5	2.0	0	1	0.0	3.0																		Cj_WT_TS8	Cj_WT_TS8	GGAGTGTGACAGCCTGGGGCCCNNNVRYAC	none
chrchrX	154140899	154140899	chrchrX_154140899_2	Cj_WT_TS8.sam	248184	chrX	154140899	GGGATTGCACTGAGCTGGGTCATTAGCGTAATCCTGGACAAGGGCAGACA	1	1	2	1.0	1	1	2	1.0	0	1	0.0	0.0																		Cj_WT_TS8	Cj_WT_TS8	GGAGTGTGACAGCCTGGGGCCCNNNVRYAC	none
chrchrX	155414300	155414306	chrchrX_155414300_6	Cj_WT_TS8.sam	248322	chrX	155414300	atcaaaccataatgagatactacttcacacccacaaggatggccataaga	6	0	6	0.0	7	0	7	0.0	4	2	2.82843e+16	3.0																		Cj_WT_TS8	Cj_WT_TS8	GGAGTGTGACAGCCTGGGGCCCNNNVRYAC	none
chrchrX	34275660	34275660	chrchrX_34275660_2	Cj_WT_TS8.sam	237518	chrX	34275660	TTGTTTTTGGTCTGACAGTTACCAAAAAATCTCATCTCAGAATTTTGACT	0	2	2	0.0	0	2	2	0.0	1	1	1.0	0.0																		Cj_WT_TS8	Cj_WT_TS8	GGAGTGTGACAGCCTGGGGCCCNNNVRYAC	none
chrchrX	37615570	37615583	chrchrX_37615579_5	Cj_WT_TS8.sam	237713	chrX	37615579	TGGGTCTAACAGATGGCTATTATATAGTCAAAGGTTGGAATGTATTGAAT	3	2	5	2449489742783170	3	3	6	3.0	4	0	0.0	5436502143433360																		Cj_WT_TS8	Cj_WT_TS8	GGAGTGTGACAGCCTGGGGCCCNNNVRYAC	none
chrchrX	41025885	41025891	chrchrX_41025891_2	Cj_WT_TS8.sam	238034	chrX	41025891	caaatttattcagttaagcccccaataagcattaaagttgcttccggtct	1	1	2	1.0	1	1	2	1.0	1	1	1.0	3.0																		Cj_WT_TS8	Cj_WT_TS8	GGAGTGTGACAGCCTGGGGCCCNNNVRYAC	none
chrchrX	4383678	4383678	chrchrX_4383678_120	Cj_WT_TS8.sam	235353	chrX	4383678	TAAtgaaaccacttttgcaaaattcatgacagtaagagaattatgactgt	120	0	120	0.0	149	0	149	0.0	58	51	5438749856354850	0.0																		Cj_WT_TS8	Cj_WT_TS8	GGAGTGTGACAGCCTGGGGCCCNNNVRYAC	none
chrchrX	4383698	4383698	chrchrX_4383698_125	Cj_WT_TS8.sam	235354	chrX	4383698	aattcatgacagtaagagaattatgactgtgaaagagatctgacctaact	0	125	125	0.0	0	178	178	0.0	47	50	4847679857416320	0.0																		Cj_WT_TS8	Cj_WT_TS8	GGAGTGTGACAGCCTGGGGCCCNNNVRYAC	none
chrchrX	58016357	58016357	chrchrX_58016357_2	Cj_WT_TS8.sam	239286	chrX	58016357	ggtaggtcaccatctttgctgtttcacagccttcactgttgacaactcca	1	1	2	1.0	1	1	2	1.0	0	1	0.0	0.0																		Cj_WT_TS8	Cj_WT_TS8	GGAGTGTGACAGCCTGGGGCCCNNNVRYAC	none
chrchrX	63916128	63916130	chrchrX_63916130_2	Cj_WT_TS8.sam	239411	chrX	63916130	aagtgattctctgcctcagcctcctgagtagctgggattacaggcacctg	1	1	2	1.0	1	1	2	1.0	1	1	1.0	1.0																		Cj_WT_TS8	Cj_WT_TS8	GGAGTGTGACAGCCTGGGGCCCNNNVRYAC	none
chrchrX	66664173	66664181	chrchrX_66664181_2	Cj_WT_TS8.sam	239580	chrX	66664181	aactgcattagtccctaacaagagagtcagcctgacctttaaatctttga	1	1	2	1.0	1	2	3	1.41421e+16	1	0	0.0	4.0																		Cj_WT_TS8	Cj_WT_TS8	GGAGTGTGACAGCCTGGGGCCCNNNVRYAC	none
chrchrX	72461844	72461845	chrchrX_72461844_56	Cj_WT_TS8.sam	240107	chrX	72461844	AAAAAGGCAGAAGGTCTTGGATATTTTGGAACAAGAGTCCACTATTCTGC	56	0	56	0.0	84	0	84	0.0	29	20	2408318915758450	0.5																		Cj_WT_TS8	Cj_WT_TS8	GGAGTGTGACAGCCTGGGGCCCNNNVRYAC	none
chrchrX	72461864	72461865	chrchrX_72461865_117	Cj_WT_TS8.sam	240108	chrX	72461865	TATTTTGGAACAAGAGTCCACTATTCTGCCAAGACAGTGTGTTATTGTTA	0	117	117	0.0	0	171	171	0.0	42	57	4892851929090020	0.5																		Cj_WT_TS8	Cj_WT_TS8	GGAGTGTGACAGCCTGGGGCCCNNNVRYAC	none
chrchrX	7569479	7569481	chrchrX_7569481_5	Cj_WT_TS8.sam	235564	chrX	7569481	TCTAGGGTGGCTGTCTGAATATATGtgaacctcagcctcctcatcactaa	2	3	5	2449489742783170	2	3	5	2449489742783170	0	5	0.0	1.0																		Cj_WT_TS8	Cj_WT_TS8	GGAGTGTGACAGCCTGGGGCCCNNNVRYAC	none

## Sheet: Table S10
Identified off-targets of UltraCjCas9 targeting AAVS1TS8
#BED_Chromosome	BED_Min.Position	BED_Max.Position	BED_Name	Filename	WindowIndex	WindowChromosome	Position	WindowSequence	+.mi	-.mi	bi.sum.mi	bi.geometric_mean.mi	+.total	-.total	total.sum	total.geometric_mean	primer1.mi	primer2.mi	primer.geometric_mean	position.stdev	BED_Site_Name	BED_Score	BED_Site_Chromosome	Site_SubstitutionsOnly.Sequence	Site_SubstitutionsOnly.NumSubstitutions	Site_SubstitutionsOnly.Strand	Site_SubstitutionsOnly.Start	Site_SubstitutionsOnly.End	Site_GapsAllowed.Sequence	Site_GapsAllowed.Length	Site_GapsAllowed.Score	Site_GapsAllowed.Substitutions	Site_GapsAllowed.Insertions	Site_GapsAllowed.Deletions	Site_GapsAllowed.Strand	Site_GapsAllowed.Start	Site_GapsAllowed.End	Cell	Targetsite	TargetSequence	RealignedTargetSequence
chrchr10	121718966	121718973	chrchr10_121718973_4	58_TS8.sam	29872	chr10	121718973	caaatgaaacagccctgagatggcatggttgaggttatgcagtgggtata	1	3	4	1.73205e+16	1	3	4	1.73205e+16	0	4	0.0	3.5																		58_TS8	58_TS8	GGAGTGTGACAGCCTGGGGCCCNNNVRYAC	none
chrchr10	125004700	125004705	chrchr10_125004705_4	58_TS8.sam	30153	chr10	125004705	TCAACCCTGACGGCGGCCTTACATCCCCATCCCCTCCCTCCCTCTGAGGC	0	4	4	0.0	0	4	4	0.0	2	2	2.0	2.5																		58_TS8	58_TS8	GGAGTGTGACAGCCTGGGGCCCNNNVRYAC	none
chrchr10	21909796	21909804	chrchr10_21909804_2	58_TS8.sam	23092	chr10	21909804	aggaggccacatgttccagatggatacagctaagaaggtggtgaacacat	1	1	2	1.0	1	1	2	1.0	0	2	0.0	4.0																		58_TS8	58_TS8	GGAGTGTGACAGCCTGGGGCCCNNNVRYAC	none
chrchr10	33648491	33648494	chrchr10_33648491_5	58_TS8.sam	23774	chr10	33648491	GAGTTGACACTGTGCTGTCTGTGGGctccaggttttcacacttccttatg	2	3	5	2449489742783170	3	5	8	3872983346207410	2	3	2449489742783170	1247219128924640	chrchr10_33648491_5	1	chrchr10	GAAGTGTGAAAACCTGGAGCCCACAGACAG	5	-	33648480	33648510										58_TS8	58_TS8	GGAGTGTGACAGCCTGGGGCCCNNNVRYAC	none
chrchr10	41875387	41875397	chrchr10_41875387_4	58_TS8.sam	24025	chr10	41875387	tccgggtggaatggaatggaatggaatggagtggaatggaatggaatgga	4	0	4	0.0	5	0	5	0.0	2	1	1.41421e+16	5.0																		58_TS8	58_TS8	GGAGTGTGACAGCCTGGGGCCCNNNVRYAC	none
chrchr10	45119951	45119952	chrchr10_45119952_2	58_TS8.sam	24271	chr10	45119952	GCCCCTTCCTGAGCAACAGCTTTACTCCTAAAAGGACATGTATCTACGGC	1	1	2	1.0	1	1	2	1.0	1	0	0.0	0.5																		58_TS8	58_TS8	GGAGTGTGACAGCCTGGGGCCCNNNVRYAC	none
chrchr10	46084502	46084521	chrchr10_46084521_3	58_TS8.sam	24309	chr10	46084521	gctacctccatcagcctaacccagctcgaggccagggggagaggtgacct	1	2	3	1.41421e+16	1	4	5	2.0	0	3	0.0	7760297817881870																		58_TS8	58_TS8	GGAGTGTGACAGCCTGGGGCCCNNNVRYAC	none
chrchr10	46530666	46530666	chrchr10_46530666_2	58_TS8.sam	24326	chr10	46530666	tctgttttcactcagcagaatgacctggagatccatccgcattctgagac	1	1	2	1.0	1	1	2	1.0	1	1	1.0	0.0																		58_TS8	58_TS8	GGAGTGTGACAGCCTGGGGCCCNNNVRYAC	none
chrchr10	53776470	53776479	chrchr10_53776479_2	58_TS8.sam	24806	chr10	53776479	gactaccaggaggccatcatgctgtgagtaagcccaagacaaatggaaag	1	1	2	1.0	1	1	2	1.0	1	1	1.0	4.5																		58_TS8	58_TS8	GGAGTGTGACAGCCTGGGGCCCNNNVRYAC	none
chrchr10	7222801	7222811	chrchr10_7222811_2	58_TS8.sam	22059	chr10	7222811	agcatcctgagtagctgggactataggaatgccccaccatgcccagctaa	1	1	2	1.0	1	1	2	1.0	1	0	0.0	5.0																		58_TS8	58_TS8	GGAGTGTGACAGCCTGGGGCCCNNNVRYAC	none
chrchr10	78777772	78777774	chrchr10_78777774_4	58_TS8.sam	26649	chr10	78777774	AATCTTGGCCCCAGGGTTCTCTTAAAGAGGCAGAGCTTGGGACCAACACC	4	0	4	0.0	5	0	5	0.0	1	2	1.41421e+16	1.0																		58_TS8	58_TS8	GGAGTGTGACAGCCTGGGGCCCNNNVRYAC	none
chrchr10	93128236	93128241	chrchr10_93128241_2	58_TS8.sam	27667	chr10	93128241	ccctgcttgctcaatcgatcatgaccctctcacgcggacccccttagagt	1	1	2	1.0	1	1	2	1.0	0	2	0.0	2.5																		58_TS8	58_TS8	GGAGTGTGACAGCCTGGGGCCCNNNVRYAC	none
chrchr10	93561489	93561490	chrchr10_93561490_2	58_TS8.sam	27704	chr10	93561490	AAAGGCATATGTCTCAGAACTGATAGGTATagacagacagacagacagat	1	1	2	1.0	1	1	2	1.0	0	2	0.0	0.5																		58_TS8	58_TS8	GGAGTGTGACAGCCTGGGGCCCNNNVRYAC	none
chrchr11	130448926	130448926	chrchr11_130448926_3	58_TS8.sam	39532	chr11	130448926	GGAGACCGCGGCAGCGGCCGGAGAGCCCGGCCCAGCCCCTTCCCACAGCG	1	2	3	1.41421e+16	1	2	3	1.41421e+16	0	2	0.0	0.0																		58_TS8	58_TS8	GGAGTGTGACAGCCTGGGGCCCNNNVRYAC	none
chrchr11	20100023	20100033	chrchr11_20100033_2	58_TS8.sam	32277	chr11	20100033	AGATATAGATGCATTGGGGGGATCTGCTAGCAGTGACTGAGTACGTAGAA	1	1	2	1.0	1	1	2	1.0	0	0	0.0	5.0																		58_TS8	58_TS8	GGAGTGTGACAGCCTGGGGCCCNNNVRYAC	none
chrchr11	3453056	3453063	chrchr11_3453063_3	58_TS8.sam	31102	chr11	3453063	tggatttcccttagcctcaattggacctttaatgccttctccatttttcc	1	2	3	1.41421e+16	1	2	3	1.41421e+16	2	1	1.41421e+16	3.5																		58_TS8	58_TS8	GGAGTGTGACAGCCTGGGGCCCNNNVRYAC	none
chrchr11	44570232	44570234	chrchr11_44570234_2	58_TS8.sam	33714	chr11	44570234	GGGGCAGTAGGTCTGAACATCTCTGGCTGCCTTTCCCAAGCCCCTCATTG	1	1	2	1.0	1	1	2	1.0	0	2	0.0	1.0																		58_TS8	58_TS8	GGAGTGTGACAGCCTGGGGCCCNNNVRYAC	none
chrchr11	61804435	61804435	chrchr11_61804435_4	58_TS8.sam	34597	chr11	61804435	TCTTCCCCATTCCCAACTCAGCCCCCTGGCATTATGCCCAGTACAAGAAC	4	0	4	0.0	4	0	4	0.0	2	2	2.0	0.0																		58_TS8	58_TS8	GGAGTGTGACAGCCTGGGGCCCNNNVRYAC	none
chrchr11	61804455	61804455	chrchr11_61804455_13	58_TS8.sam	34598	chr11	61804455	GCCCCCTGGCATTATGCCCAGTACAAGAACCTCTGGAGACACTGACCGCA	0	13	13	0.0	0	16	16	0.0	8	4	5656854249492380	0.0																		58_TS8	58_TS8	GGAGTGTGACAGCCTGGGGCCCNNNVRYAC	none
chrchr11	63084364	63084370	chrchr11_63084370_2	58_TS8.sam	34739	chr11	63084370	TCGCAGGTTGTATAGGCTCTGAAAGAGAGAGCTTGTATGGAATCATTTTA	1	1	2	1.0	1	1	2	1.0	0	2	0.0	3.0																		58_TS8	58_TS8	GGAGTGTGACAGCCTGGGGCCCNNNVRYAC	none
chrchr11	63917547	63917551	chrchr11_63917551_3	58_TS8.sam	34796	chr11	63917551	GAGCCCAGCTTTTCCTTCCATTTCCCTTCCTGCCAAGGAACTCCCCGCCC	2	1	3	1.41421e+16	2	1	3	1.41421e+16	1	1	1.0	2.0																		58_TS8	58_TS8	GGAGTGTGACAGCCTGGGGCCCNNNVRYAC	none
chrchr11	66493843	66493850	chrchr11_66493843_3	58_TS8.sam	35069	chr11	66493843	GCCTGGATGTAGAGCCTGGGTGTACATCTGGGGCTCAGGGATGAGCCTGG	3	0	3	0.0	3	0	3	0.0	1	2	1.41421e+16	3.5																		58_TS8	58_TS8	GGAGTGTGACAGCCTGGGGCCCNNNVRYAC	none
chrchr11	71676709	71676709	chrchr11_71676709_361	58_TS8.sam	35539	chr11	71676709	gctaaaaataaagccaaatacttagcacccaactgatcttcagcaaagta	361	0	361	0.0	409	0	409	0.0	127	196	1.57772e+16	0.0																		58_TS8	58_TS8	GGAGTGTGACAGCCTGGGGCCCNNNVRYAC	none
chrchr11	71676729	71676729	chrchr11_71676729_346	58_TS8.sam	35540	chr11	71676729	cttagcacccaactgatcttcagcaaagtaaacaaaaacaaagtagagaa	0	346	346	0.0	0	392	392	0.0	138	179	1571686991738490	0.0																		58_TS8	58_TS8	GGAGTGTGACAGCCTGGGGCCCNNNVRYAC	none
chrchr11	76020134	76020137	chrchr11_76020137_2	58_TS8.sam	35921	chr11	76020137	tcacctagacccacggtgggtactgtcaggctatcactgatgttcactta	1	1	2	1.0	1	2	3	1.41421e+16	1	1	1.0	1.5																		58_TS8	58_TS8	GGAGTGTGACAGCCTGGGGCCCNNNVRYAC	none
chrchr12	131105011	131105011	chrchr12_131105011_2	58_TS8.sam	48975	chr12	131105011	CAGATCTCAAGATGGAAGAGACACGGGAGAGGGGAGGGGCTGTGGAGGTA	1	1	2	1.0	2	1	3	1.41421e+16	1	1	1.0	0.0																		58_TS8	58_TS8	GGAGTGTGACAGCCTGGGGCCCNNNVRYAC	none
chrchr12	14394586	14394594	chrchr12_14394586_4	58_TS8.sam	41016	chr12	14394586	CTGCTTTATGTAAATTGTCCTTACTGGCGCCAGCTAGCTGTAACTGCAGT	4	0	4	0.0	4	0	4	0.0	2	1	1.41421e+16	4.0																		58_TS8	58_TS8	GGAGTGTGACAGCCTGGGGCCCNNNVRYAC	none
chrchr12	44316444	44316448	chrchr12_44316444_4	58_TS8.sam	42702	chr12	44316444	tggcttgtaatatttcagctgagacatatgcttttaaattgatgggattc	3	1	4	1.73205e+16	12	1	13	3.4641e+16	1	3	1.73205e+16	2.0																		58_TS8	58_TS8	GGAGTGTGACAGCCTGGGGCCCNNNVRYAC	none
chrchr12	47965817	47965822	chrchr12_47965822_3	58_TS8.sam	42957	chr12	47965822	TCTGACTGCCTGGGTCGGTCATGTGCTGTGTCATTTGCAGTAAGCAATAT	1	2	3	1.41421e+16	2	2	4	2.0	0	3	0.0	2.5																		58_TS8	58_TS8	GGAGTGTGACAGCCTGGGGCCCNNNVRYAC	none
chrchr12	49077041	49077043	chrchr12_49077043_2	58_TS8.sam	43057	chr12	49077043	aacaaaaataaGGCTggcgcagtgcctcacgcctgtaatcctagcacttt	1	1	2	1.0	1	1	2	1.0	0	2	0.0	1.0																		58_TS8	58_TS8	GGAGTGTGACAGCCTGGGGCCCNNNVRYAC	none
chrchr12	60498498	60498498	chrchr12_60498498_14	58_TS8.sam	43960	chr12	60498498	AGGTAGGGCATGAGTCTCCTTCCTTGGGGTATTAATGTTTAATTAACATT	14	0	14	0.0	16	0	16	0.0	6	4	4898979485566350	0.0																		58_TS8	58_TS8	GGAGTGTGACAGCCTGGGGCCCNNNVRYAC	none
chrchr12	60498518	60498518	chrchr12_60498518_18	58_TS8.sam	43961	chr12	60498518	TCCTTGGGGTATTAATGTTTAATTAACATTGTTATTAAGAAGTTTATAAA	0	18	18	0.0	0	29	29	0.0	6	8	6928203230275500	0.0																		58_TS8	58_TS8	GGAGTGTGACAGCCTGGGGCCCNNNVRYAC	none
chrchr12	6857006	6857011	chrchr12_6857011_2	58_TS8.sam	40473	chr12	6857011	tgataagaaaggaaagtagtcaggtgcggtggctcatgtttgcaatccca	2	0	2	0.0	3	0	3	0.0	1	1	1.0	2.5																		58_TS8	58_TS8	GGAGTGTGACAGCCTGGGGCCCNNNVRYAC	none
chrchr12	76569373	76569379	chrchr12_76569373_3	58_TS8.sam	44996	chr12	76569373	TATTTGACAAGAACTAAGTACTTTGATTTCCATTGAATTCGCAGTGATAG	1	2	3	1.41421e+16	1	3	4	1.73205e+16	1	1	1.0	3.0																		58_TS8	58_TS8	GGAGTGTGACAGCCTGGGGCCCNNNVRYAC	none
chrchr13	112147112	112147118	chrchr13_112147112_3	58_TS8.sam	57227	chr13	112147112	TGATGGTACCTGTGGAAACCCTGACTCCCAGTGTGATGGTATCTGTGGAA	2	1	3	1.41421e+16	3	1	4	1.73205e+16	1	2	1.41421e+16	3.0																		58_TS8	58_TS8	GGAGTGTGACAGCCTGGGGCCCNNNVRYAC	none
chrchr13	57708734	57708735	chrchr13_57708734_7	58_TS8.sam	51649	chr13	57708734	GGAATCCTACATAATTATTTTCCAGGGGAGGGGCAAACAACAGATGTTGA	7	0	7	0.0	7	0	7	0.0	2	4	2.82843e+16	0.5																		58_TS8	58_TS8	GGAGTGTGACAGCCTGGGGCCCNNNVRYAC	none
chrchr13	67669610	67669610	chrchr13_67669610_2	58_TS8.sam	52968	chr13	67669610	gagacagagtctcactctgtcacccaggctggagtgcagtggcgcgattt	1	1	2	1.0	1	1	2	1.0	0	2	0.0	0.0																		58_TS8	58_TS8	GGAGTGTGACAGCCTGGGGCCCNNNVRYAC	none
chrchr13	68927409	68927419	chrchr13_68927419_2	58_TS8.sam	53161	chr13	68927419	tcatgcaggtaatctcagcattttcagaggctgaggcaggaggacggctt	2	0	2	0.0	2	0	2	0.0	1	1	1.0	5.0																		58_TS8	58_TS8	GGAGTGTGACAGCCTGGGGCCCNNNVRYAC	none
chrchr13	72222060	72222068	chrchr13_72222060_4	58_TS8.sam	53521	chr13	72222060	cttgttactttggttcctctcagtggaggaagagcctgttagctgtatgt	1	3	4	1.73205e+16	1	3	4	1.73205e+16	1	1	1.0	4.0																		58_TS8	58_TS8	GGAGTGTGACAGCCTGGGGCCCNNNVRYAC	none
chrchr13	74798677	74798680	chrchr13_74798677_39	58_TS8.sam	53869	chr13	74798677	cctttccagggcagccttatgtatagattggtaaaattcctcttcctttt	39	0	39	0.0	48	0	48	0.0	12	18	1.46969e+16	1118033988749890																		58_TS8	58_TS8	GGAGTGTGACAGCCTGGGGCCCNNNVRYAC	none
chrchr13	74798698	74798701	chrchr13_74798700_62	58_TS8.sam	53870	chr13	74798700	tagattggtaaaattcctcttcctttttctggatgtactatattcctgat	0	62	62	0.0	0	80	80	0.0	12	45	232379000772445	1118033988749890																		58_TS8	58_TS8	GGAGTGTGACAGCCTGGGGCCCNNNVRYAC	none
chrchr13	94633940	94633942	chrchr13_94633942_4	58_TS8.sam	56297	chr13	94633942	acttattgcaatatcatgtgttATATAATCCATCTTTACTGATTCGTTGC	1	3	4	1.73205e+16	1	3	4	1.73205e+16	3	1	1.73205e+16	1.0																		58_TS8	58_TS8	GGAGTGTGACAGCCTGGGGCCCNNNVRYAC	none
chrchr13	96379181	96379188	chrchr13_96379188_2	58_TS8.sam	56424	chr13	96379188	GCACATCGTCATAAATGATTTAACAAAAAAAATCTTTAATTTAAGTTCTG	1	1	2	1.0	1	1	2	1.0	0	2	0.0	3.5																		58_TS8	58_TS8	GGAGTGTGACAGCCTGGGGCCCNNNVRYAC	none
chrchr14	34785888	34785888	chrchr14_34785888_3	58_TS8.sam	58404	chr14	34785888	TAGCATCAAATCCTCCTCGTTTTTGATATCTATACTTTGCATTTGCTGAT	0	3	3	0.0	0	5	5	0.0	1	2	1.41421e+16	0.0																		58_TS8	58_TS8	GGAGTGTGACAGCCTGGGGCCCNNNVRYAC	none
chrchr14	55914934	55914939	chrchr14_55914939_2	58_TS8.sam	59763	chr14	55914939	agtcccatatgatacatctcactgaccagagctcagtcacatggctactg	1	1	2	1.0	1	2	3	1.41421e+16	1	1	1.0	2.5																		58_TS8	58_TS8	GGAGTGTGACAGCCTGGGGCCCNNNVRYAC	none
chrchr15	66477928	66477934	chrchr15_66477934_2	58_TS8.sam	65370	chr15	66477934	CTCCAGGGGCCAGGTACCCAACACCGGTCCTCTGAGGGGCCATGGGCATG	2	0	2	0.0	3	0	3	0.0	1	1	1.0	3.0																		58_TS8	58_TS8	GGAGTGTGACAGCCTGGGGCCCNNNVRYAC	none
chrchr15	67840042	67840295	chrchr15_67840045_55807	58_TS8.sam	65525	chr15	67840045	gtatatgtgctgccgaagcgagcacGGTGTTTCGTCCTTTCCACAAGATA	52589	3218	55807	1300889703241590	65609	4069	69678	1.6339e+16	20425	23408	2.18657e+16	7336546398619790																		58_TS8	58_TS8	GGAGTGTGACAGCCTGGGGCCCNNNVRYAC	none
chrchr15	86801646	86801653	chrchr15_86801653_2	58_TS8.sam	67392	chr15	86801653	TCTATCTAGATCTGTTTAACCTTCAACATAGAGATAACTATATCTAGATT	2	0	2	0.0	2	0	2	0.0	1	1	1.0	3.5																		58_TS8	58_TS8	GGAGTGTGACAGCCTGGGGCCCNNNVRYAC	none
chrchr16	30037694	30037701	chrchr16_30037694_3	58_TS8.sam	70985	chr16	30037694	aaggctgtagtgagctatgatcataccactgcactccatcctgggcaaca	3	0	3	0.0	3	0	3	0.0	1	2	1.41421e+16	3.5																		58_TS8	58_TS8	GGAGTGTGACAGCCTGGGGCCCNNNVRYAC	none
chrchr16	34595572	34595581	chrchr16_34595581_2	58_TS8.sam	71271	chr16	34595581	CGATTCCATGTGATGATTCCATTCAATTCTATTCAATGATGTTTCCATTT	0	2	2	0.0	0	3	3	0.0	1	1	1.0	4.5																		58_TS8	58_TS8	GGAGTGTGACAGCCTGGGGCCCNNNVRYAC	none
chrchr16	46390510	46390524	chrchr16_46390510_6	58_TS8.sam	71360	chr16	46390510	GAATCATCGAATGCACTCCAATGGAATCAACATCGAACGGACCCTACCGG	2	4	6	2.82843e+16	3	7	10	458257569495584	4	1	2.0	5887840577551890																		58_TS8	58_TS8	GGAGTGTGACAGCCTGGGGCCCNNNVRYAC	none
chrchr16	46390638	46390644	chrchr16_46390644_2	58_TS8.sam	71364	chr16	46390644	TCAAATGGAATCATCGAATGGACTCGGATGTAATCATTATCGAATGGAAT	1	1	2	1.0	1	1	2	1.0	2	0	0.0	3.0																		58_TS8	58_TS8	GGAGTGTGACAGCCTGGGGCCCNNNVRYAC	none
chrchr16	46390679	46390698	chrchr16_46390690_6	58_TS8.sam	71365	chr16	46390690	GAATCGAATGGAATCATCGAATGGAATTGATCGAAATCATTATCGAATGG	3	3	6	3.0	4	3	7	3.4641e+16	3	3	3.0	7790218225441440																		58_TS8	58_TS8	GGAGTGTGACAGCCTGGGGCCCNNNVRYAC	none
chrchr16	46390709	46390715	chrchr16_46390715_2	58_TS8.sam	71366	chr16	46390715	ATTGATCGAAATCATTATCGAATGGAATCAAATGAAATCATCAAATGGAA	1	1	2	1.0	1	1	2	1.0	0	2	0.0	3.0																		58_TS8	58_TS8	GGAGTGTGACAGCCTGGGGCCCNNNVRYAC	none
chrchr16	46390830	46390844	chrchr16_46390844_3	58_TS8.sam	71370	chr16	46390844	atggaatcatcatcgaatggaatcgaatggaatcatcaaatggaatccaa	0	3	3	0.0	0	7	7	0.0	1	1	1.0	5792715732327580																		58_TS8	58_TS8	GGAGTGTGACAGCCTGGGGCCCNNNVRYAC	none
chrchr16	46394768	46394789	chrchr16_46394768_6	58_TS8.sam	71380	chr16	46394768	ggaatcatcgaatggaatcgaatggaatcaTCATCGAATGGAATGAAATG	4	2	6	2.82843e+16	5	3	8	3872983346207410	2	4	2.82843e+16	7678541528180980																		58_TS8	58_TS8	GGAGTGTGACAGCCTGGGGCCCNNNVRYAC	none
chrchr16	51205117	51205124	chrchr16_51205124_2	58_TS8.sam	71775	chr16	51205124	tttgttcaaaacagggtcttgctctgttgcccaggttggagcgcagtggt	1	1	2	1.0	1	1	2	1.0	1	0	0.0	3.5																		58_TS8	58_TS8	GGAGTGTGACAGCCTGGGGCCCNNNVRYAC	none
chrchr16	54502968	54502972	chrchr16_54502972_2	58_TS8.sam	71992	chr16	54502972	TGTGGGGGAgtacctcaggccagtgaaattggaatccctgggggtggagt	2	0	2	0.0	3	0	3	0.0	1	1	1.0	2.0																		58_TS8	58_TS8	GGAGTGTGACAGCCTGGGGCCCNNNVRYAC	none
chrchr16	57863327	57863331	chrchr16_57863331_3	58_TS8.sam	72263	chr16	57863331	tttcctaagagaatgtgaattcctagaatcctaggaattctcatctgatt	2	1	3	1.41421e+16	3	1	4	1.73205e+16	1	2	1.41421e+16	2.0																		58_TS8	58_TS8	GGAGTGTGACAGCCTGGGGCCCNNNVRYAC	none
chrchr16	58870073	58870074	chrchr16_58870074_4	58_TS8.sam	72361	chr16	58870074	ACCTGGATTAAGTTCTTCTGTCTCTCTCTTGACTTGGCTGCTTCCTTTCC	1	3	4	1.73205e+16	1	6	7	2449489742783170	0	3	0.0	0.5																		58_TS8	58_TS8	GGAGTGTGACAGCCTGGGGCCCNNNVRYAC	none
chrchr16	75180184	75180184	chrchr16_75180184_2	58_TS8.sam	73464	chr16	75180184	cttaatggtgtcagtactgagttctacttaacatttaaagaactaatacc	1	1	2	1.0	1	4	5	2.0	1	1	1.0	0.0																		58_TS8	58_TS8	GGAGTGTGACAGCCTGGGGCCCNNNVRYAC	none
chrchr16	85475576	85475581	chrchr16_85475581_3	58_TS8.sam	74195	chr16	85475581	CTTCAGAAGCTGGATTATTTGTAGCATGCCTCAGTTTTGTCTGCAGTGCC	2	1	3	1.41421e+16	2	1	3	1.41421e+16	0	2	0.0	2160246899469280																		58_TS8	58_TS8	GGAGTGTGACAGCCTGGGGCCCNNNVRYAC	none
chrchr16	9053380	9053390	chrchr16_9053380_3	58_TS8.sam	69612	chr16	9053380	cTCGGAGGCCCTGAGTGAtctgagtctgagctcacaccaccttcctcatt	2	1	3	1.41421e+16	2	1	3	1.41421e+16	3	0	0.0	5.0																		58_TS8	58_TS8	GGAGTGTGACAGCCTGGGGCCCNNNVRYAC	none
chrchr17	17680257	17680259	chrchr17_17680257_3	58_TS8.sam	76380	chr17	17680257	GGAGGCTTCGATGGGGCTGTTAATGGGGTCATATCCCACAGACCCTAGAG	1	2	3	1.41421e+16	1	2	3	1.41421e+16	2	0	0.0	1.0																		58_TS8	58_TS8	GGAGTGTGACAGCCTGGGGCCCNNNVRYAC	none
chrchr17	45293574	45293583	chrchr17_45293583_2	58_TS8.sam	78331	chr17	45293583	TAACAAGGAGGCTGTTGAGAAGCTGACCCAGCAGATGGCAGCTGAACTTG	1	1	2	1.0	1	1	2	1.0	0	2	0.0	4.5																		58_TS8	58_TS8	GGAGTGTGACAGCCTGGGGCCCNNNVRYAC	none
chrchr17	59649268	59649275	chrchr17_59649275_2	58_TS8.sam	79665	chr17	59649275	GGTCCCAGCCAACAACTATTCCACAGAACTCTGAGGACACTTCTGGATCC	1	1	2	1.0	2	1	3	1.41421e+16	1	0	0.0	3.5																		58_TS8	58_TS8	GGAGTGTGACAGCCTGGGGCCCNNNVRYAC	none
chrchr17	60163969	60163973	chrchr17_60163971_5	58_TS8.sam	79706	chr17	60163971	ttagggagatcctgtctctacgagggggaaaaaaagaagccagacgtggt	1	4	5	2.0	1	5	6	223606797749979	3	0	0.0	1632993161855450																		58_TS8	58_TS8	GGAGTGTGACAGCCTGGGGCCCNNNVRYAC	none
chrchr17	6478988	6478989	chrchr17_6478989_3	58_TS8.sam	75266	chr17	6478989	CCATGGGTGTGGGCCCTGGGGTCCCTGTGACTGCAGTCTCTATTGCCCTC	0	3	3	0.0	0	3	3	0.0	1	1	1.0	0.5																		58_TS8	58_TS8	GGAGTGTGACAGCCTGGGGCCCNNNVRYAC	none
chrchr17	79804523	79804528	chrchr17_79804528_2	58_TS8.sam	81861	chr17	79804528	GAAGCCTCCGATCGGTTTCCCCGCCCTTCTGTAGGAAATCAAATTCAGGG	1	1	2	1.0	1	3	4	1.73205e+16	1	1	1.0	2.5																		58_TS8	58_TS8	GGAGTGTGACAGCCTGGGGCCCNNNVRYAC	none
chrchr17	82619904	82619906	chrchr17_82619906_2	58_TS8.sam	82238	chr17	82619906	TGTTGCAAGGCTCTGCGTAATCCCATCTACCTGGCTAACCCGGAGGGCAC	0	2	2	0.0	0	3	3	0.0	1	1	1.0	1.0																		58_TS8	58_TS8	GGAGTGTGACAGCCTGGGGCCCNNNVRYAC	none
chrchr17	8365626	8365635	chrchr17_8365635_3	58_TS8.sam	75505	chr17	8365635	TCACGTGGAGGACAGGGTCCGCAAAGATGAGtcacattgtagaacttcac	2	1	3	1.41421e+16	5	1	6	223606797749979	0	3	0.0	4.5																		58_TS8	58_TS8	GGAGTGTGACAGCCTGGGGCCCNNNVRYAC	none
chrchr18	25954246	25954246	chrchr18_25954246_3	58_TS8.sam	83611	chr18	25954246	tctcaagggcagctgcatccccaccagtgtgcacacccccagccctaaga	3	0	3	0.0	3	0	3	0.0	2	1	1.41421e+16	0.0																		58_TS8	58_TS8	GGAGTGTGACAGCCTGGGGCCCNNNVRYAC	none
chrchr18	26492521	26492528	chrchr18_26492528_3	58_TS8.sam	83664	chr18	26492528	gtgcctgtagtcccagctactcagtgggaggatggcttgggcctgggagg	2	1	3	1.41421e+16	2	1	3	1.41421e+16	2	1	1.41421e+16	3.5																		58_TS8	58_TS8	GGAGTGTGACAGCCTGGGGCCCNNNVRYAC	none
chrchr18	28878361	28878362	chrchr18_28878361_93	58_TS8.sam	83876	chr18	28878361	aatgctttttttggtatctattgaaaagactacctggatttcctccatta	93	0	93	0.0	109	0	109	0.0	38	46	4180908992073370	0.5																		58_TS8	58_TS8	GGAGTGTGACAGCCTGGGGCCCNNNVRYAC	none
chrchr18	28878381	28878384	chrchr18_28878382_98	58_TS8.sam	83877	chr18	28878382	tgaaaagactacctggatttcctccattattACGTTCAAATTTTTAATCA	0	98	98	0.0	0	110	110	0.0	46	43	4.44747e+16	1247219128924640																		58_TS8	58_TS8	GGAGTGTGACAGCCTGGGGCCCNNNVRYAC	none
chrchr18	39188011	39188018	chrchr18_39188018_2	58_TS8.sam	85116	chr18	39188018	GAAGGCCACAAGAGTACATGTACAAGAGAGGCTGTGCTCTTACTCAGCAA	1	1	2	1.0	1	1	2	1.0	1	1	1.0	3.5																		58_TS8	58_TS8	GGAGTGTGACAGCCTGGGGCCCNNNVRYAC	none
chrchr19	2106670	2106674	chrchr19_2106674_2	58_TS8.sam	87158	chr19	2106674	aggtgggagcagcgatggatgagtggacacacagcatggtccatctgtac	1	1	2	1.0	1	1	2	1.0	0	2	0.0	2.0																		58_TS8	58_TS8	GGAGTGTGACAGCCTGGGGCCCNNNVRYAC	none
chrchr19	38210416	38210428	chrchr19_38210428_4	58_TS8.sam	89987	chr19	38210428	ATAACTGTGTGACTGTCCTCGTCTCTTTCTCTCTCCTGATCTGTGTCCTA	1	3	4	1.73205e+16	1	3	4	1.73205e+16	1	3	1.73205e+16	4988876515698580																		58_TS8	58_TS8	GGAGTGTGACAGCCTGGGGCCCNNNVRYAC	none
chrchr19	46589859	46589866	chrchr19_46589866_3	58_TS8.sam	90794	chr19	46589866	cctaaattatacaCTCGCTGGCATGATTGTATCAATACTCCCATCAGCAT	1	2	3	1.41421e+16	2	2	4	2.0	0	1	0.0	3.09121e+16																		58_TS8	58_TS8	GGAGTGTGACAGCCTGGGGCCCNNNVRYAC	none
chrchr19	49571434	49571444	chrchr19_49571444_2	58_TS8.sam	91143	chr19	49571444	CTATATTGTCTCTTTGGTAGGTCCAATTTCAAACTACAAAGCAGACTGCT	0	2	2	0.0	0	2	2	0.0	1	1	1.0	5.0																		58_TS8	58_TS8	GGAGTGTGACAGCCTGGGGCCCNNNVRYAC	none
chrchr19	55113383	55113431	chrchr19_55113404_920	58_TS8.sam	91542	chr19	55113404	ACAGCTGCACACCTGTGTGCCTGGGCCCCAGGCTGTCACACTCCAGTTCA	430	490	920	45902069670114	530	652	1182	5878435165926380	446	317	3.76008e+16	1.28356e+16	chrchr19_55113404_920	1	chrchr19	GGAGTGTGACAGCCTGGGGCCCAGGCACAC	0	-	55113393	55113423										58_TS8	58_TS8	GGAGTGTGACAGCCTGGGGCCCNNNVRYAC	none
chrchr1	100583022	100583027	chrchr1_100583027_2	58_TS8.sam	9756	chr1	100583027	CTGCTTCATTTCTGTGCTTCTCTGGACCCTTTCCTCTGAGATGGGGGAGG	1	1	2	1.0	2	1	3	1.41421e+16	0	2	0.0	2.5																		58_TS8	58_TS8	GGAGTGTGACAGCCTGGGGCCCNNNVRYAC	none
chrchr1	103515097	103515106	chrchr1_103515106_2	58_TS8.sam	9995	chr1	103515106	TCTTAAAACATTTTGCCTTGGCTGGGACAAACTTGCCATCTAGTGACAAT	1	1	2	1.0	4	2	6	2.82843e+16	1	1	1.0	4.5																		58_TS8	58_TS8	GGAGTGTGACAGCCTGGGGCCCNNNVRYAC	none
chrchr1	154151098	154151103	chrchr1_154151103_3	58_TS8.sam	12168	chr1	154151103	ACATTTTTCCTAGTACTTCTGTGAATTTTTTTATATCAGAATGAATTTGT	3	0	3	0.0	3	0	3	0.0	1	1	1.0	2.5																		58_TS8	58_TS8	GGAGTGTGACAGCCTGGGGCCCNNNVRYAC	none
chrchr1	155354243	155354249	chrchr1_155354249_2	58_TS8.sam	12311	chr1	155354249	aggaggtcaggagttcgagaccagcctggccaacatggcaaaaccccctc	1	1	2	1.0	1	1	2	1.0	2	0	0.0	3.0																		58_TS8	58_TS8	GGAGTGTGACAGCCTGGGGCCCNNNVRYAC	none
chrchr1	155682859	155682861	chrchr1_155682861_2	58_TS8.sam	12353	chr1	155682861	gcactttgggaggctgagcctggaggatcacctgaggtcaggagttcgag	2	0	2	0.0	2	0	2	0.0	1	1	1.0	1.0																		58_TS8	58_TS8	GGAGTGTGACAGCCTGGGGCCCNNNVRYAC	none
chrchr1	167624610	167624620	chrchr1_167624620_3	58_TS8.sam	13585	chr1	167624620	caagctatttttctgcctcagactcccgagtaggtgggataataggcaca	2	1	3	1.41421e+16	2	1	3	1.41421e+16	0	3	0.0	5.0																		58_TS8	58_TS8	GGAGTGTGACAGCCTGGGGCCCNNNVRYAC	none
chrchr1	175719262	175719272	chrchr1_175719272_3	58_TS8.sam	14230	chr1	175719272	GCACACAGGGGTGTCGGGATATTGGGGCATGATCTAAGAAGCTCAGGCTA	1	2	3	1.41421e+16	1	2	3	1.41421e+16	0	1	0.0	5.0																		58_TS8	58_TS8	GGAGTGTGACAGCCTGGGGCCCNNNVRYAC	none
chrchr1	229024764	229024770	chrchr1_229024770_2	58_TS8.sam	19280	chr1	229024770	TTCCTTTCTGGTCCTTCCCATTCTGCTCCTGGGTTCAACCAAGCAGCTTC	1	1	2	1.0	2	1	3	1.41421e+16	1	1	1.0	3.0																		58_TS8	58_TS8	GGAGTGTGACAGCCTGGGGCCCNNNVRYAC	none
chrchr1	231069219	231069219	chrchr1_231069219_2	58_TS8.sam	19614	chr1	231069219	tcaggagttcgtgaccagcctggccaacaaggtgaaacctcgtctccact	1	1	2	1.0	1	1	2	1.0	2	0	0.0	0.0																		58_TS8	58_TS8	GGAGTGTGACAGCCTGGGGCCCNNNVRYAC	none
chrchr1	23418225	23418227	chrchr1_23418227_2	58_TS8.sam	2060	chr1	23418227	GCCCAGGGCTAAGCCTGACATGGAGGATATCTGTAGCTTTGGTGAAACCT	1	1	2	1.0	1	1	2	1.0	1	1	1.0	1.0																		58_TS8	58_TS8	GGAGTGTGACAGCCTGGGGCCCNNNVRYAC	none
chrchr1	242825260	242825269	chrchr1_242825269_2	58_TS8.sam	21122	chr1	242825269	TCCTACAGGTAACACCAGAAAGTGGAATTGAGATGCATAGAGAAAAAGGA	1	1	2	1.0	1	3	4	1.73205e+16	1	0	0.0	4.5																		58_TS8	58_TS8	GGAGTGTGACAGCCTGGGGCCCNNNVRYAC	none
chrchr1	3347521	3347528	chrchr1_3347528_4	58_TS8.sam	254	chr1	3347528	GCACACTGGGTGGGAACAAGGGCCTGTAGAATCAAGGCAAGAGGCAGTCA	3	1	4	1.73205e+16	4	1	5	2.0	2	1	1.41421e+16	3.5																		58_TS8	58_TS8	GGAGTGTGACAGCCTGGGGCCCNNNVRYAC	none
chrchr1	4569898	4569907	chrchr1_4569907_3	58_TS8.sam	370	chr1	4569907	ttatgataattcggagatacagtgaatggaaggtttagctaaacaaattt	0	3	3	0.0	0	3	3	0.0	2	1	1.41421e+16	4.5																		58_TS8	58_TS8	GGAGTGTGACAGCCTGGGGCCCNNNVRYAC	none
chrchr1	52985138	52985140	chrchr1_52985140_2	58_TS8.sam	5097	chr1	52985140	tacaggtgtgagccaccaggcctggccAAAAtgattactttcaaacttat	0	2	2	0.0	0	2	2	0.0	1	1	1.0	1.0																		58_TS8	58_TS8	GGAGTGTGACAGCCTGGGGCCCNNNVRYAC	none
chrchr1	56921839	56921847	chrchr1_56921847_2	58_TS8.sam	5579	chr1	56921847	TTTGTCAGGCTGGAGATGACTGAGTTTGGAATTCCAGTTTGGTCACTGGG	1	1	2	1.0	1	1	2	1.0	2	0	0.0	4.0																		58_TS8	58_TS8	GGAGTGTGACAGCCTGGGGCCCNNNVRYAC	none
chrchr1	61561832	61561833	chrchr1_61561833_2	58_TS8.sam	6120	chr1	61561833	ctgatgaaatgtgagtagaagtgatgtatgctgctttgtcatggaagctt	1	1	2	1.0	1	1	2	1.0	1	1	1.0	0.5																		58_TS8	58_TS8	GGAGTGTGACAGCCTGGGGCCCNNNVRYAC	none
chrchr1	63042284	63042287	chrchr1_63042287_2	58_TS8.sam	6290	chr1	63042287	AAGAGCCGGAGCTAGTTTTCACAGCCTTCCCTGCGTGGGTTAAGGATCAC	1	1	2	1.0	1	1	2	1.0	1	1	1.0	1.5																		58_TS8	58_TS8	GGAGTGTGACAGCCTGGGGCCCNNNVRYAC	none
chrchr1	78689810	78689810	chrchr1_78689810_2	58_TS8.sam	7934	chr1	78689810	TTCTAAAAGGATTTTCTGATTCTTATTACTACTAATTTTTACATTTTTAC	0	2	2	0.0	0	3	3	0.0	1	1	1.0	0.0																		58_TS8	58_TS8	GGAGTGTGACAGCCTGGGGCCCNNNVRYAC	none
chrchr20	1041282	1041288	chrchr20_1041282_3	58_TS8.sam	107918	chr20	1041282	gggcaggaagcctgactgttcagacatggggcctcagcacctgacccagc	2	1	3	1.41421e+16	2	1	3	1.41421e+16	2	0	0.0	3.0																		58_TS8	58_TS8	GGAGTGTGACAGCCTGGGGCCCNNNVRYAC	none
chrchr20	20975632	20975635	chrchr20_20975635_2	58_TS8.sam	109276	chr20	20975635	caccagtcatggaacaacttgacatcatgcacctcttaataggatgcatt	1	1	2	1.0	1	1	2	1.0	0	1	0.0	1.5																		58_TS8	58_TS8	GGAGTGTGACAGCCTGGGGCCCNNNVRYAC	none
chrchr20	37404772	37404787	chrchr20_37404772_4	58_TS8.sam	110333	chr20	37404772	tgggacatcaggagactgggctctggctctgttcggcctttgggtgtgtg	2	2	4	2.0	5	2	7	3.16228e+16	2	2	2.0	6164414002968970																		58_TS8	58_TS8	GGAGTGTGACAGCCTGGGGCCCNNNVRYAC	none
chrchr20	3807034	3807037	chrchr20_3807034_3	58_TS8.sam	108153	chr20	3807034	Ttgtgaagtaggtgatgcaatgattatccaccccgtttttcagatgggaa	3	0	3	0.0	3	0	3	0.0	1	2	1.41421e+16	1.5																		58_TS8	58_TS8	GGAGTGTGACAGCCTGGGGCCCNNNVRYAC	none
chrchr20	45799018	45799019	chrchr20_45799019_4	58_TS8.sam	111021	chr20	45799019	CTTGATCACCCTTCactggaaagggacaaagtttggaggagaagagcatg	4	0	4	0.0	4	0	4	0.0	1	2	1.41421e+16	0.5																		58_TS8	58_TS8	GGAGTGTGACAGCCTGGGGCCCNNNVRYAC	none
chrchr20	57874798	57874808	chrchr20_57874808_2	58_TS8.sam	112112	chr20	57874808	gaaatccagaaatcttgctggatatggtggctcctttgggaggccgagga	0	2	2	0.0	0	3	3	0.0	1	1	1.0	5.0																		58_TS8	58_TS8	GGAGTGTGACAGCCTGGGGCCCNNNVRYAC	none
chrchr21	28144008	28144009	chrchr21_28144008_4	58_TS8.sam	113767	chr21	28144008	ATTAAAGATATGTCTATATGCAGAAGTGAATTTTTAATAATTCAATCACA	3	1	4	1.73205e+16	3	1	4	1.73205e+16	0	4	0.0	0.5																		58_TS8	58_TS8	GGAGTGTGACAGCCTGGGGCCCNNNVRYAC	none
chrchr21	31098668	31098669	chrchr21_31098669_3	58_TS8.sam	114013	chr21	31098669	agggttacaaaatatgacgtccaagggtccttctacgtccattctggttc	0	3	3	0.0	0	4	4	0.0	1	2	1.41421e+16	0.5																		58_TS8	58_TS8	GGAGTGTGACAGCCTGGGGCCCNNNVRYAC	none
chrchr21	38798677	38798680	chrchr21_38798680_2	58_TS8.sam	114819	chr21	38798680	CCAGGGGCGTGGCGGGCTTgggctcaggcctttcttctgagtcacacaag	1	1	2	1.0	2	1	3	1.41421e+16	0	2	0.0	1.5																		58_TS8	58_TS8	GGAGTGTGACAGCCTGGGGCCCNNNVRYAC	none
chrchr22	19191650	19191650	chrchr22_19191650_5	58_TS8.sam	115923	chr22	19191650	gcatttttcttaAGAGGCCAGCCTCAGGGTTTCCTGCCTCAAcccagcac	5	0	5	0.0	5	0	5	0.0	2	3	2449489742783170	0.0																		58_TS8	58_TS8	GGAGTGTGACAGCCTGGGGCCCNNNVRYAC	none
chrchr22	19191670	19191670	chrchr22_19191670_5	58_TS8.sam	115924	chr22	19191670	GCCTCAGGGTTTCCTGCCTCAAcccagcacctagaccagtatctgatgca	0	5	5	0.0	0	5	5	0.0	3	2	2449489742783170	0.0																		58_TS8	58_TS8	GGAGTGTGACAGCCTGGGGCCCNNNVRYAC	none
chrchr22	20320304	20320312	chrchr22_20320312_2	58_TS8.sam	116086	chr22	20320312	ATATCGCAGGACCACGGAGAATCCCACCGGCCCTTGCTGAGTCATTGCGG	1	1	2	1.0	1	1	2	1.0	0	2	0.0	4.0																		58_TS8	58_TS8	GGAGTGTGACAGCCTGGGGCCCNNNVRYAC	none
chrchr22	30349726	30349734	chrchr22_30349734_2	58_TS8.sam	117097	chr22	30349734	aggctggagtacgctggcatgatcatacccttgacctctcaggctcaagt	1	1	2	1.0	1	1	2	1.0	0	2	0.0	4.0																		58_TS8	58_TS8	GGAGTGTGACAGCCTGGGGCCCNNNVRYAC	none
chrchr2	118177187	118177196	chrchr2_118177187_3	58_TS8.sam	99419	chr2	118177187	TCAGAAGCACAAAGCCACACCTGGAAATTTCCTCAACAGGTCCCAAAGGC	1	2	3	1.41421e+16	1	3	4	1.73205e+16	0	3	0.0	4.5																		58_TS8	58_TS8	GGAGTGTGACAGCCTGGGGCCCNNNVRYAC	none
chrchr2	142860573	142860573	chrchr2_142860573_3	58_TS8.sam	101010	chr2	142860573	gagctcaaagataagacccccaagagctcatgctgtaggtatctcttgga	3	0	3	0.0	3	0	3	0.0	1	2	1.41421e+16	0.0																		58_TS8	58_TS8	GGAGTGTGACAGCCTGGGGCCCNNNVRYAC	none
chrchr2	145465015	145465017	chrchr2_145465015_3	58_TS8.sam	101189	chr2	145465015	GAGTTGTATCACACTAGCTGtctgttggcattcctattacagaacattct	1	2	3	1.41421e+16	1	8	9	2.82843e+16	1	0	0.0	1.0																		58_TS8	58_TS8	GGAGTGTGACAGCCTGGGGCCCNNNVRYAC	none
chrchr2	158914503	158914507	chrchr2_158914507_3	58_TS8.sam	102083	chr2	158914507	cctgtttttatccccctccttatccttccttcgaaggcaaatggtgtctc	2	1	3	1.41421e+16	2	2	4	2.0	0	2	0.0	2.0																		58_TS8	58_TS8	GGAGTGTGACAGCCTGGGGCCCNNNVRYAC	none
chrchr2	163586261	163586263	chrchr2_163586263_2	58_TS8.sam	102362	chr2	163586263	gaggaggataatataagaccttgtagattactgttatgatgcacagtaaa	1	1	2	1.0	1	1	2	1.0	1	0	0.0	1.0																		58_TS8	58_TS8	GGAGTGTGACAGCCTGGGGCCCNNNVRYAC	none
chrchr2	19245277	19245280	chrchr2_19245277_3	58_TS8.sam	93112	chr2	19245277	TGCAAGTTCAAACCATttctcccaccaagagatgaaggctacttgccctt	1	2	3	1.41421e+16	1	2	3	1.41421e+16	2	1	1.41421e+16	1.5																		58_TS8	58_TS8	GGAGTGTGACAGCCTGGGGCCCNNNVRYAC	none
chrchr2	207889325	207889326	chrchr2_207889325_3	58_TS8.sam	105342	chr2	207889325	CAAGGAAATCAGGTTAAAACCACCTTAGTGAGGAGGAGAGGACCACTTCT	0	3	3	0.0	0	4	4	0.0	2	1	1.41421e+16	0.5																		58_TS8	58_TS8	GGAGTGTGACAGCCTGGGGCCCNNNVRYAC	none
chrchr2	235189973	235189974	chrchr2_235189974_2	58_TS8.sam	107255	chr2	235189974	ccaaagttggaggtgggacctggtgaaaggggattggatcatggaggcag	1	1	2	1.0	3	1	4	1.73205e+16	1	1	1.0	0.5																		58_TS8	58_TS8	GGAGTGTGACAGCCTGGGGCCCNNNVRYAC	none
chrchr2	238290403	238290403	chrchr2_238290403_4	58_TS8.sam	107514	chr2	238290403	TTCCCTCCCATTGACGTCAATGGGGAGCTCCATTGTTCTGGAAACAAGAG	0	4	4	0.0	0	5	5	0.0	2	1	1.41421e+16	0.0																		58_TS8	58_TS8	GGAGTGTGACAGCCTGGGGCCCNNNVRYAC	none
chrchr2	72185401	72185409	chrchr2_72185409_4	58_TS8.sam	96915	chr2	72185409	CCTGTTTGGCCAAGTCTCCACTTCATCCAGTTTCTTAGAATAGCTGTTAT	3	1	4	1.73205e+16	3	1	4	1.73205e+16	2	1	1.41421e+16	4.0																		58_TS8	58_TS8	GGAGTGTGACAGCCTGGGGCCCNNNVRYAC	none
chrchr2	77885784	77885784	chrchr2_77885784_271	58_TS8.sam	97314	chr2	77885784	CATGTACTTCACTTGCCAGAAATGACTAGAAGAACAGTATTTGGTCACCG	271	0	271	0.0	314	0	314	0.0	95	159	1.22902e+16	0.0																		58_TS8	58_TS8	GGAGTGTGACAGCCTGGGGCCCNNNVRYAC	none
chrchr2	77885804	77885804	chrchr2_77885804_327	58_TS8.sam	97315	chr2	77885804	AATGACTAGAAGAACAGTATTTGGTCACCGGATTGTTGTCAGTAAATGTA	0	327	327	0.0	0	427	427	0.0	140	146	1.42969e+16	0.0																		58_TS8	58_TS8	GGAGTGTGACAGCCTGGGGCCCNNNVRYAC	none
chrchr3	100254403	100254407	chrchr3_100254407_3	58_TS8.sam	128169	chr3	100254407	ttaaagctgaagggggcccggatagaccatctagctcaatttacctcatc	2	1	3	1.41421e+16	2	1	3	1.41421e+16	0	3	0.0	2.0																		58_TS8	58_TS8	GGAGTGTGACAGCCTGGGGCCCNNNVRYAC	none
chrchr3	126375516	126375522	chrchr3_126375522_3	58_TS8.sam	130238	chr3	126375522	ctaacacggtgaaaccccgactctaccaaaaatacaaaaaattagccgag	0	3	3	0.0	0	4	4	0.0	1	1	1.0	3.0																		58_TS8	58_TS8	GGAGTGTGACAGCCTGGGGCCCNNNVRYAC	none
chrchr3	127717273	127717275	chrchr3_127717275_3	58_TS8.sam	130353	chr3	127717275	CCAAGGGCCTTCTGGATTCTATGGCTAAAAACAGATGAGTGACATTCAGA	2	1	3	1.41421e+16	3	1	4	1.73205e+16	1	2	1.41421e+16	1.0																		58_TS8	58_TS8	GGAGTGTGACAGCCTGGGGCCCNNNVRYAC	none
chrchr3	142994107	142994108	chrchr3_142994107_3	58_TS8.sam	131527	chr3	142994107	AGTGTGGCAAGAGCACCAAGATCACTGTGTGTGTGTGTTCACAGAAAATG	2	1	3	1.41421e+16	2	2	4	2.0	1	2	1.41421e+16	0.5																		58_TS8	58_TS8	GGAGTGTGACAGCCTGGGGCCCNNNVRYAC	none
chrchr3	170222088	170222103	chrchr3_170222103_3	58_TS8.sam	133270	chr3	170222103	AAACCTGCACGCAAATCTATCCCGGGTGCCAAGTCGGCCGACCGCAGACG	1	2	3	1.41421e+16	2	2	4	2.0	1	1	1.0	6164414002968970																		58_TS8	58_TS8	GGAGTGTGACAGCCTGGGGCCCNNNVRYAC	none
chrchr3	22421180	22421182	chrchr3_22421180_24	58_TS8.sam	121432	chr3	22421180	AAAAAATAATATCCAGAACCATGATATCATAACCATGAGTGATAACAtgg	24	0	24	0.0	25	0	25	0.0	19	1	4358898943540670	0.816496580927726																		58_TS8	58_TS8	GGAGTGTGACAGCCTGGGGCCCNNNVRYAC	none
chrchr3	22421202	22421202	chrchr3_22421202_8	58_TS8.sam	121433	chr3	22421202	GATATCATAACCATGAGTGATAACAtggctatttatatttagattattta	0	8	8	0.0	0	11	11	0.0	3	3	3.0	0.0																		58_TS8	58_TS8	GGAGTGTGACAGCCTGGGGCCCNNNVRYAC	none
chrchr3	25443740	25443749	chrchr3_25443740_3	58_TS8.sam	121714	chr3	25443740	gagctcaggagttcaagaccagcctggccaacatggtgaaaccctatttc	3	0	3	0.0	8	0	8	0.0	2	1	1.41421e+16	4.5																		58_TS8	58_TS8	GGAGTGTGACAGCCTGGGGCCCNNNVRYAC	none
chrchr3	36662239	36662246	chrchr3_36662246_2	58_TS8.sam	122618	chr3	36662246	agagaacccagccatgctttgctagacttttgacctacagaaccacgagc	0	2	2	0.0	0	2	2	0.0	1	1	1.0	3.5																		58_TS8	58_TS8	GGAGTGTGACAGCCTGGGGCCCNNNVRYAC	none
chrchr3	39617816	39617823	chrchr3_39617823_2	58_TS8.sam	122921	chr3	39617823	ttctctgatggtagtttgtatatctgtgggatcagtggtgatatcctctt	1	1	2	1.0	1	1	2	1.0	2	0	0.0	3.5																		58_TS8	58_TS8	GGAGTGTGACAGCCTGGGGCCCNNNVRYAC	none
chrchr3	42220994	42220996	chrchr3_42220996_3	58_TS8.sam	123135	chr3	42220996	ACTCCTGACTGTAGCCATAGGACTCAAACCAAACACAGGTTTTCATGTGG	2	1	3	1.41421e+16	2	1	3	1.41421e+16	0	2	0.0	1.0																		58_TS8	58_TS8	GGAGTGTGACAGCCTGGGGCCCNNNVRYAC	none
chrchr3	51952309	51952313	chrchr3_51952313_2	58_TS8.sam	124273	chr3	51952313	ACCATCTAGATCTGCAGCAATGCTGACCGTGTGTCTGTGAGGggtgctag	1	1	2	1.0	2	1	3	1.41421e+16	0	2	0.0	2.0																		58_TS8	58_TS8	GGAGTGTGACAGCCTGGGGCCCNNNVRYAC	none
chrchr3	57463983	57463983	chrchr3_57463983_2	58_TS8.sam	124882	chr3	57463983	ctccaagcagatgagcagacagtaagagaatcggacttccacatctgcat	0	2	2	0.0	0	2	2	0.0	1	1	1.0	0.0																		58_TS8	58_TS8	GGAGTGTGACAGCCTGGGGCCCNNNVRYAC	none
chrchr3	71085416	71085420	chrchr3_71085420_2	58_TS8.sam	126088	chr3	71085420	tgccttggcctcccaaagtgcctcacatcacaggtgtgagctactacgcc	0	2	2	0.0	0	2	2	0.0	1	1	1.0	2.0																		58_TS8	58_TS8	GGAGTGTGACAGCCTGGGGCCCNNNVRYAC	none
chrchr3	71931177	71931181	chrchr3_71931177_5	58_TS8.sam	126183	chr3	71931177	gcctgtttAGTTTATGGGGAGACCTACGtccctccccctttcacatggtt	1	4	5	2.0	1	7	8	2.64575e+16	0	4	0.0	2.0																		58_TS8	58_TS8	GGAGTGTGACAGCCTGGGGCCCNNNVRYAC	none
chrchr3	86962648	86962658	chrchr3_86962658_3	58_TS8.sam	127343	chr3	86962658	TACATAAAATAAAAAGTGAGGTTCTCTtaaccccacagttctactcctag	3	0	3	0.0	4	0	4	0.0	1	1	1.0	4.49691e+16																		58_TS8	58_TS8	GGAGTGTGACAGCCTGGGGCCCNNNVRYAC	none
chrchr3	88989412	88989412	chrchr3_88989412_2	58_TS8.sam	127494	chr3	88989412	ccttgattccaggcagtgggtccagaatggcatttctggaccttccctag	1	1	2	1.0	1	4	5	2.0	0	2	0.0	0.0																		58_TS8	58_TS8	GGAGTGTGACAGCCTGGGGCCCNNNVRYAC	none
chrchr3	93470375	93470399	chrchr3_93470375_15	58_TS8.sam	127634	chr3	93470375	NNNNNNNNNNNataatatatggtttgtgaactttgatatttcatgtagag	14	1	15	3.74166e+16	15	1	16	3872983346207410	8	3	4898979485566350	9523333321427970																		58_TS8	58_TS8	GGAGTGTGACAGCCTGGGGCCCNNNVRYAC	none
chrchr3	93470438	93470473	chrchr3_93470438_19	58_TS8.sam	127636	chr3	93470438	tttggggtacattgatattatatttacagtatgtaatctatatttgatgt	16	3	19	6928203230275500	20	3	23	7745966692414830	4	10	6324555320336750	1.11955e+16																		58_TS8	58_TS8	GGAGTGTGACAGCCTGGGGCCCNNNVRYAC	none
chrchr3	93470490	93470503	chrchr3_93470498_8	58_TS8.sam	127637	chr3	93470498	tttatgtacctaatatatatttgatgtaatttcatattttatgtacagtg	6	2	8	3.4641e+16	8	2	10	4.0	2	6	3.4641e+16	413991411612474																		58_TS8	58_TS8	GGAGTGTGACAGCCTGGGGCCCNNNVRYAC	none
chrchr3	93470514	93470548	chrchr3_93470548_20	58_TS8.sam	127638	chr3	93470548	tataatgtatagtttgggtactttgatattttatgtacactatagtatat	9	11	20	99498743710662	12	11	23	1.14891e+16	5	11	7416198487095660	9979826590452870																		58_TS8	58_TS8	GGAGTGTGACAGCCTGGGGCCCNNNVRYAC	none
chrchr3	93470559	93470633	chrchr3_93470594_25	58_TS8.sam	127639	chr3	93470594	atatatatctggtgtactttgatattttatgtacagaataaaatatatat	9	16	25	12.0	11	23	34	1.5906e+16	9	10	9486832980505130	2.18417e+16																		58_TS8	58_TS8	GGAGTGTGACAGCCTGGGGCCCNNNVRYAC	none
chrchr3	93470644	93470663	chrchr3_93470644_7	58_TS8.sam	127640	chr3	93470644	ttgatgtaattttatattttatgtacggtatataatacatgctttgggta	4	3	7	3.4641e+16	4	4	8	4.0	4	2	2.82843e+16	7249827584156740																		58_TS8	58_TS8	GGAGTGTGACAGCCTGGGGCCCNNNVRYAC	none
chrchr3	93470674	93470741	chrchr3_93470735_27	58_TS8.sam	127641	chr3	93470735	actttgatattttatgtacagtatataatatatagtttgtgaactttgat	7	20	27	1.18322e+16	12	27	39	18.0	3	19	754983443527075	2037317146893130																		58_TS8	58_TS8	GGAGTGTGACAGCCTGGGGCCCNNNVRYAC	none
chrchr3	93470758	93470800	chrchr3_93470788_16	58_TS8.sam	127642	chr3	93470788	tcatgtacagtatataatatatattggggtactttggacctctttgaagt	0	16	16	0.0	0	17	17	0.0	7	8	7483314773547880	1464982197675510																		58_TS8	58_TS8	GGAGTGTGACAGCCTGGGGCCCNNNVRYAC	none
chrchr4	101246385	101246385	chrchr4_101246385_5	58_TS8.sam	140688	chr4	101246385	TCATCTTTAACCAGTGAAGTCATATGAACAACTATGGCAATCCAAAGTGA	1	4	5	2.0	1	5	6	223606797749979	4	1	2.0	0.0																		58_TS8	58_TS8	GGAGTGTGACAGCCTGGGGCCCNNNVRYAC	none
chrchr4	103786642	103786659	chrchr4_103786659_4	58_TS8.sam	140824	chr4	103786659	catttaggagggaagtgcaacatttgccctaatgtaactgtcacatagtg	4	0	4	0.0	5	0	5	0.0	1	2	1.41421e+16	6944222218666550																		58_TS8	58_TS8	GGAGTGTGACAGCCTGGGGCCCNNNVRYAC	none
chrchr4	121665982	121665984	chrchr4_121665984_2	58_TS8.sam	141928	chr4	121665984	tcctgtgctcaagcaatccacccaccttggcctcccaaagtgctggaatt	2	0	2	0.0	4	0	4	0.0	1	1	1.0	1.0																		58_TS8	58_TS8	GGAGTGTGACAGCCTGGGGCCCNNNVRYAC	none
chrchr4	1516333	1516336	chrchr4_1516336_4	58_TS8.sam	134935	chr4	1516336	TCCGTCAGCCAGACTGTGGGTGCCGTGTCCCTGAGCCTGGGCCTCCCTCC	4	0	4	0.0	6	0	6	0.0	2	1	1.41421e+16	1.5																		58_TS8	58_TS8	GGAGTGTGACAGCCTGGGGCCCNNNVRYAC	none
chrchr4	19428001	19428001	chrchr4_19428001_3	58_TS8.sam	136238	chr4	19428001	gcttaaggcagcaataccagtttgggttaacaggaggcagatgtaaaaac	2	1	3	1.41421e+16	2	1	3	1.41421e+16	0	2	0.0	0.0																		58_TS8	58_TS8	GGAGTGTGACAGCCTGGGGCCCNNNVRYAC	none
chrchr4	51968476	51968479	chrchr4_51968479_2	58_TS8.sam	137589	chr4	51968479	tcaatatcctgcatatggctaagcagttttcccagcaccatttattaaat	1	1	2	1.0	1	1	2	1.0	1	1	1.0	1.5																		58_TS8	58_TS8	GGAGTGTGACAGCCTGGGGCCCNNNVRYAC	none
chrchr4	61684682	61684682	chrchr4_61684682_4	58_TS8.sam	138198	chr4	61684682	ATTTAACATAAAGTCTGGAGCAACACAGACCTTGCATTCCTTTGGGCAAC	4	0	4	0.0	10	0	10	0.0	1	3	1.73205e+16	0.0																		58_TS8	58_TS8	GGAGTGTGACAGCCTGGGGCCCNNNVRYAC	none
chrchr4	78776006	78776006	chrchr4_78776006_8	58_TS8.sam	139230	chr4	78776006	CGGCGCGGGCAGCGCGCCTGCGCGGGTCGCCCGGCCTCAGTGAGCGGTTG	8	0	8	0.0	9	0	9	0.0	4	3	3.4641e+16	0.0																		58_TS8	58_TS8	GGAGTGTGACAGCCTGGGGCCCNNNVRYAC	none
chrchr4	78776027	78776028	chrchr4_78776027_5	58_TS8.sam	139231	chr4	78776027	GCGGGTCGCCCGGCCTCAGTGAGCGGTTGGCAGCAGCGcccccccccccc	0	5	5	0.0	0	5	5	0.0	4	1	2.0	0.5																		58_TS8	58_TS8	GGAGTGTGACAGCCTGGGGCCCNNNVRYAC	none
chrchr4	90188912	90188912	chrchr4_90188912_7	58_TS8.sam	140020	chr4	90188912	GGAATAGAAAAAAATCTGATGAACCTGATTAAGCATTGGTAACTAATGGC	7	0	7	0.0	11	0	11	0.0	4	1	2.0	0.0																		58_TS8	58_TS8	GGAGTGTGACAGCCTGGGGCCCNNNVRYAC	none
chrchr4	91406486	91406490	chrchr4_91406490_2	58_TS8.sam	140087	chr4	91406490	AATAATATGTCGACTCTTTAAAGTTGCTAAATGTTTATTCCTTACCACTG	1	1	2	1.0	1	1	2	1.0	1	1	1.0	2.0																		58_TS8	58_TS8	GGAGTGTGACAGCCTGGGGCCCNNNVRYAC	none
chrchr5	110359522	110359523	chrchr5_110359522_4	58_TS8.sam	152421	chr5	110359522	ATGCCTTCACTTTGATAACAGTACCAAAGGGACTAGAATAAAGAGCAAAT	4	0	4	0.0	4	0	4	0.0	2	2	2.0	0.5																		58_TS8	58_TS8	GGAGTGTGACAGCCTGGGGCCCNNNVRYAC	none
chrchr5	144140212	144140213	chrchr5_144140213_2	58_TS8.sam	154832	chr5	144140213	GAAGGTGGAACGACATGGTAAACAGTGACCTATTTAGCCTGCGTGGGTGA	1	1	2	1.0	1	1	2	1.0	2	0	0.0	0.5																		58_TS8	58_TS8	GGAGTGTGACAGCCTGGGGCCCNNNVRYAC	none
chrchr5	16570694	16570694	chrchr5_16570694_2	58_TS8.sam	147006	chr5	16570694	AGATAAATAAGAATCATCAAGGACTGATCCACAGACCAACTCTGGCATGA	1	1	2	1.0	1	1	2	1.0	1	0	0.0	0.0																		58_TS8	58_TS8	GGAGTGTGACAGCCTGGGGCCCNNNVRYAC	none
chrchr5	34892234	34892234	chrchr5_34892234_5	58_TS8.sam	148003	chr5	34892234	ACCTCACCTCTTCCGGAAACTCGTTGACTACACTCACTGGACTTTCATTG	0	5	5	0.0	0	5	5	0.0	1	4	2.0	0.0																		58_TS8	58_TS8	GGAGTGTGACAGCCTGGGGCCCNNNVRYAC	none
chrchr5	49599572	49599582	chrchr5_49599582_2	58_TS8.sam	148650	chr5	49599582	tgcggagatatttcacaatactcctgtaggcagatgctagacaagagttg	2	0	2	0.0	2	0	2	0.0	1	1	1.0	5.0																		58_TS8	58_TS8	GGAGTGTGACAGCCTGGGGCCCNNNVRYAC	none
chrchr5	49658179	49658179	chrchr5_49658179_4	58_TS8.sam	148668	chr5	49658179	tttacactccattacattccattccgttccacacaattcaattccattcg	0	4	4	0.0	0	4	4	0.0	1	3	1.73205e+16	0.0																		58_TS8	58_TS8	GGAGTGTGACAGCCTGGGGCCCNNNVRYAC	none
chrchr5	93704496	93704506	chrchr5_93704506_3	58_TS8.sam	151419	chr5	93704506	tgagcacaggaggtcaaggctgcagtgagacttgatcatgccactgcatt	3	0	3	0.0	4	0	4	0.0	2	1	1.41421e+16	5.0																		58_TS8	58_TS8	GGAGTGTGACAGCCTGGGGCCCNNNVRYAC	none
chrchr6	111632215	111632225	chrchr6_111632225_2	58_TS8.sam	165947	chr6	111632225	CAGAGAAAGCTGAGGGCCACCTGGGGCAATGACCCCTGCTCTTGTGAAGA	1	1	2	1.0	2	1	3	1.41421e+16	1	1	1.0	5.0																		58_TS8	58_TS8	GGAGTGTGACAGCCTGGGGCCCNNNVRYAC	none
chrchr6	11283620	11283625	chrchr6_11283625_4	58_TS8.sam	159177	chr6	11283625	ccatGGCAAACTCTTCTTGCAAGAGAGGAAAGATTTGGGATCTAATAATC	1	3	4	1.73205e+16	1	3	4	1.73205e+16	0	3	0.0	2.5																		58_TS8	58_TS8	GGAGTGTGACAGCCTGGGGCCCNNNVRYAC	none
chrchr6	119994109	119994111	chrchr6_119994111_2	58_TS8.sam	166703	chr6	119994111	CCTCTGGTAGAAGCAGGATGAGGAGTTTACTCATGCTGCAGAATGATGAC	1	1	2	1.0	1	1	2	1.0	0	2	0.0	1.0																		58_TS8	58_TS8	GGAGTGTGACAGCCTGGGGCCCNNNVRYAC	none
chrchr6	130491760	130491763	chrchr6_130491763_2	58_TS8.sam	167488	chr6	130491763	ctgcaccagtttttccagaaccacttattgaaaaggaaatcccttctcta	1	1	2	1.0	1	1	2	1.0	1	0	0.0	1.5																		58_TS8	58_TS8	GGAGTGTGACAGCCTGGGGCCCNNNVRYAC	none
chrchr6	13909119	13909121	chrchr6_13909121_2	58_TS8.sam	159452	chr6	13909121	AGTCTTTATCAGGTGGATCTGTTGTAAAGCCACAAGAAAGGGAAAGCCAT	0	2	2	0.0	0	2	2	0.0	1	1	1.0	1.0																		58_TS8	58_TS8	GGAGTGTGACAGCCTGGGGCCCNNNVRYAC	none
chrchr6	139630509	139630518	chrchr6_139630518_2	58_TS8.sam	168367	chr6	139630518	caaatatgagttcactgggccgggcgcggtggctcacgcctgtaatcccc	2	0	2	0.0	2	0	2	0.0	1	1	1.0	4.5																		58_TS8	58_TS8	GGAGTGTGACAGCCTGGGGCCCNNNVRYAC	none
chrchr6	154290225	154290230	chrchr6_154290230_2	58_TS8.sam	169660	chr6	154290230	tctgggaacactcgactggtaagggaaaaatgcctcaagtgagcatgcat	1	1	2	1.0	1	2	3	1.41421e+16	1	0	0.0	2.5																		58_TS8	58_TS8	GGAGTGTGACAGCCTGGGGCCCNNNVRYAC	none
chrchr6	2031016	2031025	chrchr6_2031025_2	58_TS8.sam	158298	chr6	2031025	TACACCAgggtcacaaattcaaatgcaagcatgtagtataaatacataaa	1	1	2	1.0	2	1	3	1.41421e+16	0	1	0.0	4.5																		58_TS8	58_TS8	GGAGTGTGACAGCCTGGGGCCCNNNVRYAC	none
chrchr6	26511262	26511272	chrchr6_26511272_2	58_TS8.sam	160608	chr6	26511272	atgtcataattagtcactcattcactatcacaaaaatagcattggccggg	1	1	2	1.0	1	1	2	1.0	2	0	0.0	5.0																		58_TS8	58_TS8	GGAGTGTGACAGCCTGGGGCCCNNNVRYAC	none
chrchr6	46635406	46635411	chrchr6_46635406_6	58_TS8.sam	162017	chr6	46635406	cagaccaaatgaaacccagtctctgtgggcagaccctggcctcagacagt	6	0	6	0.0	10	0	10	0.0	1	3	1.73205e+16	2160246899469280																		58_TS8	58_TS8	GGAGTGTGACAGCCTGGGGCCCNNNVRYAC	none
chrchr6	52539676	52539683	chrchr6_52539683_2	58_TS8.sam	162377	chr6	52539683	ATGATCTGACTTGCCTTGTTTGAGGTGCACATCCATGGATGGCTTCAAAC	1	1	2	1.0	2	1	3	1.41421e+16	1	1	1.0	3.5																		58_TS8	58_TS8	GGAGTGTGACAGCCTGGGGCCCNNNVRYAC	none
chrchr6	52914627	52914627	chrchr6_52914627_2	58_TS8.sam	162400	chr6	52914627	TCCAGTCAGCAGGTTGCCCTCTCTTCTGGCCCCAGTGCTGCAGTGTTCTG	2	0	2	0.0	2	0	2	0.0	1	1	1.0	0.0																		58_TS8	58_TS8	GGAGTGTGACAGCCTGGGGCCCNNNVRYAC	none
chrchr6	62188769	62188769	chrchr6_62188769_3	58_TS8.sam	162840	chr6	62188769	ggacagaaagtctaccacttctgaaaataggtcattagaaacactgtggt	2	1	3	1.41421e+16	2	2	4	2.0	0	1	0.0	0.0																		58_TS8	58_TS8	GGAGTGTGACAGCCTGGGGCCCNNNVRYAC	none
chrchr6	81380919	81380921	chrchr6_81380921_3	58_TS8.sam	163903	chr6	81380921	GTCCAGAGTTCAGCTAAGCTTTGATGATAGGGGAGAGATTTCAACAGAAA	0	3	3	0.0	0	3	3	0.0	2	1	1.41421e+16	1.0																		58_TS8	58_TS8	GGAGTGTGACAGCCTGGGGCCCNNNVRYAC	none
chrchr6	82806494	82806501	chrchr6_82806501_2	58_TS8.sam	164002	chr6	82806501	tatctccttcagttctgctctgatcttagttatttcttgtcttctgctag	1	1	2	1.0	1	1	2	1.0	0	2	0.0	3.5																		58_TS8	58_TS8	GGAGTGTGACAGCCTGGGGCCCNNNVRYAC	none
chrchr7	145441681	145441681	chrchr7_145441681_4	58_TS8.sam	180821	chr7	145441681	ATGAAAAATATTTTGTTAAAATTCGACCTAGTAAAGTTCGAATGTAAGCC	0	4	4	0.0	0	4	4	0.0	2	2	2.0	0.0																		58_TS8	58_TS8	GGAGTGTGACAGCCTGGGGCCCNNNVRYAC	none
chrchr7	157548849	157548852	chrchr7_157548849_3	58_TS8.sam	182143	chr7	157548849	GAGCAGAGCAATCGGTGTGCGGCTCACATTAAACCAGGCCCTCCCCGTGC	1	2	3	1.41421e+16	1	2	3	1.41421e+16	0	3	0.0	1.5																		58_TS8	58_TS8	GGAGTGTGACAGCCTGGGGCCCNNNVRYAC	none
chrchr7	158061972	158061974	chrchr7_158061974_2	58_TS8.sam	182199	chr7	158061974	GAGGGAGTGCCCATGCGTGGTGTCCCACGAAGGCGGAGCTGGGCATGAGC	1	1	2	1.0	1	1	2	1.0	0	2	0.0	1.0																		58_TS8	58_TS8	GGAGTGTGACAGCCTGGGGCCCNNNVRYAC	none
chrchr7	96822470	96822470	chrchr7_96822470_50	58_TS8.sam	177306	chr7	96822470	CGGCTAGTCTATTGTTATTTTAGTTATCAGCTTCAGCTCATCTTTTACCG	50	0	50	0.0	68	0	68	0.0	19	22	2.0445e+16	0.0																		58_TS8	58_TS8	GGAGTGTGACAGCCTGGGGCCCNNNVRYAC	none
chrchr7	96822490	96822495	chrchr7_96822490_81	58_TS8.sam	177307	chr7	96822490	TAGTTATCAGCTTCAGCTCATCTTTTACCGAAGTTCTCCCAAGGATGACC	0	81	81	0.0	0	98	98	0.0	26	45	3420526275297410	2.5																		58_TS8	58_TS8	GGAGTGTGACAGCCTGGGGCCCNNNVRYAC	none
chrchr8	49572197	49572197	chrchr8_49572197_3	58_TS8.sam	184789	chr8	49572197	CCACAGCCTTATTTGGGAGAACCTTAAAATACTTGAAGTAATTTCTACAT	0	3	3	0.0	0	3	3	0.0	1	1	1.0	0.0																		58_TS8	58_TS8	GGAGTGTGACAGCCTGGGGCCCNNNVRYAC	none
chrchr8	81091931	81091940	chrchr8_81091931_4	58_TS8.sam	186781	chr8	81091931	ggagaattgcttgagcctaggagttcaaccctgtagtaagctatgactgc	3	1	4	1.73205e+16	5	2	7	3.16228e+16	3	1	1.73205e+16	4027681991198190																		58_TS8	58_TS8	GGAGTGTGACAGCCTGGGGCCCNNNVRYAC	none
chrchr9	125435053	125435060	chrchr9_125435060_3	58_TS8.sam	197357	chr9	125435060	aatgcccgggcggtgatgctgcctgtcctcttggagtaggtggcaccatg	0	3	3	0.0	0	3	3	0.0	2	1	1.41421e+16	3.5																		58_TS8	58_TS8	GGAGTGTGACAGCCTGGGGCCCNNNVRYAC	none
chrchr9	131744306	131744309	chrchr9_131744309_2	58_TS8.sam	198025	chr9	131744309	AGAAAACAGCCAGAGTGAGGCTGGTGGCCAGGGGCCCACCTCAGCTTGGA	1	1	2	1.0	1	1	2	1.0	1	1	1.0	1.5																		58_TS8	58_TS8	GGAGTGTGACAGCCTGGGGCCCNNNVRYAC	none
chrchr9	135982999	135983009	chrchr9_135983009_4	58_TS8.sam	198451	chr9	135983009	ccggctgaccctgccccctgcTGTAGGCTGGCCCAACGTCACACCTGGTA	2	2	4	2.0	3	2	5	2449489742783170	1	2	1.41421e+16	5.0																		58_TS8	58_TS8	GGAGTGTGACAGCCTGGGGCCCNNNVRYAC	none
chrchr9	18977136	18977145	chrchr9_18977136_4	58_TS8.sam	191830	chr9	18977136	CCCGCTGTGGTTGCCTTCTCTTATAAACTGGCATGAGACAGTTATAATAA	1	3	4	1.73205e+16	1	3	4	1.73205e+16	3	1	1.73205e+16	4.5																		58_TS8	58_TS8	GGAGTGTGACAGCCTGGGGCCCNNNVRYAC	none
chrchr9	95755361	95755371	chrchr9_95755371_2	58_TS8.sam	195349	chr9	95755371	AACCTTATCTCTGACAAGATTATCTACTAGTCAAGGCCACATAGGAAAAG	1	1	2	1.0	1	1	2	1.0	1	1	1.0	5.0																		58_TS8	58_TS8	GGAGTGTGACAGCCTGGGGCCCNNNVRYAC	none
chrchrM	10062	10070	chrchrM_10070_2	58_TS8.sam	198891	chrM	10070	TCAAAAAAGAGTAATAAACTTCGCCTTAATTTTAATAATCAACACCCTCC	1	1	2	1.0	1	1	2	1.0	1	1	1.0	4.0																		58_TS8	58_TS8	GGAGTGTGACAGCCTGGGGCCCNNNVRYAC	none
chrchrM	10094	10106	chrchrM_10106_3	58_TS8.sam	198892	chrM	10106	AATCAACACCCTCCTAGCCTTACTACTAATAATTATTACATTTTGACTAC	2	1	3	1.41421e+16	2	1	3	1.41421e+16	1	2	1.41421e+16	4988876515698580																		58_TS8	58_TS8	GGAGTGTGACAGCCTGGGGCCCNNNVRYAC	none
chrchrM	10654	10670	chrchrM_10654_8	58_TS8.sam	198906	chrM	10654	TCTTAGCCAATATTGTGCCTATTGCCATACTAGTCTTTGCCGCCTGCGAA	3	5	8	3872983346207410	5	6	11	5477225575051660	2	2	2.0	5986651818838300																		58_TS8	58_TS8	GGAGTGTGACAGCCTGGGGCCCNNNVRYAC	none
chrchrM	10700	10700	chrchrM_10700_3	58_TS8.sam	198907	chrM	10700	CGAAGCAGCGGTGGGCCTAGCCCTACTAGTCTCAATCTCCAACACATATG	0	3	3	0.0	0	3	3	0.0	1	2	1.41421e+16	0.0																		58_TS8	58_TS8	GGAGTGTGACAGCCTGGGGCCCNNNVRYAC	none
chrchrM	10730	10735	chrchrM_10731_4	58_TS8.sam	198908	chrM	10731	TCAATCTCCAACACATATGGCCTAGACTACGTACATAACCTAAACCTACT	1	3	4	1.73205e+16	1	5	6	223606797749979	0	1	0.0	2160246899469280																		58_TS8	58_TS8	GGAGTGTGACAGCCTGGGGCCCNNNVRYAC	none
chrchrM	10764	10766	chrchrM_10766_2	58_TS8.sam	198909	chrM	10766	TAACCTAAACCTACTCCAATGCTAAAACTAATCGTCCCAACAATTATATT	1	1	2	1.0	1	1	2	1.0	1	1	1.0	1.0																		58_TS8	58_TS8	GGAGTGTGACAGCCTGGGGCCCNNNVRYAC	none
chrchrM	10844	10861	chrchrM_10851_8	58_TS8.sam	198912	chrM	10851	TTTGAATCAACACAACCACCCACAGCCTAATTATTAGCATCATCCCTCTA	1	7	8	2.64575e+16	1	9	10	3.0	1	2	1.41421e+16	5986651818838300																		58_TS8	58_TS8	GGAGTGTGACAGCCTGGGGCCCNNNVRYAC	none
chrchrM	10892	10904	chrchrM_10904_4	58_TS8.sam	198913	chrM	10904	TTTTTTAACCAAATCAACAACAACCTATTTAGCTGTTCCCCAACCTTTTC	1	3	4	1.73205e+16	1	3	4	1.73205e+16	1	3	1.73205e+16	5.24934e+16																		58_TS8	58_TS8	GGAGTGTGACAGCCTGGGGCCCNNNVRYAC	none
chrchrM	10938	10942	chrchrM_10942_2	58_TS8.sam	198914	chrM	10942	CCCAACCTTTTCCTCCGACCCCCTAACAACCCCCCTCCTAATACTAACTA	1	1	2	1.0	1	2	3	1.41421e+16	0	1	0.0	2.0																		58_TS8	58_TS8	GGAGTGTGACAGCCTGGGGCCCNNNVRYAC	none
chrchrM	11066	11076	chrchrM_11076_2	58_TS8.sam	198916	chrM	11076	TACTAATCTCCCTACAAATCTCCTTAATTATAACATTCACAGCCACAGAA	2	0	2	0.0	2	0	2	0.0	1	1	1.0	5.0																		58_TS8	58_TS8	GGAGTGTGACAGCCTGGGGCCCNNNVRYAC	none
chrchrM	11143	11147	chrchrM_11147_3	58_TS8.sam	198918	chrM	11147	TTCGAAACCACACTTATCCCCACCTTGGCTATCATCACCCGATGAGGCAA	2	1	3	1.41421e+16	4	1	5	2.0	0	0	0.0	2.0																		58_TS8	58_TS8	GGAGTGTGACAGCCTGGGGCCCNNNVRYAC	none
chrchrM	11228	11235	chrchrM_11235_4	58_TS8.sam	198922	chrM	11235	TCTACACCCTAGTAGGCTCCCTTCCCCTACTCATCGCACTAATTTACACT	3	1	4	1.73205e+16	4	3	7	3.4641e+16	1	3	1.73205e+16	2943920288775940																		58_TS8	58_TS8	GGAGTGTGACAGCCTGGGGCCCNNNVRYAC	none
chrchrM	11342	11357	chrchrM_11357_3	58_TS8.sam	198924	chrM	11357	AACAACTTAATATGACTAGCTTACACAATAGCTTTTATAGTAAAGATACC	2	1	3	1.41421e+16	2	1	3	1.41421e+16	2	1	1.41421e+16	6128258770283410																		58_TS8	58_TS8	GGAGTGTGACAGCCTGGGGCCCNNNVRYAC	none
chrchrM	11427	11428	chrchrM_11427_13	58_TS8.sam	198928	chrM	11427	GACTCCCTAAAGCCCATGTCGAAGCCCCCATCGCTGGGTCAATAGTACTT	13	0	13	0.0	13	0	13	0.0	7	2	3.74166e+16	0.5																		58_TS8	58_TS8	GGAGTGTGACAGCCTGGGGCCCNNNVRYAC	none
chrchrM	11528	11538	chrchrM_11538_7	58_TS8.sam	198931	chrM	11538	CCCTGACAAAACACATAGCCTACCCCTTCCTTGTACTATCCCTATGAGGC	2	5	7	3.16228e+16	4	5	9	447213595499958	2	3	2449489742783170	332264954516723																		58_TS8	58_TS8	GGAGTGTGACAGCCTGGGGCCCNNNVRYAC	none
chrchrM	11869	11884	chrchrM_11884_7	58_TS8.sam	198940	chrM	11884	CGCCTTACCCCCCACTATTAACCTACTGGGAGAACTCTCTGTGCTAGTAA	7	0	7	0.0	10	0	10	0.0	2	3	2449489742783170	6128258770283410																		58_TS8	58_TS8	GGAGTGTGACAGCCTGGGGCCCNNNVRYAC	none
chrchrM	11901	11904	chrchrM_11904_2	58_TS8.sam	198941	chrM	11904	ACCTACTGGGAGAACTCTCTGTGCTAGTAACCACGTTCTCCTGATCAAAT	1	1	2	1.0	1	1	2	1.0	1	1	1.0	1.5																		58_TS8	58_TS8	GGAGTGTGACAGCCTGGGGCCCNNNVRYAC	none
chrchrM	12011	12017	chrchrM_12017_2	58_TS8.sam	198943	chrM	12017	ACCACAACACAATGGGGCTCACTCACCCACCACATTAACAACATAAAACC	0	2	2	0.0	0	2	2	0.0	1	1	1.0	3.0																		58_TS8	58_TS8	GGAGTGTGACAGCCTGGGGCCCNNNVRYAC	none
chrchrM	12038	12048	chrchrM_12048_3	58_TS8.sam	198944	chrM	12048	ACATTAACAACATAAAACCCTCATTCACACGAGAAAACACCCTCATGTTC	1	2	3	1.41421e+16	1	3	4	1.73205e+16	0	3	0.0	4496912521077340																		58_TS8	58_TS8	GGAGTGTGACAGCCTGGGGCCCNNNVRYAC	none
chrchrM	12065	12067	chrchrM_12065_5	58_TS8.sam	198945	chrM	12065	CCCTCATTCACACGAGAAAACACCCTCATGTTCATACACCTATCCCCCAT	1	4	5	2.0	1	5	6	223606797749979	4	1	2.0	1.0																		58_TS8	58_TS8	GGAGTGTGACAGCCTGGGGCCCNNNVRYAC	none
chrchrM	12122	12122	chrchrM_12122_3	58_TS8.sam	198947	chrM	12122	CTATCCCTCAACCCCGACATCATTACCGGGTTTTCCTCTTGTAAATATAG	1	2	3	1.41421e+16	4	2	6	2.82843e+16	0	3	0.0	0.0																		58_TS8	58_TS8	GGAGTGTGACAGCCTGGGGCCCNNNVRYAC	none
chrchrM	12183	12186	chrchrM_12186_2	58_TS8.sam	198949	chrM	12186	CAGATTGTGAATCTGACAACAGAGGCTTACGACCCCTTATTTACCGAGAA	1	1	2	1.0	1	1	2	1.0	0	1	0.0	1.5																		58_TS8	58_TS8	GGAGTGTGACAGCCTGGGGCCCNNNVRYAC	none
chrchrM	12252	12262	chrchrM_12262_3	58_TS8.sam	198952	chrM	12262	CCCCATGTCTAACAACATGGCTTTCTCAACTTTTAAAGGATAACAGCTAT	3	0	3	0.0	3	0	3	0.0	1	1	1.0	4189935029992170																		58_TS8	58_TS8	GGAGTGTGACAGCCTGGGGCCCNNNVRYAC	none
chrchrM	12335	12336	chrchrM_12336_2	58_TS8.sam	198954	chrM	12336	TTTGGTGCAACTCCAAATAAAAGTAATAACCATGCACACTACTATAACCA	2	0	2	0.0	2	0	2	0.0	1	1	1.0	0.5																		58_TS8	58_TS8	GGAGTGTGACAGCCTGGGGCCCNNNVRYAC	none
chrchrM	12363	12369	chrchrM_12369_3	58_TS8.sam	198955	chrM	12369	GCACACTACTATAACCACCCTAACCCTGACTTCCCTAATTCCCCCCATCC	2	1	3	1.41421e+16	2	1	3	1.41421e+16	1	2	1.41421e+16	2449489742783170																		58_TS8	58_TS8	GGAGTGTGACAGCCTGGGGCCCNNNVRYAC	none
chrchrM	12459	12460	chrchrM_12460_2	58_TS8.sam	198958	chrM	12460	CATTATGTAAAATCCATTGTCGCATCCACCTTTATTATCAGTCTCTTCCC	0	2	2	0.0	0	2	2	0.0	1	1	1.0	0.5																		58_TS8	58_TS8	GGAGTGTGACAGCCTGGGGCCCNNNVRYAC	none
chrchrM	12533	12540	chrchrM_12533_4	58_TS8.sam	198959	chrM	12533	ACCAAGAAGTTATTATCTCGAACTGACACTGAGCCACAACCCAAACAACC	4	0	4	0.0	6	0	6	0.0	1	3	1.73205e+16	2943920288775940																		58_TS8	58_TS8	GGAGTGTGACAGCCTGGGGCCCNNNVRYAC	none
chrchrM	12555	12558	chrchrM_12558_4	58_TS8.sam	198960	chrM	12558	ACACTGAGCCACAACCCAAACAACCCAGCTCTCCCTAAGCTTCAAACTAG	4	0	4	0.0	4	0	4	0.0	1	2	1.41421e+16	1247219128924640																		58_TS8	58_TS8	GGAGTGTGACAGCCTGGGGCCCNNNVRYAC	none
chrchrM	12644	12651	chrchrM_12647_4	58_TS8.sam	198964	chrM	12647	TTACATGGTCCATCATAGAATTCTCACTGTGATATATAAACTCAGACCCA	3	1	4	1.73205e+16	4	1	5	2.0	0	4	0.0	2.86744e+16																		58_TS8	58_TS8	GGAGTGTGACAGCCTGGGGCCCNNNVRYAC	none
chrchrM	12771	12779	chrchrM_12779_3	58_TS8.sam	198967	chrM	12779	TGTTCATCGGCTGAGAGGGCGTAGGAATTATATCCTTCTTGCTCATCAGT	0	3	3	0.0	0	3	3	0.0	1	2	1.41421e+16	3559026084010430																		58_TS8	58_TS8	GGAGTGTGACAGCCTGGGGCCCNNNVRYAC	none
chrchrM	12831	12831	chrchrM_12831_8	58_TS8.sam	198968	chrM	12831	ATGATACGCCCGAGCAGATGCCAACACAGCAGCCATTCAAGCAATCCTAT	8	0	8	0.0	9	0	9	0.0	2	6	3.4641e+16	0.0																		58_TS8	58_TS8	GGAGTGTGACAGCCTGGGGCCCNNNVRYAC	none
chrchrM	12853	12864	chrchrM_12864_3	58_TS8.sam	198969	chrM	12864	CATTCAAGCAATCCTATACAACCGTATCGGCGATATCGGTTTCATCCTCG	2	1	3	1.41421e+16	2	1	3	1.41421e+16	1	2	1.41421e+16	496655480858378																		58_TS8	58_TS8	GGAGTGTGACAGCCTGGGGCCCNNNVRYAC	none
chrchrM	12879	12888	chrchrM_12888_3	58_TS8.sam	198970	chrM	12888	TATCGGCGATATCGGTTTCATCCTCGCCTTAGCATGATTTATCCTACACT	1	2	3	1.41421e+16	2	3	5	2449489742783170	2	0	0.0	4.5																		58_TS8	58_TS8	GGAGTGTGACAGCCTGGGGCCCNNNVRYAC	none
chrchrM	12992	13008	chrchrM_13008_7	58_TS8.sam	198974	chrM	13008	CCTCCTAGCAGCAGCAGGCAAATCAGCCCAATTAGGTCTCCACCCCTGAC	4	3	7	3.4641e+16	7	3	10	458257569495584	2	5	3.16228e+16	5521756597167910																		58_TS8	58_TS8	GGAGTGTGACAGCCTGGGGCCCNNNVRYAC	none
chrchrM	13019	13030	chrchrM_13030_6	58_TS8.sam	198975	chrM	13030	TCAGCCCAATTAGGTCTCCACCCCTGACTCCCCTCAGCCATAGAAGGCCC	4	2	6	2.82843e+16	4	2	6	2.82843e+16	3	2	2449489742783170	4496912521077340																		58_TS8	58_TS8	GGAGTGTGACAGCCTGGGGCCCNNNVRYAC	none
chrchrM	13136	13155	chrchrM_13155_10	58_TS8.sam	198979	chrM	13155	CCTAGCAGAAAATAGCCCACTAATCCAAACTCTAACACTATGCTTAGGCG	6	4	10	4898979485566350	16	12	28	1.38564e+16	3	4	3.4641e+16	7693341276714550																		58_TS8	58_TS8	GGAGTGTGACAGCCTGGGGCCCNNNVRYAC	none
chrchrM	13305	13310	chrchrM_13310_4	58_TS8.sam	198982	chrM	13310	TCGGCATCAACCAACCACACCTAGCATTCCTGCACATCTGTACCCACGCC	3	1	4	1.73205e+16	3	1	4	1.73205e+16	2	0	0.0	2.0548e+16																		58_TS8	58_TS8	GGAGTGTGACAGCCTGGGGCCCNNNVRYAC	none
chrchrM	13436	13463	chrchrM_13463_6	58_TS8.sam	198985	chrM	13463	TCACTTCAACCTCCCTCACCATTGGCAGCCTAGCATTAGCAGGAATACCT	1	5	6	223606797749979	1	9	10	3.0	3	3	3.0	9451631252505210																		58_TS8	58_TS8	GGAGTGTGACAGCCTGGGGCCCNNNVRYAC	none
chrchrM	136	139	chrchrM_139_2	58_TS8.sam	198701	chrM	139	TATGTCGCAGTATCTGTCTTTGATTCCTGCCTCATCCTATTATTTATCGC	1	1	2	1.0	1	1	2	1.0	0	2	0.0	1.5																		58_TS8	58_TS8	GGAGTGTGACAGCCTGGGGCCCNNNVRYAC	none
chrchrM	1371	1377	chrchrM_1377_2	58_TS8.sam	198719	chrM	1377	AAGAAATGGGCTACATTTTCTACCCCAGAAAACTACGATAGCCCTTATGA	1	1	2	1.0	1	1	2	1.0	1	1	1.0	3.0																		58_TS8	58_TS8	GGAGTGTGACAGCCTGGGGCCCNNNVRYAC	none
chrchrM	13767	13775	chrchrM_13775_3	58_TS8.sam	198996	chrM	13775	TTTCCCCCGCATCCCCCTTCCAAACAACAATCCCCCTCTACCTAAAACTC	2	1	3	1.41421e+16	5	1	6	223606797749979	2	1	1.41421e+16	339934634239519																		58_TS8	58_TS8	GGAGTGTGACAGCCTGGGGCCCNNNVRYAC	none
chrchrM	13791	13794	chrchrM_13794_3	58_TS8.sam	198997	chrM	13794	CCAAACAACAATCCCCCTCTACCTAAAACTCACAGCCCTCGCTGTCACTT	2	1	3	1.41421e+16	2	1	3	1.41421e+16	2	1	1.41421e+16	1247219128924640																		58_TS8	58_TS8	GGAGTGTGACAGCCTGGGGCCCNNNVRYAC	none
chrchrM	13822	13826	chrchrM_13822_3	58_TS8.sam	198998	chrM	13822	CTCACAGCCCTCGCTGTCACTTTCCTAGGACTTCTAACAGCCCTAGACCT	1	2	3	1.41421e+16	1	2	3	1.41421e+16	1	1	1.0	2.0																		58_TS8	58_TS8	GGAGTGTGACAGCCTGGGGCCCNNNVRYAC	none
chrchrM	13907	13915	chrchrM_13915_3	58_TS8.sam	199000	chrM	13915	ACATTTTATTTCTCCAACATACTCGGATTCTACCCTAGCATCACACACCG	0	3	3	0.0	0	3	3	0.0	1	1	1.0	3559026084010430																		58_TS8	58_TS8	GGAGTGTGACAGCCTGGGGCCCNNNVRYAC	none
chrchrM	13957	13957	chrchrM_13957_2	58_TS8.sam	199002	chrM	13957	ACACACCGCACAATCCCCTATCTAGGCCTTCTTACGAGCCAAAACCTGCC	2	0	2	0.0	2	0	2	0.0	1	1	1.0	0.0																		58_TS8	58_TS8	GGAGTGTGACAGCCTGGGGCCCNNNVRYAC	none
chrchrM	14008	14020	chrchrM_14008_5	58_TS8.sam	199004	chrM	14008	CTACTCCTCCTAGACCTAACCTGACTAGAAAAGCTATTACCTAAAACAAT	1	4	5	2.0	1	4	5	2.0	0	5	0.0	4988876515698580																		58_TS8	58_TS8	GGAGTGTGACAGCCTGGGGCCCNNNVRYAC	none
chrchrM	14135	14144	chrchrM_14144_5	58_TS8.sam	199006	chrM	14144	TCATCCTAACCCTACTCCTAATCACATAACCTATTCCCCCGAGCAATCTC	5	0	5	0.0	6	0	6	0.0	2	3	2449489742783170	4.5																		58_TS8	58_TS8	GGAGTGTGACAGCCTGGGGCCCNNNVRYAC	none
chrchrM	14190	14191	chrchrM_14191_2	58_TS8.sam	199007	chrM	14191	CTCAATTACAATATATACACCAACAAACAATGTTCAACCAGTAACTACTA	1	1	2	1.0	1	1	2	1.0	1	1	1.0	0.5																		58_TS8	58_TS8	GGAGTGTGACAGCCTGGGGCCCNNNVRYAC	none
chrchrM	14259	14262	chrchrM_14262_6	58_TS8.sam	199008	chrM	14262	ACAAAGCCCCCGCACCAATAGGATCCTCCCGAATCAACCCTGACCCCTCT	0	6	6	0.0	0	8	8	0.0	4	1	2.0	1247219128924640																		58_TS8	58_TS8	GGAGTGTGACAGCCTGGGGCCCNNNVRYAC	none
chrchrM	14313	14316	chrchrM_14316_3	58_TS8.sam	199010	chrM	14316	CATAAATTATTCAGCTTCCTACACTATTAAAGTTTACCACAACCACCACC	3	0	3	0.0	5	0	5	0.0	2	1	1.41421e+16	1.5																		58_TS8	58_TS8	GGAGTGTGACAGCCTGGGGCCCNNNVRYAC	none
chrchrM	14407	14409	chrchrM_14409_2	58_TS8.sam	199013	chrM	14409	CTAACCCCACTAAAACACTCACCAAGACCTCAACCCCTGACCCCCATGCC	1	1	2	1.0	1	1	2	1.0	1	1	1.0	1.0																		58_TS8	58_TS8	GGAGTGTGACAGCCTGGGGCCCNNNVRYAC	none
chrchrM	14589	14592	chrchrM_14592_2	58_TS8.sam	199016	chrM	14592	CGCTAACAATCAATACTAAACCCCCATAAATAGGAGAAGGCTTAGAAGAA	1	1	2	1.0	4	1	5	2.0	1	0	0.0	1.5																		58_TS8	58_TS8	GGAGTGTGACAGCCTGGGGCCCNNNVRYAC	none
chrchrM	14804	14807	chrchrM_14807_2	58_TS8.sam	199020	chrM	14807	TTAATTAACCACTCATTCATCGACCTCCCCACCCCATCCAACATCTCCGC	1	1	2	1.0	2	1	3	1.41421e+16	2	0	0.0	1.5																		58_TS8	58_TS8	GGAGTGTGACAGCCTGGGGCCCNNNVRYAC	none
chrchrM	14822	14824	chrchrM_14824_5	58_TS8.sam	199021	chrM	14824	CATCGACCTCCCCACCCCATCCAACATCTCCGCATGATGAAACTTCGGCT	5	0	5	0.0	6	0	6	0.0	3	2	2449489742783170	1.0																		58_TS8	58_TS8	GGAGTGTGACAGCCTGGGGCCCNNNVRYAC	none
chrchrM	14865	14875	chrchrM_14875_6	58_TS8.sam	199022	chrM	14875	ACTCCTTGGCGCCTGCCTGATCCTCCAAATCACCACAGGACTATTCCTAG	1	5	6	223606797749979	1	5	6	223606797749979	1	4	2.0	4109609335312650																		58_TS8	58_TS8	GGAGTGTGACAGCCTGGGGCCCNNNVRYAC	none
chrchrM	14896	14907	chrchrM_14907_6	58_TS8.sam	199023	chrM	14907	CCACAGGACTATTCCTAGCCATGCACTACTCACCAGACGCCTCAACCGCC	2	4	6	2.82843e+16	3	6	9	4242640687119280	1	4	2.0	4459696053419880																		58_TS8	58_TS8	GGAGTGTGACAGCCTGGGGCCCNNNVRYAC	none
chrchrM	15120	15144	chrchrM_15136_8	58_TS8.sam	199028	chrM	15136	AACTATAGCAACAGCCTTCATAGGCTATGTCCTCCCGTGAGGCCAAATAT	2	6	8	3.4641e+16	2	8	10	4.0	5	3	3872983346207410	7783529619223740																		58_TS8	58_TS8	GGAGTGTGACAGCCTGGGGCCCNNNVRYAC	none
chrchrM	15210	15211	chrchrM_15211_2	58_TS8.sam	199030	chrM	15211	AAACTTACTATCCGCCATCCCATACATTGGGACAGACCTAGTTCAATGAA	1	1	2	1.0	1	1	2	1.0	2	0	0.0	0.5																		58_TS8	58_TS8	GGAGTGTGACAGCCTGGGGCCCNNNVRYAC	none
chrchrM	15238	15265	chrchrM_15252_8	58_TS8.sam	199031	chrM	15252	TTCAATGAATCTGAGGAGGCTACTCAGTAGACAGTCCCACCCTCACACGA	6	2	8	3.4641e+16	11	2	13	469041575982343	2	6	3.4641e+16	9746794344808960																		58_TS8	58_TS8	GGAGTGTGACAGCCTGGGGCCCNNNVRYAC	none
chrchrM	15361	15371	chrchrM_15366_6	58_TS8.sam	199036	chrM	15366	TCTTGCACGAAACGGGATCAAACAACCCCCTAGGAATCACCTCCCATTCC	0	6	6	0.0	0	7	7	0.0	3	2	2449489742783170	408248290463863																		58_TS8	58_TS8	GGAGTGTGACAGCCTGGGGCCCNNNVRYAC	none
chrchrM	15707	15714	chrchrM_15714_4	58_TS8.sam	199044	chrM	15714	TAATATTTCGCCCACTAAGCCAATCACTTTATTGACTCCTAGCCGCAGAC	1	3	4	1.73205e+16	1	3	4	1.73205e+16	0	2	0.0	2.86744e+16																		58_TS8	58_TS8	GGAGTGTGACAGCCTGGGGCCCNNNVRYAC	none
chrchrM	15773	15780	chrchrM_15780_2	58_TS8.sam	199047	chrM	15780	GAATCGGAGGACAACCAGTAAGCTACCCTTTTACCATCATTGGACAAGTA	0	2	2	0.0	0	2	2	0.0	1	1	1.0	3.5																		58_TS8	58_TS8	GGAGTGTGACAGCCTGGGGCCCNNNVRYAC	none
chrchrM	15912	15919	chrchrM_15919_2	58_TS8.sam	199050	chrM	15919	TAGTATAAACTAATACACCAGTCTTGTAAACCGGAGATGAAAACCTTTTT	1	1	2	1.0	1	1	2	1.0	1	1	1.0	3.5																		58_TS8	58_TS8	GGAGTGTGACAGCCTGGGGCCCNNNVRYAC	none
chrchrM	15957	15961	chrchrM_15961_2	58_TS8.sam	199051	chrM	15961	ACCTTTTTCCAAGGACAAATCAGAGAAAAAGTCTTTAACTCCACCATTAG	1	1	2	1.0	1	1	2	1.0	0	2	0.0	2.0																		58_TS8	58_TS8	GGAGTGTGACAGCCTGGGGCCCNNNVRYAC	none
chrchrM	15989	15999	chrchrM_15999_3	58_TS8.sam	199053	chrM	15999	CTCCACCATTAGCACCCAAAGCTAAGATTCTAATTTAAACTATTCTCTGT	2	1	3	1.41421e+16	2	2	4	2.0	3	0	0.0	5.0																		58_TS8	58_TS8	GGAGTGTGACAGCCTGGGGCCCNNNVRYAC	none
chrchrM	16162	16165	chrchrM_16165_2	58_TS8.sam	199059	chrM	16165	ACTTGACCACCTGTAGTACATAAAAACCCAATCCACATCAAAACCCCCTC	1	1	2	1.0	1	1	2	1.0	2	0	0.0	1.5																		58_TS8	58_TS8	GGAGTGTGACAGCCTGGGGCCCNNNVRYAC	none
chrchrM	16229	16238	chrchrM_16238_2	58_TS8.sam	199061	chrM	16238	caatcaaccctcaactatcacacatcaactgcaactCCAAAGCCACCCCT	1	1	2	1.0	1	2	3	1.41421e+16	1	0	0.0	4.5																		58_TS8	58_TS8	GGAGTGTGACAGCCTGGGGCCCNNNVRYAC	none
chrchrM	16279	16281	chrchrM_16281_4	58_TS8.sam	199063	chrM	16281	CACCCCTCACCCACTAGGATACCAACAAACCTACCCACCCTTAACAGTAC	1	3	4	1.73205e+16	1	4	5	2.0	1	1	1.0	1.0																		58_TS8	58_TS8	GGAGTGTGACAGCCTGGGGCCCNNNVRYAC	none
chrchrM	16292	16302	chrchrM_16302_2	58_TS8.sam	199064	chrM	16302	CCAACAAACCTACCCACCCTTAACAGTACATAGTACATAAAGCCATTTAC	0	2	2	0.0	0	2	2	0.0	1	1	1.0	5.0																		58_TS8	58_TS8	GGAGTGTGACAGCCTGGGGCCCNNNVRYAC	none
chrchrM	16516	16525	chrchrM_16525_3	58_TS8.sam	199070	chrM	16525	CTGGTTCCTACTTCAGGGTCATAAAGCCTAAATAGCCCACACGTTCCCCT	0	3	3	0.0	0	3	3	0.0	1	2	1.41421e+16	3.85861e+16																		58_TS8	58_TS8	GGAGTGTGACAGCCTGGGGCCCNNNVRYAC	none
chrchrM	1701	1706	chrchrM_1706_2	58_TS8.sam	198727	chrM	1706	CCCCAAACCCACTCCACCTTACTACCAGACAACCTTAGCCAAACCATTTA	1	1	2	1.0	1	1	2	1.0	0	2	0.0	2.5																		58_TS8	58_TS8	GGAGTGTGACAGCCTGGGGCCCNNNVRYAC	none
chrchrM	1926	1930	chrchrM_1926_3	58_TS8.sam	198732	chrM	1926	CCCCGAAACCAGACGAGCTACCTAAGAACAGCTAAAAGAGCACACCCGTC	0	3	3	0.0	0	3	3	0.0	2	1	1.41421e+16	2.0																		58_TS8	58_TS8	GGAGTGTGACAGCCTGGGGCCCNNNVRYAC	none
chrchrM	2139	2140	chrchrM_2140_2	58_TS8.sam	198735	chrM	2140	CTTTGGACACTAGGAAAAAACCTTGTAGAGAGAGTAAAAAATTTAACACC	1	1	2	1.0	1	1	2	1.0	1	1	1.0	0.5																		58_TS8	58_TS8	GGAGTGTGACAGCCTGGGGCCCNNNVRYAC	none
chrchrM	2585	2597	chrchrM_2597_3	58_TS8.sam	198744	chrM	2597	GGTACCCTAACCGTGCAaaggtagcataatcacttgttccttaaataggg	2	1	3	1.41421e+16	2	1	3	1.41421e+16	1	1	1.0	4921607686744460																		58_TS8	58_TS8	GGAGTGTGACAGCCTGGGGCCCNNNVRYAC	none
chrchrM	2660	2671	chrchrM_2671_3	58_TS8.sam	198745	chrM	2671	gttcagctgtctcttacttttaaccagtgaaattgacctgcccgtgaaga	1	2	3	1.41421e+16	1	3	4	1.73205e+16	1	2	1.41421e+16	496655480858378																		58_TS8	58_TS8	GGAGTGTGACAGCCTGGGGCCCNNNVRYAC	none
chrchrM	2705	2713	chrchrM_2713_3	58_TS8.sam	198746	chrM	2713	cgtgaagaggcgggcataacacagcaagacgagaagaccctatggagctt	1	2	3	1.41421e+16	1	2	3	1.41421e+16	1	2	1.41421e+16	3559026084010430																		58_TS8	58_TS8	GGAGTGTGACAGCCTGGGGCCCNNNVRYAC	none
chrchrM	2951	2954	chrchrM_2954_3	58_TS8.sam	198751	chrM	2954	TAGGGATAACAGCGCAATCCTATTCTAGAGTCCATATCAACAATAGGGTT	2	1	3	1.41421e+16	2	1	3	1.41421e+16	0	3	0.0	1.5																		58_TS8	58_TS8	GGAGTGTGACAGCCTGGGGCCCNNNVRYAC	none
chrchrM	2985	2997	chrchrM_2997_5	58_TS8.sam	198752	chrM	2997	TAGGGTTTACGACCTCGATGTTGGATCAGGACATCCCGATGGTGCAGCCG	1	4	5	2.0	1	6	7	2449489742783170	4	1	2.0	4898979485566350																		58_TS8	58_TS8	GGAGTGTGACAGCCTGGGGCCCNNNVRYAC	none
chrchrM	3142	3169	chrchrM_3169_5	58_TS8.sam	198757	chrM	3169	AGGCCTACTTCACAAAGCGCCTTCCCCCGTAAATGATATCATCTCAACTT	4	1	5	2.0	5	1	6	223606797749979	2	2	2.0	964157663455516																		58_TS8	58_TS8	GGAGTGTGACAGCCTGGGGCCCNNNVRYAC	none
chrchrM	3312	3313	chrchrM_3313_2	58_TS8.sam	198762	chrM	3313	attcctcttcttaacaacaTACCCATGGCCAACCTCCTACTCCTCATTGT	0	2	2	0.0	0	2	2	0.0	1	1	1.0	0.5																		58_TS8	58_TS8	GGAGTGTGACAGCCTGGGGCCCNNNVRYAC	none
chrchrM	3374	3375	chrchrM_3374_4	58_TS8.sam	198765	chrM	3374	TCGCAATGGCATTCCTAATGCTTACCGAACGAAAAATTCTAGGCTATATA	3	1	4	1.73205e+16	10	1	11	3.16228e+16	4	0	0.0	0.5																		58_TS8	58_TS8	GGAGTGTGACAGCCTGGGGCCCNNNVRYAC	none
chrchrM	3423	3442	chrchrM_3428_9	58_TS8.sam	198767	chrM	3428	TACGCAAAGGCCCCAACGTTGTAGGCCCCTACGGGCTACTACAACCCTTC	3	6	9	4242640687119280	5	7	12	5916079783099610	0	7	0.0	6675327707311450																		58_TS8	58_TS8	GGAGTGTGACAGCCTGGGGCCCNNNVRYAC	none
chrchrM	3532	3542	chrchrM_3542_2	58_TS8.sam	198771	chrM	3542	ACATCACCGCCCCGACCTTAGCTCTCACCATCGCTCTTCTACTATGAACC	2	0	2	0.0	2	0	2	0.0	1	1	1.0	5.0																		58_TS8	58_TS8	GGAGTGTGACAGCCTGGGGCCCNNNVRYAC	none
chrchrM	35	44	chrchrM_44_3	58_TS8.sam	198700	chrM	44	TATTAACCACTCACGGGAGCTCTCCATGCATTTGGTATTTTCGTCTGGGG	3	0	3	0.0	3	0	3	0.0	1	2	1.41421e+16	4027681991198190																		58_TS8	58_TS8	GGAGTGTGACAGCCTGGGGCCCNNNVRYAC	none
chrchrM	3630	3636	chrchrM_3636_4	58_TS8.sam	198774	chrM	3636	CCTATTTATTCTAGCCACCTCTAGCCTAGCCGTTTACTCAATCCTCTGAT	3	1	4	1.73205e+16	3	1	4	1.73205e+16	1	3	1.73205e+16	2494438257849290																		58_TS8	58_TS8	GGAGTGTGACAGCCTGGGGCCCNNNVRYAC	none
chrchrM	3709	3722	chrchrM_3722_4	58_TS8.sam	198777	chrM	3722	GCGCACTGCGAGCAGTAGCCCAAACAATCTCATATGAAGTCACCCTAGCC	1	3	4	1.73205e+16	1	4	5	2.0	0	3	0.0	4743416490252560																		58_TS8	58_TS8	GGAGTGTGACAGCCTGGGGCCCNNNVRYAC	none
chrchrM	3758	3764	chrchrM_3764_5	58_TS8.sam	198779	chrM	3764	CCCTAGCCATCATTCTACTATCAACATTACTAATAAGTGGCTCCTTTAAC	3	2	5	2449489742783170	4	4	8	4.0	1	3	1.73205e+16	2165063509461090																		58_TS8	58_TS8	GGAGTGTGACAGCCTGGGGCCCNNNVRYAC	none
chrchrM	3777	3784	chrchrM_3784_8	58_TS8.sam	198780	chrM	3784	TCAACATTACTAATAAGTGGCTCCTTTAACCTCTCCACCCTTATCACAAC	2	6	8	3.4641e+16	3	7	10	458257569495584	4	2	2.82843e+16	2785677655436820																		58_TS8	58_TS8	GGAGTGTGACAGCCTGGGGCCCNNNVRYAC	none
chrchrM	3827	3831	chrchrM_3831_2	58_TS8.sam	198781	chrM	3831	AACACAAGAACACCTCTGATTACTCCTGCCATCATGACCCTTGGCCATAA	1	1	2	1.0	1	1	2	1.0	2	0	0.0	2.0																		58_TS8	58_TS8	GGAGTGTGACAGCCTGGGGCCCNNNVRYAC	none
chrchrM	3932	3938	chrchrM_3938_3	58_TS8.sam	198785	chrM	3938	GGGAGTCCGAACTAGTCTCAGGCTTCAACATCGAATACGCCGCAGGCCCC	0	3	3	0.0	0	3	3	0.0	2	1	1.41421e+16	3.0																		58_TS8	58_TS8	GGAGTGTGACAGCCTGGGGCCCNNNVRYAC	none
chrchrM	4022	4024	chrchrM_4024_2	58_TS8.sam	198787	chrM	4024	ATTATAATAAACACCCTCACCACTACAATCTTCCTAGGAACAACATATGA	0	2	2	0.0	0	2	2	0.0	1	1	1.0	1.0																		58_TS8	58_TS8	GGAGTGTGACAGCCTGGGGCCCNNNVRYAC	none
chrchrM	5000	5020	chrchrM_5020_8	58_TS8.sam	198798	chrM	5020	GCAAAATCTTAGCATACTCCTCAATTACCCACATAGGATGAATAATAGCA	0	8	8	0.0	0	13	13	0.0	5	1	223606797749979	661513416341649																		58_TS8	58_TS8	GGAGTGTGACAGCCTGGGGCCCNNNVRYAC	none
chrchrM	5381	5396	chrchrM_5389_5	58_TS8.sam	198805	chrM	5389	CCACCTCAATCACACTACTCCCCATATCTAACAACGTAAAAATAAAATGA	3	2	5	2449489742783170	3	3	6	3.0	2	3	2449489742783170	6128258770283410																		58_TS8	58_TS8	GGAGTGTGACAGCCTGGGGCCCNNNVRYAC	none
chrchrM	5448	5463	chrchrM_5463_8	58_TS8.sam	198806	chrM	5463	CCATTCCTCCCCACACTCATCGCCCTTACCACGCTACTCCTACCTATCTC	3	5	8	3872983346207410	3	5	8	3872983346207410	3	5	3872983346207410	574108003776293																		58_TS8	58_TS8	GGAGTGTGACAGCCTGGGGCCCNNNVRYAC	none
chrchrM	5781	5782	chrchrM_5782_2	58_TS8.sam	198808	chrM	5782	GAGAAGCCCCGGCAGGTTTGAAGCTGCTTCTTCGAATTTGCAATTCAATA	2	0	2	0.0	2	0	2	0.0	1	1	1.0	0.5																		58_TS8	58_TS8	GGAGTGTGACAGCCTGGGGCCCNNNVRYAC	none
chrchrM	592	597	chrchrM_597_3	58_TS8.sam	198710	chrM	597	CACAGTTTATGTAGCTTACCTCCTCAAAGCAATACACTGAAAATGTTTAG	2	1	3	1.41421e+16	3	1	4	1.73205e+16	0	1	0.0	2.0548e+16																		58_TS8	58_TS8	GGAGTGTGACAGCCTGGGGCCCNNNVRYAC	none
chrchrM	6199	6208	chrchrM_6208_2	58_TS8.sam	198812	chrM	6208	TTCCCCGCATAAACAACATAAGCTTCTGACTCTTACCTCCCTCTCTCCTA	2	0	2	0.0	3	0	3	0.0	1	1	1.0	4.5																		58_TS8	58_TS8	GGAGTGTGACAGCCTGGGGCCCNNNVRYAC	none
chrchrM	6364	6379	chrchrM_6364_4	58_TS8.sam	198818	chrM	6364	CCATCTTCTCCTTACACCTAGCAGGTGTCTCCTCTATCTTAGGGGCCATC	3	1	4	1.73205e+16	3	1	4	1.73205e+16	0	4	0.0	6128258770283410																		58_TS8	58_TS8	GGAGTGTGACAGCCTGGGGCCCNNNVRYAC	none
chrchrM	6398	6417	chrchrM_6398_5	58_TS8.sam	198819	chrM	6398	TATCTTAGGGGCCATCAATTTCATCACAACAATTATCAATATAAAACCCC	1	4	5	2.0	1	5	6	223606797749979	0	5	0.0	7760297817881870																		58_TS8	58_TS8	GGAGTGTGACAGCCTGGGGCCCNNNVRYAC	none
chrchrM	6474	6478	chrchrM_6478_2	58_TS8.sam	198821	chrM	6478	TCGTCTGATCCGTCCTAATCACAGCAGTCCTACTTCTCCTATCTCTCCCA	1	1	2	1.0	1	1	2	1.0	0	2	0.0	2.0																		58_TS8	58_TS8	GGAGTGTGACAGCCTGGGGCCCNNNVRYAC	none
chrchrM	6540	6549	chrchrM_6549_4	58_TS8.sam	198823	chrM	6549	ATACTACTAACAGACCGCAACCTCAACACCACCTTCTTCGACCCCGCCGG	3	1	4	1.73205e+16	3	1	4	1.73205e+16	3	0	0.0	324037034920393																		58_TS8	58_TS8	GGAGTGTGACAGCCTGGGGCCCNNNVRYAC	none
chrchrM	6588	6591	chrchrM_6591_2	58_TS8.sam	198825	chrM	6591	CCCGCCGGAGGAGGAGACCCCATTCTATACCAACACCTATTCTGATTTTT	0	2	2	0.0	0	4	4	0.0	1	1	1.0	1.5																		58_TS8	58_TS8	GGAGTGTGACAGCCTGGGGCCCNNNVRYAC	none
chrchrM	6762	6784	chrchrM_6784_6	58_TS8.sam	198827	chrM	6784	TCGTGTGAGCACACCATATATTTACAGTAGGAATAGACGTAGACACACGA	0	6	6	0.0	0	6	6	0.0	1	4	2.0	7740585679822080																		58_TS8	58_TS8	GGAGTGTGACAGCCTGGGGCCCNNNVRYAC	none
chrchrM	682	699	chrchrM_699_3	58_TS8.sam	198712	chrM	699	AGCTCTTAGTAAGATTACACATGCAAGCATCCCCGTTCCAGTGAGTTCAC	2	1	3	1.41421e+16	2	1	3	1.41421e+16	3	0	0.0	697614984548545																		58_TS8	58_TS8	GGAGTGTGACAGCCTGGGGCCCNNNVRYAC	none
chrchrM	7269	7276	chrchrM_7276_7	58_TS8.sam	198835	chrM	7276	GAAACATCCTATCATCTGTAGGCTCATTCATTTCTCTAACAGCAGTAATA	0	7	7	0.0	0	8	8	0.0	1	5	223606797749979	3.5																		58_TS8	58_TS8	GGAGTGTGACAGCCTGGGGCCCNNNVRYAC	none
chrchrM	7898	7903	chrchrM_7903_2	58_TS8.sam	198843	chrM	7903	ATCAATTGGCCACCAATGGTACTGAACCTACGAGTACACCGACTACGGCG	0	2	2	0.0	0	3	3	0.0	1	1	1.0	2.5																		58_TS8	58_TS8	GGAGTGTGACAGCCTGGGGCCCNNNVRYAC	none
chrchrM	7999	8022	chrchrM_8022_7	58_TS8.sam	198846	chrM	8022	TTGACAATCGAGTAGTACTCCCGATTGAAGCCCCCATTCGTATAATAATT	4	3	7	3.4641e+16	7	4	11	5291502622129180	5	1	223606797749979	7984985911070850																		58_TS8	58_TS8	GGAGTGTGACAGCCTGGGGCCCNNNVRYAC	none
chrchrM	8462	8479	chrchrM_8479_4	58_TS8.sam	198856	chrM	8479	CACAAACTACCACCTACCTCCCTCACCAAAGCCCATAAAAATAAAAAATT	0	4	4	0.0	0	4	4	0.0	2	2	2.0	6284902544988260																		58_TS8	58_TS8	GGAGTGTGACAGCCTGGGGCCCNNNVRYAC	none
chrchrM	8611	8620	chrchrM_8620_4	58_TS8.sam	198861	chrM	8620	ATTCTATTTCCCCCTCTATTGATCCCCACCTCCAAATATCTCATCAACAA	4	0	4	0.0	4	0	4	0.0	2	1	1.41421e+16	4.5																		58_TS8	58_TS8	GGAGTGTGACAGCCTGGGGCCCNNNVRYAC	none
chrchrM	8634	8643	chrchrM_8643_5	58_TS8.sam	198862	chrM	8643	CCCCACCTCCAAATATCTCATCAACAACCGACTAATCACCACCCAACAAT	5	0	5	0.0	6	0	6	0.0	3	1	1.73205e+16	4.5																		58_TS8	58_TS8	GGAGTGTGACAGCCTGGGGCCCNNNVRYAC	none
chrchrM	9240	9249	chrchrM_9240_7	58_TS8.sam	198867	chrM	9240	CAATCACATGCCTATCATATAGTAAAACCCAGCCCATGACCCCTAACAGG	7	0	7	0.0	7	0	7	0.0	2	5	3.16228e+16	4.5																		58_TS8	58_TS8	GGAGTGTGACAGCCTGGGGCCCNNNVRYAC	none
chrchrM	9260	9264	chrchrM_9264_2	58_TS8.sam	198868	chrM	9264	AAACCCAGCCCATGACCCCTAACAGGGGCCCTCTCAGCCCTCCTAATGAC	1	1	2	1.0	1	1	2	1.0	0	2	0.0	2.0																		58_TS8	58_TS8	GGAGTGTGACAGCCTGGGGCCCNNNVRYAC	none
chrchrM	9277	9284	chrchrM_9284_7	58_TS8.sam	198869	chrM	9284	AACAGGGGCCCTCTCAGCCCTCCTAATGACCTCCGGCCTAGCCATGTGAT	2	5	7	3.16228e+16	2	5	7	3.16228e+16	5	1	223606797749979	3.5																		58_TS8	58_TS8	GGAGTGTGACAGCCTGGGGCCCNNNVRYAC	none
chrchrM	9794	9797	chrchrM_9797_2	58_TS8.sam	198880	chrM	9797	CGACGGCATCTACGGCTCAACATTTTTTGTAGCCACAGGCTTCCACGGAC	0	2	2	0.0	0	2	2	0.0	1	1	1.0	1.5																		58_TS8	58_TS8	GGAGTGTGACAGCCTGGGGCCCNNNVRYAC	none
chrchrM	9815	9822	chrchrM_9822_2	58_TS8.sam	198881	chrM	9822	TTTGTAGCCACAGGCTTCCACGGACTTCACGTCATTATTGGCTCAACTTT	2	0	2	0.0	3	0	3	0.0	1	1	1.0	3.5																		58_TS8	58_TS8	GGAGTGTGACAGCCTGGGGCCCNNNVRYAC	none
chrchrM	9902	9912	chrchrM_9912_2	58_TS8.sam	198884	chrM	9912	ACATCCAAACATCACTTTGGCTTCGAAGCCGCCGCCTGATACTGGCATTT	1	1	2	1.0	1	1	2	1.0	1	0	0.0	5.0																		58_TS8	58_TS8	GGAGTGTGACAGCCTGGGGCCCNNNVRYAC	none
chrchrM	9944	9946	chrchrM_9946_2	58_TS8.sam	198886	chrM	9946	CCTGATACTGGCATTTTGTAGATGTGGTTTGACTATTTCTGTATGTCTCC	0	2	2	0.0	0	2	2	0.0	1	1	1.0	1.0																		58_TS8	58_TS8	GGAGTGTGACAGCCTGGGGCCCNNNVRYAC	none
chrchrM	9959	9961	chrchrM_9961_3	58_TS8.sam	198887	chrM	9961	TTGTAGATGTGGTTTGACTATTTCTGTATGTCTCCATCTATTGATGAGGG	3	0	3	0.0	4	0	4	0.0	2	1	1.41421e+16	1.0																		58_TS8	58_TS8	GGAGTGTGACAGCCTGGGGCCCNNNVRYAC	none
chrchrUn_KI270438v1	104204	104211	chrchrUn_KI270438v1_104205_9	58_TS8.sam	199141	chrUn_KI270438v1	104205	atggaatgcaatagtatggaatggaatcgaatagattggaaagaaatcga	0	9	9	0.0	0	11	11	0.0	1	7	2.64575e+16	2680951323690900																		58_TS8	58_TS8	GGAGTGTGACAGCCTGGGGCCCNNNVRYAC	none
chrchrUn_KI270438v1	104833	104834	chrchrUn_KI270438v1_104834_3	58_TS8.sam	199147	chrUn_KI270438v1	104834	aatggacacgaatggaatggaagcgaatggaatggaatggaatgaaatgg	3	0	3	0.0	3	0	3	0.0	2	1	1.41421e+16	0.5																		58_TS8	58_TS8	GGAGTGTGACAGCCTGGGGCCCNNNVRYAC	none
chrchrUn_KI270438v1	105710	105719	chrchrUn_KI270438v1_105719_2	58_TS8.sam	199149	chrUn_KI270438v1	105719	atggaacggactcgaatggaatggactggaatagaatggattgaacggaa	1	1	2	1.0	1	1	2	1.0	0	2	0.0	4.5																		58_TS8	58_TS8	GGAGTGTGACAGCCTGGGGCCCNNNVRYAC	none
chrchrUn_KI270438v1	109717	109718	chrchrUn_KI270438v1_109718_2	58_TS8.sam	199164	chrUn_KI270438v1	109718	aatggaatcagttggagtagaatgagttggagtagaatggaatggaatgg	1	1	2	1.0	1	1	2	1.0	1	1	1.0	0.5																		58_TS8	58_TS8	GGAGTGTGACAGCCTGGGGCCCNNNVRYAC	none
chrchrUn_KI270467v1	3419	3421	chrchrUn_KI270467v1_3421_2	58_TS8.sam	199205	chrUn_KI270467v1	3421	ttttatggacagtatataatacacagtttgggtactttggtattttatgt	1	1	2	1.0	1	2	3	1.41421e+16	0	1	0.0	1.0																		58_TS8	58_TS8	GGAGTGTGACAGCCTGGGGCCCNNNVRYAC	none
chrchrX	103700689	103700694	chrchrX_103700694_2	58_TS8.sam	205737	chrX	103700694	AAACTTGggccgggtgtggtggctcacacttgtaatcccagcactttggg	1	1	2	1.0	1	1	2	1.0	0	2	0.0	2.5																		58_TS8	58_TS8	GGAGTGTGACAGCCTGGGGCCCNNNVRYAC	none
chrchrX	104425780	104425780	chrchrX_104425780_11	58_TS8.sam	205849	chrX	104425780	TTCTGTTGTCTCCCAGTCACCATCACCAAACCCCCTTTGAGGCTTGCAGC	11	0	11	0.0	13	0	13	0.0	1	8	2.82843e+16	0.0																		58_TS8	58_TS8	GGAGTGTGACAGCCTGGGGCCCNNNVRYAC	none
chrchrX	104425800	104425800	chrchrX_104425800_7	58_TS8.sam	205850	chrX	104425800	CATCACCAAACCCCCTTTGAGGCTTGCAGCTCCTGCTTCTCCTTTTGAAT	0	7	7	0.0	0	7	7	0.0	2	5	3.16228e+16	0.0																		58_TS8	58_TS8	GGAGTGTGACAGCCTGGGGCCCNNNVRYAC	none
chrchrX	107314682	107314690	chrchrX_107314690_2	58_TS8.sam	206161	chrX	107314690	gcctggtacactgtgtccctacatctttacatagcttgctccttctcatc	1	1	2	1.0	1	1	2	1.0	1	1	1.0	4.0																		58_TS8	58_TS8	GGAGTGTGACAGCCTGGGGCCCNNNVRYAC	none
chrchrX	118767453	118767456	chrchrX_118767456_2	58_TS8.sam	207336	chrX	118767456	ccaagaggcagagatgggaagatctcttgagcctgggaggcggaggttac	1	1	2	1.0	1	5	6	223606797749979	0	0	0.0	1.5																		58_TS8	58_TS8	GGAGTGTGACAGCCTGGGGCCCNNNVRYAC	none
chrchrX	123310040	123310045	chrchrX_123310042_9	58_TS8.sam	207821	chrX	123310042	GAACCATTTTGTTAAGTTCTGTCAATGAGTACTTTGCCTGAATGAGCATA	2	7	9	3.74166e+16	2	22	24	66332495807108	0	8	0.0	2.0548e+16																		58_TS8	58_TS8	GGAGTGTGACAGCCTGGGGCCCNNNVRYAC	none
chrchrX	124575704	124575706	chrchrX_124575706_16	58_TS8.sam	207968	chrX	124575706	AAAAATCCATGCCTGACTTACAACTTTTGAATTCGATAAAATAAGTCAGT	16	0	16	0.0	21	0	21	0.0	3	13	6244997998398390	1.0																		58_TS8	58_TS8	GGAGTGTGACAGCCTGGGGCCCNNNVRYAC	none
chrchrX	124575727	124575727	chrchrX_124575727_33	58_TS8.sam	207969	chrX	124575727	AACTTTTGAATTCGATAAAATAAGTCAGTTGGCCTTTTCACTATACAGAA	0	33	33	0.0	0	42	42	0.0	16	15	1.54919e+16	0.0																		58_TS8	58_TS8	GGAGTGTGACAGCCTGGGGCCCNNNVRYAC	none
chrchrX	141514728	141514731	chrchrX_141514731_2	58_TS8.sam	209572	chrX	141514731	gacagagtctcactcttgtcaccaggctggagtgcattggcgcgatcttg	1	1	2	1.0	1	1	2	1.0	0	1	0.0	1.5																		58_TS8	58_TS8	GGAGTGTGACAGCCTGGGGCCCNNNVRYAC	none
chrchrX	148752060	148752065	chrchrX_148752065_2	58_TS8.sam	210035	chrX	148752065	cttttatcggggtaccaatcccattcatgaaggaggagccctcatgacct	1	1	2	1.0	1	1	2	1.0	1	1	1.0	2.5																		58_TS8	58_TS8	GGAGTGTGACAGCCTGGGGCCCNNNVRYAC	none
chrchrX	151090675	151090684	chrchrX_151090675_3	58_TS8.sam	210236	chrX	151090675	TAGGAGTGGGGAGGGAAGTTTACTGAAATGAGATGGCTGGCACATGAAGC	1	2	3	1.41421e+16	2	5	7	3.16228e+16	0	3	0.0	4.5																		58_TS8	58_TS8	GGAGTGTGACAGCCTGGGGCCCNNNVRYAC	none
chrchrX	18161812	18161814	chrchrX_18161814_2	58_TS8.sam	200235	chrX	18161814	gtagtcccagctacttaggaggctgaggtgggaggatcgcttgtgcctgg	1	1	2	1.0	1	1	2	1.0	0	2	0.0	1.0																		58_TS8	58_TS8	GGAGTGTGACAGCCTGGGGCCCNNNVRYAC	none
chrchrX	4383677	4383678	chrchrX_4383678_73	58_TS8.sam	199349	chrX	4383678	TAAtgaaaccacttttgcaaaattcatgacagtaagagaattatgactgt	73	0	73	0.0	98	0	98	0.0	28	35	3.1305e+16	0.5																		58_TS8	58_TS8	GGAGTGTGACAGCCTGGGGCCCNNNVRYAC	none
chrchrX	4383698	4383699	chrchrX_4383698_98	58_TS8.sam	199350	chrX	4383698	aattcatgacagtaagagaattatgactgtgaaagagatctgacctaact	0	98	98	0.0	0	116	116	0.0	39	38	3849675310984030	0.5																		58_TS8	58_TS8	GGAGTGTGACAGCCTGGGGCCCNNNVRYAC	none
chrchrX	69179828	69179829	chrchrX_69179829_2	58_TS8.sam	203270	chrX	69179829	GTGGGTGGCCAGCCCCCCTTCTCCTCTCTCCCCTGCTGCCTGGGGAAGCT	1	1	2	1.0	1	1	2	1.0	0	2	0.0	0.5																		58_TS8	58_TS8	GGAGTGTGACAGCCTGGGGCCCNNNVRYAC	none
chrchrX	7142360	7142365	chrchrX_7142365_2	58_TS8.sam	199507	chrX	7142365	actttgaggggttcaagacttcagcagaggaagtaactgcagaatgtgat	1	1	2	1.0	1	1	2	1.0	0	2	0.0	2.5																		58_TS8	58_TS8	GGAGTGTGACAGCCTGGGGCCCNNNVRYAC	none
chrchrX	72461841	72461845	chrchrX_72461844_55	58_TS8.sam	203521	chrX	72461844	AAAAAGGCAGAAGGTCTTGGATATTTTGGAACAAGAGTCCACTATTCTGC	55	0	55	0.0	64	0	64	0.0	20	26	2280350850198270	1699673171197590																		58_TS8	58_TS8	GGAGTGTGACAGCCTGGGGCCCNNNVRYAC	none
chrchrX	72461865	72461865	chrchrX_72461865_112	58_TS8.sam	203522	chrX	72461865	TATTTTGGAACAAGAGTCCACTATTCTGCCAAGACAGTGTGTTATTGTTA	0	112	112	0.0	0	144	144	0.0	31	64	4454211490264010	0.0																		58_TS8	58_TS8	GGAGTGTGACAGCCTGGGGCCCNNNVRYAC	none
chrchrX	85458905	85458909	chrchrX_85458909_2	58_TS8.sam	204503	chrX	85458909	ACAGCTTCCAATTCGGGCTTTGCTGCCACTGTGTGATGCTTCATGTTGAA	1	1	2	1.0	1	1	2	1.0	0	1	0.0	2.0																		58_TS8	58_TS8	GGAGTGTGACAGCCTGGGGCCCNNNVRYAC	none
chrchrY	11721936	11721941	chrchrY_11721937_6	58_TS8.sam	210649	chrY	11721937	aaaggaatggaccggaatggaaaggaacggaatggaatggaatggaatgg	6	0	6	0.0	8	0	8	0.0	3	2	2449489742783170	1.87083e+16																		58_TS8	58_TS8	GGAGTGTGACAGCCTGGGGCCCNNNVRYAC	none
chrchrY	11722046	11722049	chrchrY_11722046_3	58_TS8.sam	210650	chrY	11722046	gagtggaatggaatggaatggaatggaatggaatggaatggaatggaatg	0	3	3	0.0	0	3	3	0.0	2	1	1.41421e+16	1.5																		58_TS8	58_TS8	GGAGTGTGACAGCCTGGGGCCCNNNVRYAC	none
chrchrY	56856394	56856397	chrchrY_56856397_2	58_TS8.sam	210667	chrY	56856397	ACTGATTTTAACAAATCCTATTTGATTTGCATCGATTAGTTACATGTTCT	0	2	2	0.0	0	2	2	0.0	1	1	1.0	1.5																		58_TS8	58_TS8	GGAGTGTGACAGCCTGGGGCCCNNNVRYAC	none

[truncated: 1 more sheets: Table S11]
